# Supplementary material for: Maturation and substrate processing topography of the Plasmodium falciparum invasion/egress protease plasmepsin X
Source: Nat Commun. 2022 Aug 4;13:4537. doi: 10.1038/s41467-022-32271-7 (PMC9352755; doi:10.1038/s41467-022-32271-7)
Supplement: Supplementary file 4 — Supplementary Dataset 1 [file 41467_2022_32271_MOESM4_ESM.xls]

## Sheet: Supplementary MS file 1
Sequence	Prob	Mascot Ion score	Mascot Identity score	Mascot Delta Ion Score	NTT	Modifications	Observed	Actual Mass	Charge	TIC	Delta Da	Start	Delta PPM	Stop	Retention Time
(T)RIYKIGTK(A)	0.99	23.16	25	23.16	1		326.874	977.601	3	92465.6	-0.001577	28	-1.611	35	1783.69
(C)LFEEKESSHVIPLK(L)	0.99	17.56	25	17.56	1		552.638	1654.89	3	26149	-7.994e-05	52	-0.04828	65	2300.47
(K)ESSHVIPL(K)	0.99	25.63	25	25.63	1		441.24	880.466	2	251194	0.0002021	57	0.2292	64	2454.15
(K)ESSHVIPL(K)	0.98	15.29	25	15.29	1		441.24	880.466	2	36670	0.0007521	57	0.8532	64	2469.32
(K)ESSHVIPLK(L)	1	41.97	25	35.71	2		505.287	1008.56	2	25201.2	-0.0001919	57	-0.1901	65	2292.23
(K)ESSHVIPLK(L)	1	42.43	25	35.17	2		505.287	1008.56	2	42101.2	-0.0002539	57	-0.2515	65	6951.9
(K)ESSHVIPLK(L)	1	46.47	25	37.62	2		505.288	1008.56	2	154885	0.0003561	57	0.3527	65	1903.87
(K)ESSHVIPLK(L)	1	42.88	25	34.58	2		505.288	1008.56	2	31301.7	0.0001121	57	0.111	65	6614.44
(K)ESSHVIPLK(L)	1	38.57	25	31.93	2		505.288	1008.56	2	18234.5	-9.942e-06	57	-0.009848	65	2594.18
(K)ESSHVIPLK(L)	1	46.48	25	36.76	2		505.288	1008.56	2	54775.7	0.0004181	57	0.4141	65	1966.4
(K)ESSHVIPLK(L)	1	48.19	25	40.14	2		505.288	1008.56	2	17286.2	0.0001741	57	0.1724	65	6344.73
(K)ESSHVIPLK(L)	1	49.32	25	40.38	2		505.288	1008.56	2	38676.7	-9.942e-06	57	-0.009848	65	6909.91
(K)ESSHVIPLK(L)	1	51.68	25	42.87	2		505.288	1008.56	2	46356.8	0.0003561	57	0.3527	65	1984.09
(K)ESSHVIPLK(L)	1	51.71	25	46.11	2		505.288	1008.56	2	38393.1	0.0003561	57	0.3527	65	2015.3
(K)ESSHVIPLK(L)	1	51.07	25	40.51	2		505.288	1008.56	2	24231.5	0.0001741	57	0.1724	65	2186.61
(K)ESSHVIPLK(L)	1	50.56	25	41.64	2		505.288	1008.56	2	205265	5.206e-05	57	0.05156	65	1841.85
(K)ESSHVIPLK(L)	1	39.16	25	32.5	2		505.288	1008.56	2	23412.2	0.0002961	57	0.2933	65	2234.37
(K)ESSHVIPLK(L)	1	50.99	25	43.28	2		505.288	1008.56	2	14601.4	0.0001121	57	0.111	65	6173.51
(K)ESSHVIPLK(L)	1	51.47	25	43.04	2		505.288	1008.56	2	48754.3	0.0004181	57	0.4141	65	1999.2
(K)ESSHVIPLK(L)	1	34.94	25	22.49	2		505.288	1008.56	2	16563.1	5.206e-05	57	0.05156	65	2940.64
(K)ESSHVIPLK(L)	1	51.78	25	42.87	2		505.288	1008.56	2	545221	5.206e-05	57	0.05156	65	1795.17
(K)ESSHVIPLK(L)	1	46.95	25	41.2	2		505.288	1008.56	2	23893.8	0.0002961	57	0.2933	65	2166.21
(K)ESSHVIPLK(L)	1	52.03	25	43.19	2		505.288	1008.56	2	64353.4	5.206e-05	57	0.05156	65	1950.46
(K)ESSHVIPLK(L)	1	52.57	25	43.6	2		505.288	1008.56	2	91530.1	0.0004181	57	0.4141	65	1872.63
(K)ESSHVIPLK(L)	1	43.1	25	33.68	2		505.288	1008.56	2	33878.1	0.0005401	57	0.5349	65	6666.34
(K)ESSHVIPLK(L)	1	38.18	25	32.53	2		505.287	1008.56	2	25420.1	-0.0001319	57	-0.1307	65	7298.15
(K)ESSHVIPLK(L)	1	30.28	25	23.43	2		505.288	1008.56	2	16029.5	0.0004181	57	0.4141	65	3053.05
(K)ESSHVIPLK(L)	1	46.45	25	38.73	2		505.288	1008.56	2	21282.7	0.0007841	57	0.7766	65	2501.59
(K)ESSHVIPLK(L)	1	38.07	25	28.16	2		505.287	1008.56	2	19648.4	-0.0001319	57	-0.1307	65	2578.46
(K)ESSHVIPLK(L)	1	36.54	25	29.88	2		505.288	1008.56	2	12652.9	0.00121	57	1.199	65	3646.41
(K)ESSHVIPLK(L)	1	39.6	25	31.84	2		505.287	1008.56	2	13731.5	-0.0001919	57	-0.1901	65	3130.4
(K)ESSHVIPLK(L)	1	54.89	25	45.17	2		505.288	1008.56	2	703045	5.206e-05	57	0.05156	65	1825.94
(K)ESSHVIPLK(L)	1	34.75	25	30.83	2		505.288	1008.56	2	21209.2	0.001028	57	1.018	65	2516.77
(K)ESSHVIPLK(L)	1	55.36	25	46.58	2		505.288	1008.56	2	14804.8	0.0001741	57	0.1724	65	5967.2
(K)ESSHVIPLK(L)	1	51.79	25	42.85	2		505.288	1008.56	2	83699.3	0.0006001	57	0.5944	65	1920.02
(K)ESSHVIPLK(L)	1	54.51	25	45.6	2		505.288	1008.56	2	125720	0.0002341	57	0.2318	65	1888.38
(K)ESSHVIPLK(L)	1	51.38	25	43.01	2		505.288	1008.56	2	32641.7	0.00121	57	1.199	65	2086.98
(K)ESSHVIPLK(L)	1	57.86	25	45.75	2		505.288	1008.56	2	15417.8	5.206e-05	57	0.05156	65	4935.09
(K)ESSHVIPLK(L)	1	48.18	25	40.53	2		505.288	1008.56	2	26761.2	0.001394	57	1.381	65	2119.34
(K)ESSHVIPLK(L)	1	58.49	25	47.97	2		505.288	1008.56	2	3907120	-9.942e-06	57	-0.009848	65	1810.31
(K)ESSHVIPLK(L)	1	52.84	25	46.06	2		505.288	1008.56	2	19444.5	0.00121	57	1.199	65	4739.09
(K)ESSHVIPLK(L)	1	51.49	25	42.25	2		505.288	1008.56	2	21262.3	0.001578	57	1.563	65	2531.92
(K)ESSHVIPLK(L)	1	39.71	25	32.12	2		505.287	1008.56	2	37994.9	-0.0004379	57	-0.4338	65	6565.08
(K)ESSHVIPLK(L)	1	39.53	25	20.79	2		505.288	1008.56	2	22070.1	0.001272	57	1.26	65	2924.42
(K)ESSHVIPLK(L)	1	47.57	25	37.24	2		505.287	1008.56	2	18327.9	-0.0003139	57	-0.311	65	5767.29
(K)ESSHVIPLK(L)	1	49.56	25	42.77	2		505.287	1008.56	2	36797	-0.0003139	57	-0.311	65	2056.37
(K)ESSHVIPLK(L)	1	27.14	25	21.26	2		505.288	1008.56	2	14020.1	0.001394	57	1.381	65	3225.55
(K)ESSHVIPLK(L)	1	59.14	25	52.01	2		505.288	1008.56	2	18562.8	0.0005401	57	0.5349	65	6432.99
(K)ESSHVIPLK(L)	1	57.44	25	48.91	2		505.288	1008.56	2	18113.4	0.001456	57	1.442	65	5561.67
(K)ESSHVIPLK(L)	1	29.68	25	19.16	2		505.288	1008.56	2	15180.4	0.0003561	57	0.3527	65	2781.33
(K)ESSHVIPLK(L)	1	39.11	25	20.43	2		505.288	1008.56	2	19194.6	-9.942e-06	57	-0.009848	65	2891.29
(K)ESSHVIPLK(L)	1	41.77	25	34.31	2		505.288	1008.56	2	22759.9	0.002066	57	2.046	65	2485.58
(K)ESSHVIPLK(L)	1	39.01	25	28.84	2		505.287	1008.56	2	33051.9	-0.0006819	57	-0.6755	65	2071.43
(K)ESSHVIPLK(L)	1	32.75	25	24.9	2		505.287	1008.56	2	32585.4	-0.0004979	57	-0.4932	65	2102.26
(K)ESSHVIPLK(L)	1	52.05	25	42.12	2		505.287	1008.56	2	65450.1	-0.0004979	57	-0.4932	65	1935.29
(K)ESSHVIPLK(L)	1	52.16	25	45.98	2		505.287	1008.56	2	30410.7	-0.0006819	57	-0.6755	65	6762.01
(K)ESSHVIPLK(L)	1	36.87	25	21.99	2		505.287	1008.56	2	16028.1	-0.0008039	57	-0.7963	65	5134.56
(K)ESSHVIPLK(L)	1	39.2	25	29.94	2		505.287	1008.56	2	20981.7	-0.00117	57	-1.159	65	6505.29
(K)ESSHVIPLK(L)	1	22.26	25	18.62	2		505.288	1008.56	2	18669.6	0.0004781	57	0.4735	65	2859.75
(K)ESSHVIPLK(L)	1	50.6	25	43.45	2		505.287	1008.56	2	31750	-0.001048	57	-1.038	65	6812.48
(K)ESSHVIPLK(L)	1	27.8	25	15.8	2		505.288	1008.56	2	13289.6	0.0008441	57	0.8361	65	3286.78
(K)ESSHVIPLK(L)	1	27.72	25	20.03	2		505.287	1008.56	2	11439.4	-0.0006199	57	-0.6141	65	3255.99
(K)ESSHVIPLK(L)	1	28.11	25	22.06	2		505.287	1008.56	2	9469.87	-0.001474	57	-1.46	65	3720.56
(K)ESSHVIPLK(L)	1	31.58	25	20.59	2		505.289	1008.56	2	22964.6	0.00237	57	2.348	65	2689
(K)ESSHVIPLK(L)	1	24.07	25	24.07	2		505.289	1008.56	2	16123.8	0.002858	57	2.831	65	3037.91
(K)ESSHVIPLK(L)	0.99	25.43	25	16.93	2		505.288	1008.56	2	17048.8	0.002004	57	1.985	65	2972.36
(K)ESSHVIPLK(L)	0.99	51.23	25	40.15	2		505.286	1008.56	2	25930.8	-0.002146	57	-2.126	65	2150.9
(K)ESSHVIPLK(L)	0.99	20.97	25	16.49	2		505.288	1008.56	2	13728.7	0.0002341	57	0.2318	65	3115.3
(K)ESSHVIPLK(L)	0.99	32.87	25	15.7	2		505.287	1008.56	2	13762.5	-0.0004979	57	-0.4932	65	3356.86
(K)ESSHVIPLK(L)	0.99	22.39	25	6.44	2		505.288	1008.56	2	14377.6	-9.942e-06	57	-0.009848	65	3162.9
(K)ESSHVIPLK(L)	0.99	19.22	25	16.94	2		505.288	1008.56	2	22035.7	0.0006001	57	0.5944	65	2672.47
(K)ESSHVIPLK(L)	0.99	46.31	25	37.78	2		505.286	1008.56	2	42151.5	-0.003184	57	-3.154	65	6862.89
(K)ESSHVIPLK(L)	0.99	20.82	25	14.56	2		505.288	1008.56	2	14053.9	0.001516	57	1.502	65	3021.96
(K)ESSHVIPLK(L)	0.99	19.98	25	13.82	2		505.288	1008.56	2	12477	0.0007221	57	0.7152	65	3684.07
(K)ESSHVIPLK(L)	0.99	19.77	25	12.43	2		505.288	1008.56	2	13819.3	0.001332	57	1.319	65	3324.76
(K)ESSHVIPLK(L)	0.99	20.86	25	14.68	2		505.289	1008.56	2	16304.6	0.002248	57	2.227	65	3193.72
(K)ESSHVIPLK(L)	0.99	24.29	25	14.82	2		505.287	1008.56	2	51963.9	-0.001536	57	-1.521	65	7283.23
(K)ESSHVIPLK(L)	0.99	19.12	25	12.34	2		505.288	1008.56	2	12695.8	0.00121	57	1.199	65	4053.03
(K)ESSHVIPLK(L)	0.98	27.28	25	19.34	2		505.289	1008.56	2	12482.8	0.003714	57	3.679	65	3391.02
(K)ESSHVIPLK(L)	0.98	15.96	25	15.96	2		337.194	1008.56	3	56794.6	-0.0001149	57	-0.1139	65	2435.31
(K)ESSHVIPLK(L)	0.98	19.06	25	11	2		505.288	1008.56	2	11425.6	0.001578	57	1.563	65	3492.17
(K)ESSHVIPLK(L)	0.98	20.47	25	16.49	2		505.287	1008.56	2	11856.1	-0.001536	57	-1.521	65	3372.93
(K)ESSHVIPLK(L)	0.98	17.05	25	11.95	2		505.288	1008.56	2	12879.5	0.0007221	57	0.7152	65	3456.22
(K)ESSHVIPLK(L)	0.97	18.13	25	13.27	2		505.287	1008.56	2	8776.9	-0.0007419	57	-0.7349	65	4394.86
(K)ESSHVIPLK(L)	0.97	16.9	25	13.54	2		505.288	1008.56	2	10701.9	0.002066	57	2.046	65	3664.73
(K)ESSHVIPLK(L)	0.96	13.32	25	13.32	2		337.194	1008.56	3	88376.5	0.0002511	57	0.2487	65	1857.31
(K)ESSHVIPLK(L)	0.96	16.25	25	6.87	2		505.288	1008.56	2	9912.8	0.0002961	57	0.2933	65	3737.6
(K)ESSHVIPLK(L)	0.96	20	25	11.79	2		505.289	1008.56	2	13779.9	0.003226	57	3.195	65	2988.43
(K)ESSHVIPLK(L)	0.95	17.38	25	8.96	2		505.288	1008.56	2	18213.6	0.002004	57	1.985	65	2956.8
(K)ESSHVIPLK(L)	0.95	19.35	25	3.99	2		505.289	1008.56	2	11087.3	0.002736	57	2.71	65	3240.69
(K)ESSHVIPLK(L)	0.95	13.57	25	10.81	2		505.288	1008.56	2	12081.4	0.0008441	57	0.8361	65	7328.92
(K)ESSHVIPLK(L)	0.91	14.36	25	0.77	2		505.288	1008.56	2	10210.3	0.0002341	57	0.2318	65	3950.11
(K)ESSHVIPLK(L)	0.91	12.53	25	8.77	2		337.194	1008.56	3	41886.4	0.0003441	57	0.3408	65	2308.21
(K)ESSHVIPLKLNK(K)	1	39.02	25	39.02	2		455.601	1363.78	3	55059.6	-0.0005269	57	-0.3861	68	2006.32
(K)ESSHVIPLKLNK(K)	1	38.53	25	38.53	2		455.602	1363.78	3	24803.7	0.0007571	57	0.5547	68	2167.11
(K)ESSHVIPLKLNK(K)	1	37.73	25	37.73	2		455.602	1363.78	3	32603.9	0.00103	57	0.7547	68	2111.76
(K)ESSHVIPLKLNK(K)	1	41.12	25	34.15	2		455.601	1363.78	3	32873.2	-0.001715	57	-1.257	68	2151.58
(K)ESSHVIPLKLNK(K)	1	45.4	25	45.4	2		455.601	1363.78	3	3608510	0.0001151	57	0.0843	68	1944.26
(K)ESSHVIPLKLNK(K)	1	33.37	25	33.37	2		455.601	1363.78	3	26937.1	0.0002051	57	0.1502	68	2265.15
(K)ESSHVIPLKLNK(K)	1	30.3	25	30.3	2		455.602	1363.78	3	6694.59	0.0004811	57	0.3525	68	7599.08
(K)ESSHVIPLKLNK(K)	1	34.93	25	34.93	2		455.602	1363.78	3	26587.8	0.0003911	57	0.2865	68	2223.7
(K)ESSHVIPLKLNK(K)	1	34.73	25	29.95	2		455.601	1363.78	3	9698.31	0.0002981	57	0.2184	68	7583.83
(K)ESSHVIPLKLNK(K)	1	32.8	25	32.8	2		455.602	1363.78	3	27182.8	0.001213	57	0.8888	68	2206.63
(K)ESSHVIPLKLNK(K)	1	43.13	25	42.11	2		455.602	1363.78	3	177050	0.0006641	57	0.4866	68	1975.91
(K)ESSHVIPLKLNK(K)	1	32.44	25	32.44	2		455.602	1363.78	3	35018	0.0008471	57	0.6207	68	2079.57
(K)ESSHVIPLKLNK(K)	1	45.1	25	39.45	2		455.601	1363.78	3	502599	-0.0003439	57	-0.252	68	1959.62
(K)ESSHVIPLKLNK(K)	1	34.3	25	25.5	2		455.601	1363.78	3	21650.9	-6.794e-05	57	-0.04978	68	3314.2
(K)ESSHVIPLKLNK(K)	1	29.07	25	29.07	2		455.602	1363.78	3	26885.1	0.00103	57	0.7547	68	2461.09
(K)ESSHVIPLKLNK(K)	1	23.36	25	20.69	2		455.602	1363.78	3	13720.9	0.0004811	57	0.3525	68	4738.96
(K)ESSHVIPLKLNK(K)	1	28.44	25	28.44	2		455.602	1363.78	3	30005.5	0.0006641	57	0.4866	68	2095.71
(K)ESSHVIPLKLNK(K)	1	37.43	25	25.39	2		455.602	1363.78	3	28921.3	0.001945	57	1.425	68	1929.19
(K)ESSHVIPLKLNK(K)	1	25.95	25	25.95	2		455.602	1363.78	3	20511.2	0.0006641	57	0.4866	68	3693.84
(K)ESSHVIPLKLNK(K)	1	31.1	25	31.1	2		455.601	1363.78	3	26452.4	-0.0006169	57	-0.452	68	2297.38
(K)ESSHVIPLKLNK(K)	1	22.96	25	22.96	2		455.602	1363.78	3	25691.4	0.0007571	57	0.5547	68	2329.72
(K)ESSHVIPLKLNK(K)	1	51.42	25	51.42	2		455.601	1363.78	3	96662.7	-0.0005269	57	-0.3861	68	1991.19
(K)ESSHVIPLKLNK(K)	1	23.52	25	23.52	2		455.601	1363.78	3	27250.9	-0.0006169	57	-0.452	68	2313.46
(K)ESSHVIPLKLNK(K)	1	37.18	25	37.18	2		455.601	1363.78	3	39594.6	-0.001532	57	-1.122	68	2064.31
(K)ESSHVIPLKLNK(K)	1	23.28	25	23.28	2		455.601	1363.78	3	20046.8	-0.0007099	57	-0.5202	68	5340.57
(K)ESSHVIPLKLNK(K)	1	25.82	25	25.82	2		455.601	1363.78	3	31779.8	-0.001166	57	-0.8543	68	2190.57
(K)ESSHVIPLKLNK(K)	1	22.86	25	19.45	2		455.602	1363.78	3	25359.7	0.001762	57	1.291	68	2518.56
(K)ESSHVIPLKLNK(K)	1	23.84	25	20.56	2		455.601	1363.78	3	21474.9	-0.0005269	57	-0.3861	68	2766.31
(K)ESSHVIPLKLNK(K)	1	23.97	25	16.16	2		455.602	1363.78	3	4642.68	0.0008471	57	0.6207	68	7614.4
(K)ESSHVIPLKLNK(K)	1	21.56	25	21.56	2		455.602	1363.78	3	21344.7	0.0003911	57	0.2865	68	3496.24
(K)ESSHVIPLKLNK(K)	0.99	20.99	25	20.99	2		455.601	1363.78	3	24785.7	-0.0006169	57	-0.452	68	2281.09
(K)ESSHVIPLKLNK(K)	0.99	19.58	25	19.58	2		455.601	1363.78	3	19368.7	0.0002981	57	0.2184	68	4109.53
(K)ESSHVIPLKLNK(K)	0.99	22.03	25	19.53	2		455.602	1363.78	3	26977.9	0.001672	57	1.225	68	2353.61
(K)ESSHVIPLKLNK(K)	0.99	20.72	25	20.72	2		455.601	1363.78	3	19472.1	-0.001166	57	-0.8543	68	2660.25
(K)ESSHVIPLKLNK(K)	0.98	15.18	25	15.18	2		455.601	1363.78	3	17704.2	-6.794e-05	57	-0.04978	68	4541.57
(K)ESSHVIPLKLNK(K)	0.97	14.07	25	14.07	2		455.602	1363.78	3	20505.5	0.0009401	57	0.6888	68	2418.17
(K)ESSHVIPLKLNK(K)	0.97	14.59	25	14.59	2		455.602	1363.78	3	15479.9	0.001672	57	1.225	68	4936.32
(K)ESSHVIPLKLNK(K)	0.96	13.39	25	13.39	2		455.601	1363.78	3	20547.8	0.0002051	57	0.1502	68	5562.23
(K)ESSHVIPLKLNK(K)	0.96	21.99	25	21.99	2		455.604	1363.79	3	30444.9	0.009178	57	6.725	68	2489.74
(K)ESSHVIPLKLNK(K)	0.95	20.09	25	20.09	2		455.604	1363.79	3	21893.7	0.007714	57	5.652	68	2534.62
(K)ESSHVIPLKLNK(K)	0.94	15.3	25	10.2	2		455.602	1363.78	3	19103.1	0.002311	57	1.693	68	2629.83
(K)ESSHVIPLKLNK(K)	0.92	17.26	25	17.26	2		455.604	1363.79	3	22743.7	0.007438	57	5.45	68	2612.47
(K)ESSHVIPLKLNK(K)	0.91	11.61	25	11.61	2		455.602	1363.78	3	17701.4	0.0008471	57	0.6207	68	2846.87
(K)ESSHVIPLKLNK(K)	0.91	12.72	25	9.8	2		455.602	1363.78	3	25658.9	0.0007571	57	0.5547	68	2443.47
(E)SSHVIPLK(L)	0.99	41.8	25	41.8	1		440.767	879.519	2	297158	0.00127	58	1.442	65	1797.08
(E)SSHVIPLK(L)	0.99	48.88	25	48.88	1		440.766	879.517	2	104547	-0.0004999	58	-0.5678	65	1812.38
(E)SSHVIPLK(L)	0.99	26.7	25	26.7	1		440.767	879.519	2	28101.5	0.001148	58	1.304	65	1828.9
(E)SSHVIPLK(L)	0.96	13.79	25	12.44	1		440.766	879.518	2	17299.3	0.0004761	58	0.5407	65	1901.56
(E)SSHVIPLKLNK(K)	1	42.04	25	42.04	1		412.587	1234.74	3	54446.7	0.0006011	58	0.4864	68	1946.04
(H)VIPLKLNK(K)	0.99	16.69	25	16.69	1		462.816	923.618	2	20881.9	0.0008021	61	0.8674	68	2005.9
(K)KNPNDHKK(L)	0.99	23.44	25	23.44	2		327.514	979.521	3	27018.5	0.001041	69	1.062	76	753.266
(K)KNPNDHKK(L)	0.99	24.34	25	20.98	2		327.514	979.521	3	36515.2	0.001314	69	1.34	76	844.384
(K)KNPNDHKK(L)	0.99	21.49	25	21.49	2		327.514	979.52	3	41702.7	0.0002161	69	0.2203	76	1059.45
(K)KNPNDHKK(L)	0.99	20.12	25	20.12	2		490.767	979.52	2	7493.27	-0.0002599	69	-0.2651	76	1458.42
(K)KNPNDHKK(L)	0.99	19.5	25	12.67	2		490.767	979.52	2	5331.57	0.0004121	69	0.4202	76	1657.45
(K)KNPNDHKK(L)	0.99	16.2	25	16.2	2		327.514	979.52	3	43106.4	0.0003091	69	0.3152	76	952.285
(K)KNPNDHKK(L)	0.98	16.8	25	16.8	2		490.767	979.52	2	5026.73	-0.0003199	69	-0.3263	76	1672.83
(K)KNPNDHKK(L)	0.98	15.42	25	15.42	2		327.514	979.52	3	42879.9	3.306e-05	69	0.03371	76	936.914
(K)KNPNDHKK(L)	0.98	15.36	25	15.36	2		327.514	979.521	3	44236.9	0.0009481	69	0.9669	76	921.675
(K)KNPNDHKK(L)	0.98	15.38	25	14.35	2		327.514	979.521	3	41703.6	0.0009481	69	0.9669	76	890.432
(K)KNPNDHKK(L)	0.98	15.22	25	15.22	2		327.514	979.521	3	35050.9	0.001407	69	1.435	76	814.155
(K)KNPNDHKK(L)	0.98	14.58	25	14.58	2		327.514	979.52	3	33132.2	0.0001261	69	0.1286	76	783.836
(K)KNPNDHKK(L)	0.97	14.39	25	14.39	2		327.514	979.52	3	43312	0.0003991	69	0.407	76	1013.59
(K)KNPNDHKK(L)	0.97	14.85	25	14.85	2		327.514	979.52	3	44737.6	-0.0001499	69	-0.1529	76	1028.82
(K)KNPNDHKK(L)	0.97	15.49	25	11.17	2		327.514	979.52	3	44223.3	3.306e-05	69	0.03371	76	982.692
(K)KNPNDHKK(L)	0.97	14.32	25	14.32	2		327.514	979.521	3	24559.6	0.001407	69	1.435	76	646.844
(K)KNPNDHKK(L)	0.96	13.77	25	13.77	2		327.514	979.521	3	43715	0.0007651	69	0.7803	76	967.617
(K)KNPNDHKK(L)	0.96	14.27	25	12.51	2		327.514	979.521	3	37846.3	0.001131	69	1.154	76	829.306
(K)KNPNDHKK(L)	0.96	13.29	25	13.29	2		327.514	979.521	3	32801	0.0009481	69	0.9669	76	768.478
(K)KNPNDHKK(L)	0.96	14.2	25	13.63	2		327.514	979.52	3	41000.2	-0.0003329	69	-0.3396	76	997.911
(K)KNPNDHKK(L)	0.96	13.07	25	13.07	2		327.514	979.52	3	48758.8	0.0002161	69	0.2203	76	1151.26
(K)KNPNDHKK(L)	0.96	13.27	25	13.27	2		327.514	979.52	3	48810.6	-5.694e-05	69	-0.05807	76	1136.07
(K)KNPNDHKK(L)	0.95	13.1	25	13.1	2		327.514	979.52	3	13757.3	-0.0001499	69	-0.1529	76	1611.23
(K)KNPNDHKK(L)	0.95	12.77	25	12.16	2		327.514	979.521	3	45563.8	0.0005821	69	0.5936	76	1166.86
(K)KNPNDHKK(L)	0.94	12.45	25	12.45	2		327.514	979.521	3	26765.4	0.0005821	69	0.5936	76	692.705
(K)KNPNDHKK(L)	0.94	12.57	25	12.57	2		327.514	979.522	3	40770.8	0.001497	69	1.527	76	875.189
(K)KNPNDHKK(L)	0.94	12.29	25	12.29	2		327.514	979.52	3	19248.7	0.0003091	69	0.3152	76	616.602
(K)KNPNDHKK(L)	0.93	13.76	25	11.88	2		327.514	979.522	3	37624.2	0.00168	69	1.713	76	859.774
(K)KNPNDHKK(L)	0.93	12.51	25	12.51	2		327.514	979.52	3	40946.2	-0.0004259	69	-0.4344	76	1089.87
(K)KNPNDHKK(L)	0.93	12.12	25	12.12	2		327.514	979.521	3	23621.1	0.0005821	69	0.5936	76	723.002
(K)KNPNDHKK(L)	0.93	13.34	25	13.34	2		327.514	979.519	3	41899.8	-0.0006989	69	-0.7128	76	1074.69
(K)KNPNDHKK(L)	0.91	11.97	25	11.97	2		327.514	979.521	3	27093.6	0.001224	69	1.248	76	677.218
(K)KNPNDHKK(L)	0.91	11.18	25	11.18	2		327.514	979.52	3	26795.4	3.306e-05	69	0.03371	76	738.126
(K)HHESLKLGDVK(Y)	1	40.54	25	34.64	2		421.567	1261.68	3	13536.9	0.0009701	80	0.7682	90	1875.35
(K)HHESLKLGDVK(Y)	1	30.51	25	30.4	2		421.567	1261.68	3	16789.3	0.0005111	80	0.4047	90	1844.14
(K)HHESLKLGDVK(Y)	1	33.32	25	33.32	2		421.567	1261.68	3	15161.2	0.001519	80	1.203	90	1908.29
(K)HHESLKLGDVK(Y)	1	32.37	25	32.37	2		421.567	1261.68	3	22337.5	-0.0004039	80	-0.3199	90	1827.17
(K)HHESLKLGDVK(Y)	1	24.27	25	24.27	2		421.567	1261.68	3	14438.4	-0.0003139	80	-0.2486	90	1859.69
(K)HHESLKLGDVK(Y)	1	38.44	25	34.15	2		421.566	1261.68	3	42155	-0.001412	80	-1.118	90	1808.29
(K)LGDVKYYVNR(G)	0.99	65.3	25	63.22	2		613.829	1225.64	2	173942	-0.00204	86	-1.663	95	2042.38
(K)LGDVKYYVNR(G)	0.98	16.33	25	15.89	2		409.556	1225.65	3	25093.7	0.0006021	86	0.4908	95	2309.25
(K)YYVNRGEGISG(S)	1	24.44	25	24.44	1		607.794	1213.57	2	19437.1	0.0004461	91	0.3673	101	1961.4
(K)YYVNRGEGISGSL(G)	1	34.82	25	34.82	1		707.852	1413.69	2	13700.6	0.0003141	91	0.222	103	2700.42
(K)YYVNRGEGISGSLG(T)	1	31.81	25	31.81	1		736.363	1470.71	2	12769.6	0.001152	91	0.7828	104	2573.46
(K)YYVNRGEGISGSLG(T)	1	44.55	25	44.55	1		736.364	1470.71	2	14710.4	0.002128	91	1.446	104	2557.96
(K)YYVNRGEGISGSLGT(S)	1	45.69	25	45.69	1		786.887	1571.76	2	9306.5	0.001426	91	0.9067	105	2652.53
(K)YYVNRGEGISGSLGT(S)	0.99	21.88	25	21.88	1		786.888	1571.76	2	11422	0.003746	91	2.382	105	2668.97
(K)YYVNRGEGISGSLGTS(S)	1	61.29	25	61.29	1		830.401	1658.79	2	9941.15	-0.00201	91	-1.211	106	2607.02
(K)YYVNRGEGISGSLGTS(S)	0.99	49	25	49	1		830.41	1658.81	2	18499	0.01593	91	9.6	106	2443.35
(K)YYVNRGEGISGSLGTSS(G)	0.99	62.53	25	62.53	1		873.921	1745.83	2	7441.6	0.005908	91	3.382	107	2587.21
(K)YYVNRGEGISGSLGTSSG(N)	1	54.88	25	54.88	1		902.431	1802.85	2	10402.3	0.004182	91	2.318	108	2555.61
(K)YYVNRGEGISGSLGTSSGN(T)	1	68.83	25	68.83	1		959.45	1916.89	2	26610.8	-0.0001439	91	-0.07505	109	2553.94
(K)YYVNRGEGISGSLGTSSGN(T)	0.98	74.5	25	74.5	1		959.454	1916.89	2	9254.16	0.007304	91	3.808	109	2538.23
(K)YYVNRGEGISGSLGTSSGNT(L)	0.99	48.11	25	48.11	1		1009.98	2017.95	2	19779.5	0.01319	91	6.534	110	2425.12
(K)YYVNRGEGISGSLGTSSGNTL(D)	0.99	31	25	31	1		1066.53	2131.04	2	8529.32	0.01991	91	9.339	111	3043.6
(K)YYVNRGEGISGSLGTSSGNTLD(D)	1	50.1	25	50.1	1		1124.03	2246.05	2	11641.2	0.0002361	91	0.1051	112	3150.15
(K)YYVNRGEGISGSLGTSSGNTLD(D)	1	56.33	25	56.33	1		1124.03	2246.05	2	13963.1	0.0004801	91	0.2136	112	3165.62
(K)YYVNRGEGISGSLGTSSGNTLDD(M)	0.99	57.25	25	57.25	1		1181.54	2361.07	2	8187.55	-0.006256	91	-2.648	113	3146.78
(K)YYVNRGEGISGSLGTSSGNTLDDmDLINEEINK(K)	1	39.86	25	39.86	2	Oxidation (+16)	1193.23	3576.66	3	4280.92	0.00817	91	2.284	123	5162.79
(K)YYVNRGEGISGSLGTSSGNTLDDmDLINEEINK(K)	1	40.03	25	40.03	2	Oxidation (+16)	1193.22	3576.65	3	3877.31	-0.006113	91	-1.709	123	5702.05
(K)YYVNRGEGISGSLGTSSGNTLDDmDLINEEINK(K)	1	40.89	25	40.89	2	Oxidation (+16)	1193.22	3576.65	3	4864	-0.002084	91	-0.5825	123	6232.68
(K)YYVNRGEGISGSLGTSSGNTLDDmDLINEEINK(K)	1	41.23	25	41.23	2	Oxidation (+16)	1193.22	3576.65	3	7302.87	-0.005747	91	-1.606	123	5011.91
(K)YYVNRGEGISGSLGTSSGNTLDDmDLINEEINK(K)	1	37.75	25	37.75	2	Oxidation (+16)	1193.22	3576.65	3	3971.43	-0.000986	91	-0.2756	123	5524.03
(K)YYVNRGEGISGSLGTSSGNTLDDmDLINEEINK(K)	1	41.58	25	41.58	2	Oxidation (+16)	1193.23	3576.67	3	3608.64	0.02172	91	6.071	123	5941.43
(K)YYVNRGEGISGSLGTSSGNTLDDmDLINEEINK(K)	1	43.14	25	43.14	2	Oxidation (+16)	1193.23	3576.65	3	3726.27	0.001579	91	0.4414	123	5797.58
(K)YYVNRGEGISGSLGTSSGNTLDDmDLINEEINK(K)	1	42.3	25	42.3	2	Oxidation (+16)	1193.23	3576.66	3	5163.13	0.002311	91	0.646	123	5408.35
(K)YYVNRGEGISGSLGTSSGNTLDDmDLINEEINK(K)	1	41.62	25	41.62	2	Oxidation (+16)	1193.23	3576.65	3	4067.26	0.000847	91	0.2368	123	5885.17
(K)YYVNRGEGISGSLGTSSGNTLDDmDLINEEINK(K)	1	49.18	25	49.18	2	Oxidation (+16)	1193.23	3576.65	3	10404.1	0.000481	91	0.1345	123	4546.93
(K)YYVNRGEGISGSLGTSSGNTLDDmDLINEEINK(K)	1	34.8	25	34.8	2	Oxidation (+16)	1193.23	3576.66	3	4737.49	0.003409	91	0.9529	123	6383.55
(K)YYVNRGEGISGSLGTSSGNTLDDmDLINEEINK(K)	1	46.25	25	46.25	2	Oxidation (+16)	1193.23	3576.65	3	3725.88	0.001945	91	0.5437	123	5864.1
(K)YYVNRGEGISGSLGTSSGNTLDDmDLINEEINK(K)	1	55.07	25	55.07	2	Oxidation (+16)	1193.23	3576.65	3	6873.82	0.000115	91	0.03216	123	5027.74
(K)YYVNRGEGISGSLGTSSGNTLDDmDLINEEINK(K)	1	31.68	25	31.68	2	Oxidation (+16)	1193.23	3576.66	3	4823.99	0.005242	91	1.465	123	6140.8
(K)YYVNRGEGISGSLGTSSGNTLDDmDLINEEINK(K)	1	57.14	25	57.14	2	Oxidation (+16)	1193.23	3576.65	3	5025.06	0.000481	91	0.1345	123	6334.77
(K)YYVNRGEGISGSLGTSSGNTLDDmDLINEEINK(K)	1	28.06	25	28.06	2	Oxidation (+16)	1193.22	3576.65	3	3281.21	-0.000986	91	-0.2756	123	6085.64
(K)YYVNRGEGISGSLGTSSGNTLDDmDLINEEINK(K)	1	35.59	25	35.59	2	Oxidation (+16)	1193.22	3576.65	3	4072.54	-0.001352	91	-0.3779	123	5565.47
(K)YYVNRGEGISGSLGTSSGNTLDDmDLINEEINK(K)	1	64.12	25	64.12	2	Oxidation (+16)	1193.23	3576.65	3	8826.55	0.000115	91	0.03216	123	4761.64
(K)YYVNRGEGISGSLGTSSGNTLDDmDLINEEINK(K)	1	65.22	25	65.22	2	Oxidation (+16)	1193.23	3576.65	3	12779.2	0.001579	91	0.4414	123	4489.87
(K)YYVNRGEGISGSLGTSSGNTLDDmDLINEEINK(K)	1	60	25	60	2	Oxidation (+16)	1193.23	3576.66	3	12555.1	0.003043	91	0.8506	123	4971.85
(K)YYVNRGEGISGSLGTSSGNTLDDmDLINEEINK(K)	1	58.29	25	58.29	2	Oxidation (+16)	1193.23	3576.66	3	5122.34	0.004141	91	1.157	123	5580.42
(K)YYVNRGEGISGSLGTSSGNTLDDmDLINEEINK(K)	1	62.06	25	62.06	2	Oxidation (+16)	1193.23	3576.65	3	13766.7	0.000847	91	0.2368	123	4507.74
(K)YYVNRGEGISGSLGTSSGNTLDDmDLINEEINK(K)	1	67.17	25	67.17	2	Oxidation (+16)	1193.23	3576.65	3	4372.86	0.001579	91	0.4414	123	5349.46
(K)YYVNRGEGISGSLGTSSGNTLDDmDLINEEINK(K)	1	67.45	25	67.45	2	Oxidation (+16)	1193.23	3576.65	3	8550.15	0.000847	91	0.2368	123	4793.08
(K)YYVNRGEGISGSLGTSSGNTLDDmDLINEEINK(K)	1	32.74	25	32.74	2	Oxidation (+16)	1193.22	3576.65	3	5996.75	-0.003182	91	-0.8894	123	5311.07
(K)YYVNRGEGISGSLGTSSGNTLDDmDLINEEINK(K)	1	75.02	25	75.02	2	Oxidation (+16)	1193.23	3576.65	3	30265.1	0.000115	91	0.03216	123	4290.97
(K)YYVNRGEGISGSLGTSSGNTLDDmDLINEEINK(K)	1	71.61	25	71.61	2	Oxidation (+16)	1193.23	3576.65	3	6134.83	0.001945	91	0.5437	123	4819.38
(K)YYVNRGEGISGSLGTSSGNTLDDmDLINEEINK(K)	1	66.28	25	66.28	2	Oxidation (+16)	1193.23	3576.66	3	8436.25	0.004876	91	1.363	123	4600.37
(K)YYVNRGEGISGSLGTSSGNTLDDmDLINEEINK(K)	1	27.99	25	27.54	2	Oxidation (+16)	1193.22	3576.65	3	17283.8	-0.003548	91	-0.9917	123	4956.3
(K)YYVNRGEGISGSLGTSSGNTLDDmDLINEEINK(K)	1	54.99	25	54.99	2	Oxidation (+16)	1193.22	3576.65	3	5248.59	-0.00245	91	-0.6848	123	5424.45
(K)YYVNRGEGISGSLGTSSGNTLDDmDLINEEINK(K)	1	69.11	25	69.11	2	Oxidation (+16)	1193.23	3576.66	3	9480.44	0.004876	91	1.363	123	4721.01
(K)YYVNRGEGISGSLGTSSGNTLDDmDLINEEINK(K)	1	46.65	25	46.65	2	Oxidation (+16)	1193.22	3576.65	3	4340.74	-0.005012	91	-1.401	123	5387.74
(K)YYVNRGEGISGSLGTSSGNTLDDmDLINEEINK(K)	1	47.61	25	47.61	2	Oxidation (+16)	1193.22	3576.65	3	17021.3	-0.004646	91	-1.299	123	4990.2
(K)YYVNRGEGISGSLGTSSGNTLDDmDLINEEINK(K)	1	74.07	25	74.07	2	Oxidation (+16)	1193.23	3576.66	3	4579.26	0.005974	91	1.67	123	5199.26
(K)YYVNRGEGISGSLGTSSGNTLDDmDLINEEINK(K)	1	76.82	25	76.82	2	Oxidation (+16)	1193.23	3576.66	3	229021	0.002677	91	0.7483	123	4163.34
(K)YYVNRGEGISGSLGTSSGNTLDDmDLINEEINK(K)	1	76.46	25	76.46	2	Oxidation (+16)	1193.22	3576.65	3	5073.5	-0.000986	91	-0.2756	123	5072.46
(K)YYVNRGEGISGSLGTSSGNTLDDmDLINEEINK(K)	1	70.02	25	70.02	2	Oxidation (+16)	1193.23	3576.66	3	4460.68	0.006706	91	1.874	123	5181.71
(K)YYVNRGEGISGSLGTSSGNTLDDmDLINEEINK(K)	1	21.31	25	21.31	2	Oxidation (+16)	1193.23	3576.65	3	5863.13	0.000481	91	0.1345	123	6296.31
(K)YYVNRGEGISGSLGTSSGNTLDDmDLINEEINK(K)	1	46.87	25	46.87	2	Oxidation (+16)	1193.23	3576.66	3	5150.49	0.009268	91	2.591	123	5440.07
(K)YYVNRGEGISGSLGTSSGNTLDDmDLINEEINK(K)	1	64.63	25	64.63	2	Oxidation (+16)	1193.22	3576.65	3	4155.77	-0.001718	91	-0.4802	123	5599.22
(K)YYVNRGEGISGSLGTSSGNTLDDmDLINEEINK(K)	1	47.22	25	47.22	2	Oxidation (+16)	1193.23	3576.66	3	5442.12	0.01	91	2.795	123	6465.23
(K)YYVNRGEGISGSLGTSSGNTLDDmDLINEEINK(K)	1	71.53	25	71.53	2	Oxidation (+16)	1193.23	3576.66	3	5666.36	0.006706	91	1.874	123	4913.38
(K)YYVNRGEGISGSLGTSSGNTLDDmDLINEEINK(K)	1	66.88	25	66.88	2	Oxidation (+16)	1193.22	3576.65	3	4926.59	-0.001718	91	-0.4802	123	5499.43
(K)YYVNRGEGISGSLGTSSGNTLDDmDLINEEINK(K)	1	78.81	25	78.81	2	Oxidation (+16)	1193.23	3576.66	3	5009.58	0.005974	91	1.67	123	5472.5
(K)YYVNRGEGISGSLGTSSGNTLDDmDLINEEINK(K)	1	83.94	25	83.94	2	Oxidation (+16)	1193.23	3576.65	3	7896.35	0.001213	91	0.3391	123	4099.25
(K)YYVNRGEGISGSLGTSSGNTLDDmDLINEEINK(K)	1	69.33	25	69.33	2	Oxidation (+16)	1193.22	3576.65	3	6092.05	-0.002084	91	-0.5825	123	5047.73
(K)YYVNRGEGISGSLGTSSGNTLDDmDLINEEINK(K)	1	84.9	25	84.9	2	Oxidation (+16)	1193.23	3576.65	3	40831.9	0.000115	91	0.03216	123	4242.21
(K)YYVNRGEGISGSLGTSSGNTLDDmDLINEEINK(K)	1	85.43	25	85.43	2	Oxidation (+16)	1193.23	3576.65	3	72599	0.001579	91	0.4414	123	4210.95
(K)YYVNRGEGISGSLGTSSGNTLDDmDLINEEINK(K)	1	59.26	25	59.26	2	Oxidation (+16)	1193.22	3576.65	3	8782.5	-0.005012	91	-1.401	123	4744.74
(K)YYVNRGEGISGSLGTSSGNTLDDmDLINEEINK(K)	1	72.69	25	72.69	2	Oxidation (+16)	1193.22	3576.65	3	9013.23	-0.002084	91	-0.5825	123	4688.02
(K)YYVNRGEGISGSLGTSSGNTLDDmDLINEEINK(K)	1	83.04	25	83.04	2	Oxidation (+16)	1193.23	3576.66	3	10156	0.003043	91	0.8506	123	4583.92
(K)YYVNRGEGISGSLGTSSGNTLDDmDLINEEINK(K)	1	84.31	25	84.31	2	Oxidation (+16)	1193.23	3576.65	3	5764.74	0.000847	91	0.2368	123	4839.99
(K)YYVNRGEGISGSLGTSSGNTLDDmDLINEEINK(K)	1	83.87	25	83.87	2	Oxidation (+16)	1193.23	3576.66	3	88622.7	0.003043	91	0.8506	123	4195.62
(K)YYVNRGEGISGSLGTSSGNTLDDmDLINEEINK(K)	1	62.25	25	62.25	2	Oxidation (+16)	1193.22	3576.65	3	7507.2	-0.00428	91	-1.196	123	4858.27
(K)YYVNRGEGISGSLGTSSGNTLDDmDLINEEINK(K)	1	90.97	25	90.97	2	Oxidation (+16)	1193.23	3576.65	3	49478.6	0.000115	91	0.03216	123	4275.31
(K)YYVNRGEGISGSLGTSSGNTLDDmDLINEEINK(K)	0.99	37.52	25	37.52	2	Oxidation (+16)	1193.22	3576.65	3	3085.83	-0.007577	91	-2.118	123	5722.93
(K)YYVNRGEGISGSLGTSSGNTLDDmDLINEEINK(K)	0.99	84.04	25	84.04	2	Oxidation (+16)	1193.23	3576.66	3	16153.2	0.003775	91	1.055	123	4423.2
(K)YYVNRGEGISGSLGTSSGNTLDDmDLINEEINK(K)	0.99	92.42	25	92.42	2	Oxidation (+16)	1193.23	3576.66	3	136209	0.002311	91	0.646	123	4180.17
(K)YYVNRGEGISGSLGTSSGNTLDDmDLINEEINK(K)	0.99	84.2	25	84.2	2	Oxidation (+16)	1193.22	3576.65	3	835439	-0.00062	91	-0.1733	123	4115.22
(K)YYVNRGEGISGSLGTSSGNTLDDmDLINEEINK(K)	0.99	76.51	25	76.51	2	Oxidation (+16)	1193.22	3576.65	3	43132.1	-0.00245	91	-0.6848	123	4354.32
(K)YYVNRGEGISGSLGTSSGNTLDDmDLINEEINK(K)	0.99	92.25	25	92.25	2	Oxidation (+16)	1193.23	3576.65	3	958047	0.000847	91	0.2368	123	4146.85
(K)YYVNRGEGISGSLGTSSGNTLDDmDLINEEINK(K)	0.99	77.04	25	77.04	2	Oxidation (+16)	1193.23	3576.66	3	23965.1	0.007072	91	1.977	123	4370.25
(K)YYVNRGEGISGSLGTSSGNTLDDmDLINEEINK(K)	0.99	87.25	25	87.25	2	Oxidation (+16)	1193.23	3576.66	3	60048.8	0.003775	91	1.055	123	4226.88
(K)YYVNRGEGISGSLGTSSGNTLDDmDLINEEINK(K)	0.99	91.26	25	91.26	2	Oxidation (+16)	1193.23	3576.66	3	11528	0.003775	91	1.055	123	4562.58
(K)YYVNRGEGISGSLGTSSGNTLDDmDLINEEINK(K)	0.99	78.01	25	78.01	2	Oxidation (+16)	1193.22	3576.65	3	67750.5	-0.003548	91	-0.9917	123	4258.4
(K)YYVNRGEGISGSLGTSSGNTLDDmDLINEEINK(K)	0.99	84.51	25	84.51	2	Oxidation (+16)	1193.22	3576.65	3	5584.66	-0.001352	91	-0.3779	123	5216.72
(K)YYVNRGEGISGSLGTSSGNTLDDmDLINEEINK(K)	0.99	52.13	25	52.13	2	Oxidation (+16)	1193.23	3576.67	3	7185.18	0.01257	91	3.512	123	4893.99
(K)YYVNRGEGISGSLGTSSGNTLDDmDLINEEINK(K)	0.99	52.35	25	52.35	2	Oxidation (+16)	1193.23	3576.67	3	5371.79	0.01293	91	3.614	123	6366.25
(K)YYVNRGEGISGSLGTSSGNTLDDmDLINEEINK(K)	0.99	96.77	25	96.77	2	Oxidation (+16)	1193.22	3576.65	3	2804110	-0.000251	91	-0.07014	123	4130.94
(K)YYVNRGEGISGSLGTSSGNTLDDmDLINEEINK(K)	0.99	68.94	25	68.94	2	Oxidation (+16)	1193.22	3576.65	3	7338.42	-0.005747	91	-1.606	123	4877.39
(K)YYVNRGEGISGSLGTSSGNTLDDmDLINEEINK(K)	0.99	70.72	25	70.72	2	Oxidation (+16)	1193.22	3576.65	3	16107.4	-0.005378	91	-1.503	123	4444
(K)YYVNRGEGISGSLGTSSGNTLDDmDLINEEINK(K)	0.99	43.95	25	43.95	2	Oxidation (+16)	1193.22	3576.64	3	5833.95	-0.01014	91	-2.834	123	5273.55
(K)YYVNRGEGISGSLGTSSGNTLDDmDLINEEINK(K)	0.99	74.61	25	74.61	2	Oxidation (+16)	1193.23	3576.66	3	11509.5	0.01074	91	3.001	123	4528.12
(K)YYVNRGEGISGSLGTSSGNTLDDmDLINEEINK(K)	0.99	103.51	25	103.51	2	Oxidation (+16)	1193.23	3576.66	3	9213.13	0.004141	91	1.157	123	4704.38
(K)YYVNRGEGISGSLGTSSGNTLDDmDLINEEINK(K)	0.99	76.51	25	76.51	2	Oxidation (+16)	1193.22	3576.65	3	4913.82	-0.005378	91	-1.503	123	5093.14
(K)YYVNRGEGISGSLGTSSGNTLDDmDLINEEINK(K)	0.99	28.52	25	28.52	2	Oxidation (+16)	1193.22	3576.64	3	3572.67	-0.01234	91	-3.449	123	6020.26
(K)YYVNRGEGISGSLGTSSGNTLDDmDLINEEINK(K)	0.99	67.02	25	67.02	2	Oxidation (+16)	1193.22	3576.65	3	6161.96	-0.007943	91	-2.22	123	6278.84
(K)YYVNRGEGISGSLGTSSGNTLDDmDLINEEINK(K)	0.99	27.96	25	27.96	2	Oxidation (+16)	1193.22	3576.64	3	3809.82	-0.01417	91	-3.96	123	5638.57
(K)YYVNRGEGISGSLGTSSGNTLDDMDLINEEINK(K)	0.99	27.26	25	27.26	2		1187.89	3560.64	3	4581.81	-0.01461	91	-4.103	123	4214.58
(K)YYVNRGEGISGSLGTSSGNTLDDmDLINEEINK(K)	0.99	54.61	25	54.61	2	Oxidation (+16)	1193.22	3576.64	3	4219.65	-0.0127	91	-3.551	123	5675.44
(K)YYVNRGEGISGSLGTSSGNTLDDmDLINEEINK(K)	0.99	48.8	25	48.8	2	Oxidation (+16)	1193.22	3576.64	3	5846.73	-0.01527	91	-4.267	123	5129.94
(K)YYVNRGEGISGSLGTSSGNTLDDmDLINEEINK(K)	0.99	58.04	25	58.04	2	Oxidation (+16)	1193.22	3576.64	3	5457.72	-0.009773	91	-2.732	123	6425.37
(K)YYVNRGEGISGSLGTSSGNTLDDmDLINEEINK(K)	0.99	55.77	25	55.77	2	Oxidation (+16)	1193.22	3576.64	3	4494.85	-0.01307	91	-3.653	123	5113.12
(K)YYVNRGEGISGSLGTSSGNTLDDmDLINEEINK(K)	0.99	22.79	25	22.79	2	Oxidation (+16)	1193.22	3576.64	3	3670.8	-0.01197	91	-3.346	123	5831.39
(K)YYVNRGEGISGSLGTSSGNTLDDmDLINEEINK(K)	0.99	88.72	25	88.72	2	Oxidation (+16)	1193.22	3576.65	3	15420.2	-0.00428	91	-1.196	123	4471.03
(K)YYVNRGEGISGSLGTSSGNTLDDmDLINEEINK(K)	0.99	46.38	25	46.38	2	Oxidation (+16)	1193.23	3576.67	3	7632.4	0.01989	91	5.559	123	4668.54
(K)YYVNRGEGISGSLGTSSGNTLDDmDLINEEINK(K)	0.99	34.9	25	34.9	2	Oxidation (+16)	1193.23	3576.68	3	4054.13	0.02319	91	6.48	123	6201.99
(K)YYVNRGEGISGSLGTSSGNTLDDmDLINEEINK(K)	0.99	64.3	25	64.3	2	Oxidation (+16)	1193.22	3576.64	3	4984.48	-0.01124	91	-3.142	123	6256.01
(K)YYVNRGEGISGSLGTSSGNTLDDmDLINEEINK(K)	0.99	115.05	25	115.05	2	Oxidation (+16)	1193.23	3576.66	3	7902.2	0.003043	91	0.8506	123	4619.78
(K)YYVNRGEGISGSLGTSSGNTLDDmDLINEEINK(K)	0.99	80.09	25	80.09	2	Oxidation (+16)	1193.22	3576.64	3	7714.17	-0.008675	91	-2.425	123	4649.64
(K)YYVNRGEGISGSLGTSSGNTLDDmDLINEEINK(K)	0.98	90.99	25	90.99	2	Oxidation (+16)	1193.23	3576.66	3	7047.33	0.01	91	2.795	123	4941.17
(K)YYVNRGEGISGSLGTSSGNTLDDmDLINEEINK(K)	0.98	90.96	25	90.96	2	Oxidation (+16)	1193.22	3576.65	3	5550.57	-0.006113	91	-1.709	123	5257.96
(K)YYVNRGEGISGSLGTSSGNTLDDmDLINEEINK(K)	0.98	96.23	25	96.23	2	Oxidation (+16)	1193.22	3576.65	3	16881	-0.005747	91	-1.606	123	4388.86
(K)YYVNRGEGISGSLGTSSGNTLDDmDLINEEINK(K)	0.98	60.79	25	60.79	2	Oxidation (+16)	1193.22	3576.63	3	4192.48	-0.02406	91	-6.724	123	5240.77
(K)YYVNRGEGISGSLGTSSGNTLDDmDLINEEINK(K)	0.98	76.32	25	76.32	2	Oxidation (+16)	1193.22	3576.64	3	18846.5	-0.01234	91	-3.449	123	4405.65
(K)YYVNRGEGISGSLGTSSGNTLDDmDLINEEINK(K)	0.98	73.38	25	73.38	2	Oxidation (+16)	1193.22	3576.64	3	7911.6	-0.01637	91	-4.575	123	4777.42
(K)YYVNRGEGISGSLGTSSGNTLDDmDLINEEINK(K)	0.94	13.44	25	13.44	2	Oxidation (+16)	1193.22	3576.65	3	3289.92	-0.00245	91	-0.6848	123	5961.48
(K)YYVNRGEGISGSLGTSSGNTLDDmDLINEEINKK(R)	1	79.65	25	79.65	2	Oxidation (+16)	927.195	3704.75	4	105734	0.002695	91	0.7273	124	3779.33
(K)YYVNRGEGISGSLGTSSGNTLDDmDLINEEINKK(R)	0.99	90.14	25	90.14	2	Oxidation (+16)	927.194	3704.75	4	22878.6	0.000743	91	0.2005	124	3797.27
(K)YYVNRGEGISGSLGTSSGNTLDDmDLINEEINKK(R)	0.99	89.22	25	89.22	2	Oxidation (+16)	927.195	3704.75	4	273667	0.002207	91	0.5956	124	3763.42
(K)YYVNRGEGISGSLGTSSGNTLDDmDLINEEINKK(R)	0.99	93.54	25	93.54	2	Oxidation (+16)	927.194	3704.75	4	62079.3	-0.000965	91	-0.2604	124	3747.18
(K)YYVNRGEGISGSLGTSSGNTLDDmDLINEEINKKR(T)	1	69.78	25	69.78	2	Oxidation (+16)	773.178	3860.85	5	27459.3	0.00504	91	1.305	125	3599.21
(K)YYVNRGEGISGSLGTSSGNTLDDmDLINEEINKKR(T)	1	83.42	25	83.42	2	Oxidation (+16)	773.177	3860.85	5	776202	-0.00015	91	-0.03883	125	3509.34
(K)YYVNRGEGISGSLGTSSGNTLDDmDLINEEINKKR(T)	0.99	96.99	25	96.99	2	Oxidation (+16)	773.179	3860.86	5	79540.3	0.00931	91	2.411	125	3493.87
(N)RGEGISGSLGTSSGNTLDDmDLINEEINK(K)	1	37.66	25	37.66	1	Oxidation (+16)	1013.48	3037.4	3	7539.79	-0.01144	95	-3.764	123	3891.13
(N)RGEGISGSLGTSSGNTLDDmDLINEEINK(K)	0.99	61.45	25	61.45	1	Oxidation (+16)	1013.48	3037.41	3	19893.5	-0.005028	95	-1.655	123	3813.08
(N)RGEGISGSLGTSSGNTLDDmDLINEEINK(K)	0.98	101.95	25	101.95	1	Oxidation (+16)	1013.48	3037.41	3	20080.9	-0.005394	95	-1.775	123	3797.63
(N)RGEGISGSLGTSSGNTLDDmDLINEEINKK(R)	0.99	41.51	25	10.67	1	Oxidation (+16)	792.386	3165.51	4	22335.6	0.003291	95	1.039	124	3428.64
(R)GEGISGSLGTSSGN(T)	1	22.42	25	22.42	1		611.781	1221.55	2	57113.7	0.0006001	96	0.4908	109	2223.07
(R)GEGISGSLGTSSGN(T)	1	59.22	25	59.22	1		611.78	1221.55	2	44003.3	-0.001598	96	-1.307	109	2238.25
(R)GEGISGSLGTSSGNTLD(D)	1	36.88	25	36.88	1		776.361	1550.71	2	54014.7	0.0004921	96	0.3171	112	3057.34
(R)GEGISGSLGTSSGNTLD(D)	0.99	19.88	25	19.88	1		776.361	1550.71	2	11933.3	0.0001261	96	0.08124	112	3040.95
(R)GEGISGSLGTSSGNTLD(D)	0.93	11.96	25	11.96	1		776.361	1550.71	2	10960.1	0.0003701	96	0.2385	112	3073.48
(R)GEGISGSLGTSSGNTLDD(M)	0.99	16.83	25	16.83	1		833.875	1665.73	2	30373.8	0.00108	96	0.648	113	3048.94
(R)GEGISGSLGTSSGNTLDDm(D)	0.92	12.15	25	12.15	1	Oxidation (+16)	907.393	1812.77	2	5143.94	0.002407	96	1.327	114	3121.8
(R)GEGISGSLGTSSGNTLDDmD(L)	1	27.51	25	27.51	1	Oxidation (+16)	964.905	1927.8	2	22140	-5.695e-05	96	-0.02953	115	3156.61
(R)GEGISGSLGTSSGNTLDDmDLINEEINK(K)	1	39.64	25	39.64	2	Oxidation (+16)	961.445	2881.31	3	8264.99	-0.000792	96	-0.2748	123	6606.41
(R)GEGISGSLGTSSGNTLDDmDLINEEINK(K)	1	39.52	25	39.52	2	Oxidation (+16)	961.446	2881.31	3	6720.8	0.000858	96	0.2977	123	5878.19
(R)GEGISGSLGTSSGNTLDDmDLINEEINK(K)	1	38.86	25	38.86	2	Oxidation (+16)	961.446	2881.32	3	6875.72	0.002322	96	0.8056	123	6370.79
(R)GEGISGSLGTSSGNTLDDMDLINEEINK(K)	1	38.77	25	38.77	2		956.108	2865.3	3	7673.02	-0.01589	96	-5.543	123	4517.22
(R)GEGISGSLGTSSGNTLDDmDLINEEINK(K)	1	38.77	25	38.77	2	Oxidation (+16)	961.446	2881.32	3	7510.09	0.002871	96	0.9961	123	6320.89
(R)GEGISGSLGTSSGNTLDDmDLINEEINK(K)	1	38.48	25	38.48	2	Oxidation (+16)	961.444	2881.31	3	5713.36	-0.003171	96	-1.1	123	6137.59
(R)GEGISGSLGTSSGNTLDDmDLINEEINK(K)	1	38.38	25	38.38	2	Oxidation (+16)	961.44	2881.3	3	8794.42	-0.01452	96	-5.039	123	4185.22
(R)GEGISGSLGTSSGNTLDDmDLINEEINK(K)	1	38.22	25	38.22	2	Oxidation (+16)	961.445	2881.31	3	5601.28	0.000126	96	0.04373	123	6047.06
(R)GEGISGSLGTSSGNTLDDMDLINEEINK(K)	1	41.23	25	41.23	2		956.115	2865.32	3	13478.5	0.002791	96	0.9737	123	4391.74
(R)GEGISGSLGTSSGNTLDDmDLINEEINK(K)	1	37.66	25	37.66	2	Oxidation (+16)	961.442	2881.31	3	7613.45	-0.008298	96	-2.879	123	6518.85
(R)GEGISGSLGTSSGNTLDDmDLINEEINK(K)	1	42.85	25	42.85	2	Oxidation (+16)	961.445	2881.31	3	11520.3	0.000309	96	0.1072	123	4220.72
(R)GEGISGSLGTSSGNTLDDmDLINEEINK(K)	1	46.05	25	45.22	2	Oxidation (+16)	961.446	2881.32	3	9339.41	0.001041	96	0.3612	123	6355.21
(R)GEGISGSLGTSSGNTLDDmDLINEEINK(K)	1	44.51	25	44.51	2	Oxidation (+16)	961.445	2881.31	3	7047.69	0.000492	96	0.1707	123	5793.42
(R)GEGISGSLGTSSGNTLDDmDLINEEINK(K)	1	44.84	25	44.84	2	Oxidation (+16)	961.445	2881.31	3	8854.02	0.000492	96	0.1707	123	5471.09
(R)GEGISGSLGTSSGNTLDDmDLINEEINK(K)	1	34.48	25	28.16	2	Oxidation (+16)	961.445	2881.31	3	5340.12	0.000309	96	0.1072	123	6119.48
(R)GEGISGSLGTSSGNTLDDmDLINEEINK(K)	1	30.68	25	30.68	2	Oxidation (+16)	961.445	2881.31	3	7429.46	0.000492	96	0.1707	123	7339.02
(R)GEGISGSLGTSSGNTLDDmDLINEEINK(K)	1	49.16	25	49.16	2	Oxidation (+16)	961.445	2881.31	3	5674.62	0.000492	96	0.1707	123	7354.63
(R)GEGISGSLGTSSGNTLDDmDLINEEINK(K)	1	47.34	25	47.34	2	Oxidation (+16)	961.446	2881.31	3	7198.46	0.000675	96	0.2342	123	6189.78
(R)GEGISGSLGTSSGNTLDDmDLINEEINK(K)	1	41.63	25	41.63	2	Oxidation (+16)	961.446	2881.32	3	16547.9	0.003237	96	1.123	123	5074.35
(R)GEGISGSLGTSSGNTLDDmDLINEEINK(K)	1	45.12	25	45.12	2	Oxidation (+16)	961.445	2881.31	3	11668.8	-0.000243	96	-0.08429	123	5294.63
(R)GEGISGSLGTSSGNTLDDmDLINEEINK(K)	1	44.58	25	44.58	2	Oxidation (+16)	961.445	2881.31	3	12813.1	-0.000426	96	-0.1478	123	5260.15
(R)GEGISGSLGTSSGNTLDDmDLINEEINK(K)	1	47.51	25	47.51	2	Oxidation (+16)	961.445	2881.31	3	6498.04	-0.000243	96	-0.08429	123	6271.59
(R)GEGISGSLGTSSGNTLDDmDLINEEINK(K)	1	50.5	25	50.5	2	Oxidation (+16)	961.446	2881.32	3	9180.42	0.002688	96	0.9326	123	5504.1
(R)GEGISGSLGTSSGNTLDDmDLINEEINK(K)	1	56.34	25	54.55	2	Oxidation (+16)	961.445	2881.31	3	8773.18	-5.995e-05	96	-0.0208	123	5586.38
(R)GEGISGSLGTSSGNTLDDmDLINEEINK(K)	1	44.58	25	44.58	2	Oxidation (+16)	961.447	2881.32	3	8489.24	0.003786	96	1.314	123	5681.05
(R)GEGISGSLGTSSGNTLDDmDLINEEINK(K)	1	50.87	25	50.87	2	Oxidation (+16)	961.446	2881.32	3	12016.1	0.002871	96	0.9961	123	3738.6
(R)GEGISGSLGTSSGNTLDDmDLINEEINK(K)	1	33.76	25	33.76	2	Oxidation (+16)	961.447	2881.32	3	12807.8	0.003786	96	1.314	123	5861.14
(R)GEGISGSLGTSSGNTLDDmDLINEEINK(K)	1	51.91	25	51.91	2	Oxidation (+16)	961.446	2881.32	3	7696.71	0.003054	96	1.06	123	6255.76
(R)GEGISGSLGTSSGNTLDDmDLINEEINK(K)	1	57.19	25	57.19	2	Oxidation (+16)	961.445	2881.31	3	15030.1	0.000492	96	0.1707	123	4948.53
(R)GEGISGSLGTSSGNTLDDmDLINEEINK(K)	1	57.99	25	55.55	2	Oxidation (+16)	961.445	2881.31	3	12694.3	-5.995e-05	96	-0.0208	123	5454.7
(R)GEGISGSLGTSSGNTLDDmDLINEEINK(K)	1	49.24	25	49.24	2	Oxidation (+16)	961.447	2881.32	3	6452.25	0.004152	96	1.441	123	6444.07
(R)GEGISGSLGTSSGNTLDDmDLINEEINK(K)	1	41.66	25	41.66	2	Oxidation (+16)	961.445	2881.31	3	9746.21	-0.001158	96	-0.4017	123	5311.46
(R)GEGISGSLGTSSGNTLDDmDLINEEINK(K)	1	49.78	25	49.78	2	Oxidation (+16)	961.447	2881.32	3	8542.58	0.004518	96	1.568	123	5974.61
(R)GEGISGSLGTSSGNTLDDmDLINEEINK(K)	1	53.07	25	53.07	2	Oxidation (+16)	961.446	2881.32	3	10982.1	0.003237	96	1.123	123	5727.42
(R)GEGISGSLGTSSGNTLDDmDLINEEINK(K)	1	52.08	25	52.08	2	Oxidation (+16)	961.445	2881.31	3	14962.5	-0.000426	96	-0.1478	123	5181.85
(R)GEGISGSLGTSSGNTLDDmDLINEEINK(K)	1	35.83	25	34.61	2	Oxidation (+16)	961.445	2881.31	3	6729.86	-0.000975	96	-0.3383	123	6305.18
(R)GEGISGSLGTSSGNTLDDmDLINEEINK(K)	1	25.14	25	25.14	2	Oxidation (+16)	961.446	2881.32	3	8859.03	0.00159	96	0.5517	123	5424.11
(R)GEGISGSLGTSSGNTLDDMDLINEEINK(K)	1	49.61	25	49.61	2		956.115	2865.32	3	240514	0.003523	96	1.229	123	4322.47
(R)GEGISGSLGTSSGNTLDDmDLINEEINK(K)	1	55.3	25	55.3	2	Oxidation (+16)	961.446	2881.32	3	7555.14	0.001773	96	0.6151	123	6815.87
(R)GEGISGSLGTSSGNTLDDmDLINEEINK(K)	1	51.34	25	51.34	2	Oxidation (+16)	961.447	2881.32	3	7297.22	0.004152	96	1.441	123	5743.87
(R)GEGISGSLGTSSGNTLDDmDLINEEINK(K)	1	51.79	25	51.79	2	Oxidation (+16)	961.447	2881.32	3	8077.76	0.004152	96	1.441	123	5521.23
(R)GEGISGSLGTSSGNTLDDmDLINEEINK(K)	1	51.94	25	51.94	2	Oxidation (+16)	961.447	2881.32	3	8075.89	0.004701	96	1.631	123	5616.66
(R)GEGISGSLGTSSGNTLDDmDLINEEINK(K)	1	57.55	25	57.55	2	Oxidation (+16)	961.446	2881.31	3	7316.76	0.000675	96	0.2342	123	5536.32
(R)GEGISGSLGTSSGNTLDDmDLINEEINK(K)	1	55.29	25	55.29	2	Oxidation (+16)	961.446	2881.32	3	6154.24	0.003237	96	1.123	123	5927.03
(R)GEGISGSLGTSSGNTLDDmDLINEEINK(K)	1	53.14	25	51.25	2	Oxidation (+16)	961.447	2881.32	3	7168.49	0.004701	96	1.631	123	5810.75
(R)GEGISGSLGTSSGNTLDDmDLINEEINK(K)	1	59.44	25	59.44	2	Oxidation (+16)	961.446	2881.32	3	25416.4	0.001956	96	0.6786	123	4932.7
(R)GEGISGSLGTSSGNTLDDmDLINEEINK(K)	1	54.57	25	54.57	2	Oxidation (+16)	961.445	2881.31	3	16283.4	-0.000426	96	-0.1478	123	4997.01
(R)GEGISGSLGTSSGNTLDDmDLINEEINK(K)	1	60.49	25	60.49	2	Oxidation (+16)	961.446	2881.32	3	67183.4	0.001224	96	0.4247	123	4525.01
(R)GEGISGSLGTSSGNTLDDmDLINEEINK(K)	1	52.18	25	52.18	2	Oxidation (+16)	961.447	2881.32	3	7636.1	0.003603	96	1.25	123	6222.61
(R)GEGISGSLGTSSGNTLDDmDLINEEINK(K)	1	41.79	25	41.79	2	Oxidation (+16)	961.447	2881.32	3	8411.74	0.005067	96	1.758	123	5759.66
(R)GEGISGSLGTSSGNTLDDmDLINEEINK(K)	1	64.24	25	63.87	2	Oxidation (+16)	961.446	2881.32	3	388825	0.001956	96	0.6786	123	4383.12
(R)GEGISGSLGTSSGNTLDDmDLINEEINK(K)	1	67.39	25	67.39	2	Oxidation (+16)	961.446	2881.32	3	20623	0.001224	96	0.4247	123	4964.66
(R)GEGISGSLGTSSGNTLDDmDLINEEINK(K)	1	60.18	25	60.18	2	Oxidation (+16)	961.446	2881.32	3	17746	0.001407	96	0.4882	123	4788.72
(R)GEGISGSLGTSSGNTLDDmDLINEEINK(K)	1	37.31	25	37.31	2	Oxidation (+16)	961.447	2881.32	3	7164.43	0.005802	96	2.013	123	5942.31
(R)GEGISGSLGTSSGNTLDDmDLINEEINK(K)	1	64.88	25	64.88	2	Oxidation (+16)	961.446	2881.31	3	8560.17	0.000858	96	0.2977	123	5343.94
(R)GEGISGSLGTSSGNTLDDmDLINEEINK(K)	1	57.05	25	57.05	2	Oxidation (+16)	961.447	2881.32	3	12335.6	0.003786	96	1.314	123	5027.4
(R)GEGISGSLGTSSGNTLDDmDLINEEINK(K)	1	62.35	25	62.35	2	Oxidation (+16)	961.446	2881.32	3	26770.4	0.002322	96	0.8056	123	4695.99
(R)GEGISGSLGTSSGNTLDDmDLINEEINK(K)	1	45.24	25	45.24	2	Oxidation (+16)	961.445	2881.31	3	8752.28	-0.001707	96	-0.5922	123	5360.28
(R)GEGISGSLGTSSGNTLDDmDLINEEINK(K)	1	62.83	25	62.83	2	Oxidation (+16)	961.445	2881.31	3	15500000	-0.000243	96	-0.08429	123	4336.09
(R)GEGISGSLGTSSGNTLDDmDLINEEINK(K)	1	51.17	25	51.17	2	Oxidation (+16)	961.447	2881.32	3	17602.1	0.00525	96	1.821	123	4898.37
(R)GEGISGSLGTSSGNTLDDmDLINEEINK(K)	1	60.62	25	60.62	2	Oxidation (+16)	961.445	2881.31	3	12739.4	-0.000792	96	-0.2748	123	5089.71
(R)GEGISGSLGTSSGNTLDDmDLINEEINK(K)	1	62.97	25	62.97	2	Oxidation (+16)	961.446	2881.32	3	7233.99	0.003237	96	1.123	123	6390.12
(R)GEGISGSLGTSSGNTLDDmDLINEEINK(K)	1	63.5	25	63.5	2	Oxidation (+16)	961.446	2881.32	3	32188.2	0.002871	96	0.9961	123	4649.3
(R)GEGISGSLGTSSGNTLDDmDLINEEINK(K)	1	67.27	25	67.27	2	Oxidation (+16)	961.446	2881.32	3	25053	0.001773	96	0.6151	123	3723.3
(R)GEGISGSLGTSSGNTLDDmDLINEEINK(K)	1	30.95	25	30.95	2	Oxidation (+16)	961.445	2881.31	3	7237.56	-0.001524	96	-0.5287	123	6084.81
(R)GEGISGSLGTSSGNTLDDmDLINEEINK(K)	1	66.84	25	66.84	2	Oxidation (+16)	961.446	2881.32	3	8199.56	0.002322	96	0.8056	123	5439.68
(R)GEGISGSLGTSSGNTLDDmDLINEEINK(K)	1	35.29	25	35.29	2	Oxidation (+16)	961.448	2881.32	3	6043.44	0.007266	96	2.521	123	6205.9
(R)GEGISGSLGTSSGNTLDDmDLINEEINK(K)	1	55.4	25	55.4	2	Oxidation (+16)	961.447	2881.32	3	21742	0.00525	96	1.821	123	4835.7
(R)GEGISGSLGTSSGNTLDDmDLINEEINK(K)	1	73.73	25	73.73	2	Oxidation (+16)	961.446	2881.31	3	8517.92	0.000675	96	0.2342	123	5632.46
(R)GEGISGSLGTSSGNTLDDmDLINEEINK(K)	1	48.2	25	48.2	2	Oxidation (+16)	961.448	2881.32	3	6797.31	0.007083	96	2.457	123	5957.51
(R)GEGISGSLGTSSGNTLDDmDLINEEINK(K)	1	70.36	25	70.36	2	Oxidation (+16)	961.446	2881.32	3	15373.1	0.003054	96	1.06	123	4981.8
(R)GEGISGSLGTSSGNTLDDmDLINEEINK(K)	1	67.97	25	67.97	2	Oxidation (+16)	961.447	2881.32	3	19599	0.004335	96	1.504	123	4820.44
(R)GEGISGSLGTSSGNTLDDmDLINEEINK(K)	1	25.24	25	25.24	2	Oxidation (+16)	1441.67	2881.32	2	2514.55	0.005691	96	1.974	123	5244.66
(R)GEGISGSLGTSSGNTLDDmDLINEEINK(K)	1	63.96	25	63.96	2	Oxidation (+16)	961.445	2881.31	3	29245.2	-0.000975	96	-0.3383	123	4772.67
(R)GEGISGSLGTSSGNTLDDmDLINEEINK(K)	1	65.78	25	65.78	2	Oxidation (+16)	961.445	2881.31	3	6943.99	-0.001158	96	-0.4017	123	6170.09
(R)GEGISGSLGTSSGNTLDDmDLINEEINK(K)	1	61.19	25	61.19	2	Oxidation (+16)	961.447	2881.32	3	78977.6	0.004884	96	1.694	123	4288.56
(R)GEGISGSLGTSSGNTLDDmDLINEEINK(K)	1	24.12	25	24.12	2	Oxidation (+16)	961.444	2881.31	3	6910.12	-0.002439	96	-0.8462	123	7318.8
(R)GEGISGSLGTSSGNTLDDmDLINEEINK(K)	1	51.79	25	50.14	2	Oxidation (+16)	961.444	2881.31	3	12076.3	-0.003903	96	-1.354	123	5229.24
(R)GEGISGSLGTSSGNTLDDmDLINEEINK(K)	1	76.39	25	76.39	2	Oxidation (+16)	961.445	2881.31	3	26736.3	-0.000609	96	-0.2113	123	4726.73
(R)GEGISGSLGTSSGNTLDDmDLINEEINK(K)	1	59.42	25	59.42	2	Oxidation (+16)	961.447	2881.32	3	8089.98	0.005985	96	2.076	123	5696.21
(R)GEGISGSLGTSSGNTLDDmDLINEEINK(K)	1	81.18	25	81.18	2	Oxidation (+16)	1441.66	2881.32	2	10122.2	0.001053	96	0.3653	123	4572.77
(R)GEGISGSLGTSSGNTLDDmDLINEEINK(K)	1	60.1	25	60.1	2	Oxidation (+16)	961.445	2881.31	3	6938.15	-0.001524	96	-0.5287	123	5989.71
(R)GEGISGSLGTSSGNTLDDmDLINEEINK(K)	1	78.1	25	78.1	2	Oxidation (+16)	961.445	2881.31	3	223010	-0.000243	96	-0.08429	123	4414.75
(R)GEGISGSLGTSSGNTLDDmDLINEEINK(K)	1	62.57	25	62.57	2	Oxidation (+16)	961.445	2881.31	3	13680.9	-0.001524	96	-0.5287	123	4255.33
(R)GEGISGSLGTSSGNTLDDmDLINEEINK(K)	1	69.8	25	69.8	2	Oxidation (+16)	961.447	2881.32	3	10629.5	0.00525	96	1.821	123	5375.52
(R)GEGISGSLGTSSGNTLDDmDLINEEINK(K)	1	70	25	70	2	Oxidation (+16)	961.447	2881.32	3	6662.42	0.004884	96	1.694	123	6153.74
(R)GEGISGSLGTSSGNTLDDmDLINEEINK(K)	1	59.31	25	59.31	2	Oxidation (+16)	961.444	2881.31	3	29088.8	-0.002439	96	-0.8462	123	4711.37
(R)GEGISGSLGTSSGNTLDDmDLINEEINK(K)	1	47.72	25	47.72	2	Oxidation (+16)	961.443	2881.31	3	15028.2	-0.005187	96	-1.8	123	3707.35
(R)GEGISGSLGTSSGNTLDDmDLINEEINK(K)	1	56.56	25	56.56	2	Oxidation (+16)	961.444	2881.31	3	9460.34	-0.003537	96	-1.227	123	5407.28
(R)GEGISGSLGTSSGNTLDDmDLINEEINK(K)	1	50.1	25	50.1	2	Oxidation (+16)	961.444	2881.31	3	8081.88	-0.004635	96	-1.608	123	5601.53
(R)GEGISGSLGTSSGNTLDDmDLINEEINK(K)	1	50.16	25	50.16	2	Oxidation (+16)	961.444	2881.31	3	6808.29	-0.004452	96	-1.545	123	5911.61
(R)GEGISGSLGTSSGNTLDDmDLINEEINK(K)	1	69.62	25	69.62	2	Oxidation (+16)	961.445	2881.31	3	37759.6	-0.001707	96	-0.5922	123	4633.79
(R)GEGISGSLGTSSGNTLDDmDLINEEINK(K)	1	74.34	25	74.01	2	Oxidation (+16)	961.447	2881.32	3	29100.6	0.004884	96	1.694	123	4851.61
(R)GEGISGSLGTSSGNTLDDmDLINEEINK(K)	1	81.57	25	81.57	2	Oxidation (+16)	961.446	2881.32	3	3402490	0.001773	96	0.6151	123	4351.53
(R)GEGISGSLGTSSGNTLDDmDLINEEINK(K)	1	79.66	25	79.66	2	Oxidation (+16)	961.447	2881.32	3	19236	0.004518	96	1.568	123	4804.49
(R)GEGISGSLGTSSGNTLDDmDLINEEINK(K)	1	51.25	25	51.25	2	Oxidation (+16)	961.444	2881.31	3	22972.1	-0.004635	96	-1.608	123	4867.41
(R)GEGISGSLGTSSGNTLDDmDLINEEINK(K)	1	85.36	25	85.36	2	Oxidation (+16)	961.445	2881.31	3	13500000	-5.995e-05	96	-0.0208	123	4320.66
(R)GEGISGSLGTSSGNTLDDmDLINEEINK(K)	1	20.87	25	20.87	2	Oxidation (+16)	961.446	2881.32	3	6133.89	0.002139	96	0.7421	123	6698.79
(R)GEGISGSLGTSSGNTLDDmDLINEEINK(K)	1	73.04	25	73.04	2	Oxidation (+16)	961.447	2881.32	3	27471	0.006168	96	2.14	123	4664.75
(R)GEGISGSLGTSSGNTLDDmDLINEEINK(K)	1	60.5	25	60.5	2	Oxidation (+16)	961.444	2881.31	3	29603.5	-0.003171	96	-1.1	123	4757.26
(R)GEGISGSLGTSSGNTLDDMDLINEEINK(K)	1	69.75	25	69.75	2		956.116	2865.33	3	11069.3	0.007003	96	2.443	123	5049.44
(R)GEGISGSLGTSSGNTLDDmDLINEEINK(K)	1	64.57	25	64.57	2	Oxidation (+16)	961.444	2881.31	3	137088	-0.003354	96	-1.164	123	4476.3
(R)GEGISGSLGTSSGNTLDDmDLINEEINK(K)	0.99	56.44	25	56.44	2	Oxidation (+16)	961.448	2881.32	3	17424.9	0.007998	96	2.775	123	5105.37
(R)GEGISGSLGTSSGNTLDDmDLINEEINK(K)	0.99	72.9	25	72.9	2	Oxidation (+16)	961.444	2881.31	3	140232	-0.002256	96	-0.7827	123	4461.04
(R)GEGISGSLGTSSGNTLDDmDLINEEINK(K)	0.99	73.27	25	73.27	2	Oxidation (+16)	961.444	2881.31	3	69524.9	-0.002256	96	-0.7827	123	4541
(R)GEGISGSLGTSSGNTLDDmDLINEEINK(K)	0.99	66.81	25	66.81	2	Oxidation (+16)	961.444	2881.31	3	35820	-0.00372	96	-1.291	123	4603.09
(R)GEGISGSLGTSSGNTLDDmDLINEEINK(K)	0.99	21.07	25	21.07	2	Oxidation (+16)	961.447	2881.32	3	6541.26	0.003786	96	1.314	123	6424.9
(R)GEGISGSLGTSSGNTLDDmDLINEEINK(K)	0.99	87.69	25	87.69	2	Oxidation (+16)	1441.66	2881.31	2	7986.28	0.000809	96	0.2807	123	4588.04
(R)GEGISGSLGTSSGNTLDDmDLINEEINK(K)	0.99	85.48	25	85.48	2	Oxidation (+16)	961.446	2881.32	3	1020260	0.002871	96	0.9961	123	4367.63
(R)GEGISGSLGTSSGNTLDDmDLINEEINK(K)	0.99	92.43	25	92.43	2	Oxidation (+16)	961.446	2881.31	3	224155	0.000675	96	0.2342	123	4430.7
(R)GEGISGSLGTSSGNTLDDmDLINEEINK(K)	0.99	85.38	25	85.38	2	Oxidation (+16)	961.445	2881.31	3	206005	-0.000609	96	-0.2113	123	4304.58
(R)GEGISGSLGTSSGNTLDDmDLINEEINK(K)	0.99	43.05	25	43.05	2	Oxidation (+16)	961.448	2881.32	3	6345.14	0.009279	96	3.219	123	6289.96
(R)GEGISGSLGTSSGNTLDDmDLINEEINK(K)	0.99	43.45	25	43.45	2	Oxidation (+16)	961.449	2881.32	3	7097.79	0.01019	96	3.537	123	6336.72
(R)GEGISGSLGTSSGNTLDDmDLINEEINK(K)	0.99	30.97	25	30.97	2	Oxidation (+16)	961.443	2881.31	3	5509.93	-0.006285	96	-2.181	123	6030.31
(R)GEGISGSLGTSSGNTLDDmDLINEEINK(K)	0.99	75.64	25	75.64	2	Oxidation (+16)	961.447	2881.32	3	19874.6	0.006351	96	2.203	123	5120.94
(R)GEGISGSLGTSSGNTLDDmDLINEEINK(K)	0.99	46.01	25	46.01	2	Oxidation (+16)	961.448	2881.32	3	8204.6	0.009462	96	3.283	123	6578.85
(R)GEGISGSLGTSSGNTLDDmDLINEEINK(K)	0.99	59.38	25	59.38	2	Oxidation (+16)	961.444	2881.31	3	7083.4	-0.004452	96	-1.545	123	5711.87
(R)GEGISGSLGTSSGNTLDDmDLINEEINK(K)	0.99	60.25	25	60.25	2	Oxidation (+16)	961.448	2881.32	3	13793.7	0.00873	96	3.029	123	5058.64
(R)GEGISGSLGTSSGNTLDDmDLINEEINK(K)	0.99	49.84	25	49.84	2	Oxidation (+16)	961.443	2881.31	3	8600.87	-0.005919	96	-2.054	123	5569.84
(R)GEGISGSLGTSSGNTLDDmDLINEEINK(K)	0.99	78.33	25	78.33	2	Oxidation (+16)	961.447	2881.32	3	11867.1	0.005802	96	2.013	123	5043
(R)GEGISGSLGTSSGNTLDDMDLINEEINK(K)	0.99	50.75	25	50.75	2		956.111	2865.31	3	7233.84	-0.006548	96	-2.284	123	5067.32
(R)GEGISGSLGTSSGNTLDDmDLINEEINK(K)	0.99	73.62	25	73.62	2	Oxidation (+16)	961.444	2881.31	3	23210.4	-0.003537	96	-1.227	123	4742.16
(R)GEGISGSLGTSSGNTLDDmDLINEEINK(K)	0.99	62.69	25	62.69	2	Oxidation (+16)	961.444	2881.31	3	15981.5	-0.005001	96	-1.735	123	4882.73
(R)GEGISGSLGTSSGNTLDDmDLINEEINK(K)	0.99	29.95	25	29.95	2	Oxidation (+16)	961.448	2881.32	3	6886.92	0.009462	96	3.283	123	6406.1
(R)GEGISGSLGTSSGNTLDDmDLINEEINK(K)	0.99	64.43	25	64.43	2	Oxidation (+16)	961.448	2881.32	3	7269.23	0.007998	96	2.775	123	5777.8
(R)GEGISGSLGTSSGNTLDDmDLINEEINK(K)	0.99	52.5	25	52.5	2	Oxidation (+16)	961.443	2881.31	3	7795.78	-0.005553	96	-1.927	123	5663.11
(R)GEGISGSLGTSSGNTLDDmDLINEEINK(K)	0.99	66.42	25	66.42	2	Oxidation (+16)	961.444	2881.31	3	28417.6	-0.004818	96	-1.672	123	4680.61
(R)GEGISGSLGTSSGNTLDDmDLINEEINK(K)	0.99	85.69	25	85.41	2	Oxidation (+16)	961.445	2881.31	3	49057.2	-0.001158	96	-0.4017	123	4557.3
(R)GEGISGSLGTSSGNTLDDmDLINEEINK(K)	0.99	79.22	25	79.22	2	Oxidation (+16)	961.444	2881.31	3	275977	-0.002439	96	-0.8462	123	4398.58
(R)GEGISGSLGTSSGNTLDDMDLINEEINK(K)	0.99	24.96	25	24.96	2		956.117	2865.33	3	11713.8	0.009565	96	3.337	123	4414.19
(R)GEGISGSLGTSSGNTLDDmDLINEEINK(K)	0.99	24.01	25	24.01	2	Oxidation (+16)	961.448	2881.32	3	6586.53	0.009645	96	3.346	123	6539.28
(R)GEGISGSLGTSSGNTLDDmDLINEEINK(K)	0.99	57.9	25	57.9	2	Oxidation (+16)	961.443	2881.31	3	8994.04	-0.006468	96	-2.244	123	5825.81
(R)GEGISGSLGTSSGNTLDDMDLINEEINK(K)	0.99	37.35	25	37.35	2		956.11	2865.31	3	10581.7	-0.01113	96	-3.882	123	4446.47
(R)GEGISGSLGTSSGNTLDDMDLINEEINK(K)	0.99	46.58	25	46.58	2		956.11	2865.31	3	29246.6	-0.01076	96	-3.754	123	4369.9
(R)GEGISGSLGTSSGNTLDDmDLINEEINK(K)	0.99	82.9	25	82.9	2	Oxidation (+16)	961.444	2881.31	3	37679	-0.002439	96	-0.8462	123	4618.27
(R)GEGISGSLGTSSGNTLDDmDLINEEINK(K)	0.99	76.15	25	76.15	2	Oxidation (+16)	961.444	2881.31	3	10090.5	-0.004818	96	-1.672	123	5326.76
(R)GEGISGSLGTSSGNTLDDmDLINEEINK(K)	0.99	61.08	25	61.08	2	Oxidation (+16)	961.448	2881.32	3	20494.8	0.008913	96	3.092	123	4272.77
(R)GEGISGSLGTSSGNTLDDmDLINEEINK(K)	0.99	67.09	25	67.09	2	Oxidation (+16)	961.443	2881.31	3	9684.75	-0.007017	96	-2.434	123	5486.52
(R)GEGISGSLGTSSGNTLDDmDLINEEINK(K)	0.99	35.05	25	35.05	2	Oxidation (+16)	961.441	2881.3	3	5533.46	-0.01233	96	-4.277	123	6067.78
(R)GEGISGSLGTSSGNTLDDmDLINEEINK(K)	0.99	52.89	25	52.89	2	Oxidation (+16)	961.442	2881.3	3	7854.61	-0.009579	96	-3.323	123	6103.86
(R)GEGISGSLGTSSGNTLDDmDLINEEINK(K)	0.99	52.94	25	52.94	2	Oxidation (+16)	961.442	2881.3	3	7142.85	-0.009762	96	-3.387	123	5553.36
(R)GEGISGSLGTSSGNTLDDmDLINEEINK(K)	0.99	53.91	25	53.91	2	Oxidation (+16)	961.449	2881.33	3	7381.36	0.01221	96	4.236	123	6463.91
(R)GEGISGSLGTSSGNTLDDmDLINEEINK(K)	0.99	24.36	25	24.36	2	Oxidation (+16)	961.441	2881.3	3	6571.71	-0.01196	96	-4.15	123	6744.48
(R)GEGISGSLGTSSGNTLDDmDLINEEINK(K)	0.99	72.64	25	72.64	2	Oxidation (+16)	961.443	2881.31	3	149978	-0.006102	96	-2.117	123	4493.83
(R)GEGISGSLGTSSGNTLDDMDLINEEINK(K)	0.99	34.09	25	34.09	2		956.108	2865.3	3	19777.1	-0.01607	96	-5.606	123	4306.9
(R)GEGISGSLGTSSGNTLDDmDLINEEINK(K)	0.99	55.66	25	55.66	2	Oxidation (+16)	961.449	2881.33	3	8843.94	0.01148	96	3.982	123	5893.59
(R)GEGISGSLGTSSGNTLDDmDLINEEINK(K)	0.99	56.32	25	56.32	2	Oxidation (+16)	961.441	2881.3	3	15154.3	-0.01159	96	-4.023	123	5150.69
(R)GEGISGSLGTSSGNTLDDMDLINEEINK(K)	0.99	32.56	25	32.56	2		956.109	2865.3	3	11168.9	-0.01497	96	-5.222	123	4495.13
(R)GEGISGSLGTSSGNTLDDMDLINEEINK(K)	0.99	32.48	25	32.48	2		956.109	2865.3	3	124805	-0.01533	96	-5.35	123	4346.3
(R)GEGISGSLGTSSGNTLDDmDLINEEINK(K)	0.99	52.51	25	50.54	2	Oxidation (+16)	961.441	2881.3	3	5812.12	-0.01416	96	-4.912	123	6010.65
(R)GEGISGSLGTSSGNTLDDmDLINEEINK(K)	0.99	81.18	25	81.18	2	Oxidation (+16)	961.444	2881.31	3	86704.9	-0.004452	96	-1.545	123	4509.28
(R)GEGISGSLGTSSGNTLDDmDLINEEINK(K)	0.99	89.93	25	89.52	2	Oxidation (+16)	961.444	2881.31	3	13896.4	-0.003354	96	-1.164	123	5012.3
(R)GEGISGSLGTSSGNTLDDmDLINEEINK(K)	0.99	31.89	25	31.89	2	Oxidation (+16)	961.451	2881.33	3	7346.45	0.01697	96	5.888	123	6832.97
(R)GEGISGSLGTSSGNTLDDmDLINEEINK(K)	0.99	59.5	25	59.5	2	Oxidation (+16)	961.441	2881.3	3	11203.6	-0.01178	96	-4.086	123	5214.09
(R)GEGISGSLGTSSGNTLDDmDLINEEINK(K)	0.99	48.49	25	48.49	2	Oxidation (+16)	961.451	2881.33	3	12145.4	0.01752	96	6.078	123	4238.43
(R)GEGISGSLGTSSGNTLDDmDLINEEINK(K)	0.99	60.48	25	60.48	2	Oxidation (+16)	961.442	2881.31	3	6632.49	-0.008847	96	-3.069	123	6240.65
(R)GEGISGSLGTSSGNTLDDmDLINEEINK(K)	0.99	34.78	25	34.78	2	Oxidation (+16)	961.454	2881.34	3	9646.2	0.02649	96	9.191	123	4149.28
(R)GEGISGSLGTSSGNTLDDmDLINEEINK(K)	0.99	106.94	25	106.94	2	Oxidation (+16)	961.447	2881.32	3	12644.1	0.004884	96	1.694	123	5198.46
(R)GEGISGSLGTSSGNTLDDmDLINEEINK(K)	0.99	63.69	25	63.69	2	Oxidation (+16)	961.441	2881.3	3	10171	-0.01178	96	-4.086	123	4203.52
(R)GEGISGSLGTSSGNTLDDmDLINEEINK(K)	0.99	55.37	25	55.37	2	Oxidation (+16)	961.45	2881.33	3	7904.68	0.01496	96	5.189	123	5647.82
(R)GEGISGSLGTSSGNTLDDmDLINEEINK(K)	0.99	28.59	25	28.59	2	Oxidation (+16)	1441.65	2881.29	2	3861.5	-0.02312	96	-8.02	123	5135.23
(R)GEGISGSLGTSSGNTLDDmDLINEEINK(K)	0.99	70.9	25	70.9	2	Oxidation (+16)	961.443	2881.31	3	15315	-0.007383	96	-2.561	123	5166.19
(R)GEGISGSLGTSSGNTLDDmDLINEEINK(K)	0.99	70.94	25	70.94	2	Oxidation (+16)	961.443	2881.31	3	171282	-0.007383	96	-2.561	123	4445.96
(R)GEGISGSLGTSSGNTLDDmDLINEEINK(K)	0.98	70.05	25	70.05	2	Oxidation (+16)	961.442	2881.3	3	8443.31	-0.01141	96	-3.959	123	5275.54
(R)GEGISGSLGTSSGNTLDDmDLINEEINK(K)	0.98	80.81	25	80.81	2	Oxidation (+16)	961.443	2881.31	3	8486.59	-0.006468	96	-2.244	123	5391.84
(R)GEGISGSLGTSSGNTLDDMDLINEEINK(K)	0.98	22.62	25	22.62	2		956.109	2865.3	3	9299.32	-0.01442	96	-5.031	123	5102.49
(R)GEGISGSLGTSSGNTLDDmDLINEEINK(K)	0.98	17.59	25	11.42	2	Oxidation (+16)	961.445	2881.31	3	7158.1	0.000492	96	0.1707	123	6632.29
(R)GEGISGSLGTSSGNTLDDmDLINEEINK(K)	0.98	57.03	25	57.03	2	Oxidation (+16)	961.454	2881.34	3	16322.7	0.02704	96	9.382	123	3680.74
(R)GEGISGSLGTSSGNTLDDmDLINEEINK(K)	0.98	67.36	25	67.36	2	Oxidation (+16)	961.454	2881.34	3	9348.54	0.02612	96	9.063	123	3696.08
(R)GEGISGSLGTSSGNTLDDmDLINEEINK(K)	0.97	16.14	25	16.14	2	Oxidation (+16)	961.444	2881.31	3	13243.3	-0.002988	96	-1.037	123	4168.45
(R)GEGISGSLGTSSGNTLDDmDLINEEINK(K)	0.96	85.32	25	85.32	2	Oxidation (+16)	961.451	2881.33	3	65364.1	0.01661	96	5.761	123	3665.23
(R)GEGISGSLGTSSGNTLDDmDLINEEINK(K)	0.95	85.24	25	85.24	2	Oxidation (+16)	961.452	2881.33	3	13822.3	0.01898	96	6.586	123	5137.28
(R)GEGISGSLGTSSGNTLDDMDLINEEINK(K)	0.95	18.25	25	18.25	2		1433.66	2865.31	2	5856.67	-0.01209	96	-4.217	123	4291.31
(R)GEGISGSLGTSSGNTLDDMDLINEEINK(K)	0.94	19.07	25	19.07	2		956.108	2865.3	3	8034.85	-0.01662	96	-5.798	123	4466.78
(R)GEGISGSLGTSSGNTLDDmDLINEEINK(K)	0.93	14.89	25	14.89	2	Oxidation (+16)	961.443	2881.31	3	4556.31	-0.005187	96	-1.8	123	4098.79
(R)GEGISGSLGTSSGNTLDDmDLINEEINK(K)	0.93	12.22	25	12.22	2	Oxidation (+16)	961.446	2881.32	3	5286.01	0.00159	96	0.5517	123	7373.31
(R)GEGISGSLGTSSGNTLDDmDLINEEINKK(R)	1	37.73	25	37.73	2	Oxidation (+16)	1004.14	3009.4	3	7932.71	-0.006007	96	-1.995	124	4389.19
(R)GEGISGSLGTSSGNTLDDmDLINEEINKK(R)	1	42.99	25	42.99	2	Oxidation (+16)	1004.14	3009.41	3	10577	0.000584	96	0.194	124	4373.48
(R)GEGISGSLGTSSGNTLDDMDLINEEINKK(R)	1	49.65	25	49.65	2		998.813	2993.42	3	8243.91	0.002883	96	0.9628	124	4540.87
(R)GEGISGSLGTSSGNTLDDmDLINEEINKK(R)	1	49.95	25	49.95	2	Oxidation (+16)	1004.14	3009.41	3	7241.73	0.001499	96	0.498	124	4566.58
(R)GEGISGSLGTSSGNTLDDmDLINEEINKK(R)	1	24.25	25	24.25	2	Oxidation (+16)	1004.14	3009.41	3	9163.45	3.505e-05	96	0.01164	124	4493.71
(R)GEGISGSLGTSSGNTLDDmDLINEEINKK(R)	1	27.56	25	27.56	2	Oxidation (+16)	1004.14	3009.41	3	4448.77	0.003329	96	1.106	124	4668.29
(R)GEGISGSLGTSSGNTLDDmDLINEEINKK(R)	1	55.98	25	55.98	2	Oxidation (+16)	1004.14	3009.41	3	16763.4	0.000767	96	0.2548	124	4150.08
(R)GEGISGSLGTSSGNTLDDmDLINEEINKK(R)	1	58.56	25	58.56	2	Oxidation (+16)	1004.14	3009.41	3	10244.9	0.002048	96	0.6803	124	4219.67
(R)GEGISGSLGTSSGNTLDDmDLINEEINKK(R)	1	64.94	25	64.94	2	Oxidation (+16)	1004.14	3009.41	3	33762.6	0.000218	96	0.07243	124	4039.76
(R)GEGISGSLGTSSGNTLDDmDLINEEINKK(R)	1	70.75	25	70.75	2	Oxidation (+16)	1004.14	3009.41	3	18807.7	0.000401	96	0.1332	124	4089.56
(R)GEGISGSLGTSSGNTLDDmDLINEEINKK(R)	1	41.94	25	41.94	2	Oxidation (+16)	1004.14	3009.41	3	10141.6	-0.002896	96	-0.962	124	4429.11
(R)GEGISGSLGTSSGNTLDDmDLINEEINKK(R)	1	36.41	25	36.41	2	Oxidation (+16)	1004.15	3009.42	3	9424.65	0.007541	96	2.505	124	4287.76
(R)GEGISGSLGTSSGNTLDDmDLINEEINKK(R)	1	67.66	25	67.66	2	Oxidation (+16)	1004.14	3009.41	3	48063.6	0.001682	96	0.5587	124	4006.97
(R)GEGISGSLGTSSGNTLDDmDLINEEINKK(R)	1	65.53	25	65.53	2	Oxidation (+16)	1004.14	3009.41	3	40878.6	-0.00088	96	-0.2923	124	3975.9
(R)GEGISGSLGTSSGNTLDDmDLINEEINKK(R)	1	47.55	25	47.55	2	Oxidation (+16)	1004.14	3009.41	3	11887	-0.002713	96	-0.9012	124	4168.24
(R)GEGISGSLGTSSGNTLDDmDLINEEINKK(R)	1	71.36	25	71.36	2	Oxidation (+16)	1004.14	3009.41	3	21141.2	0.00278	96	0.9235	124	4074
(R)GEGISGSLGTSSGNTLDDmDLINEEINKK(R)	1	78.35	25	78.35	2	Oxidation (+16)	1004.14	3009.41	3	191638	0.001865	96	0.6195	124	3896.74
(R)GEGISGSLGTSSGNTLDDmDLINEEINKK(R)	1	72.24	25	72.24	2	Oxidation (+16)	1004.14	3009.41	3	67541	-0.001249	96	-0.4149	124	3959.65
(R)GEGISGSLGTSSGNTLDDmDLINEEINKK(R)	1	52.82	25	52.82	2	Oxidation (+16)	1004.14	3009.41	3	9333.84	-0.003262	96	-1.084	124	4406.68
(R)GEGISGSLGTSSGNTLDDmDLINEEINKK(R)	1	26.16	25	26.16	2	Oxidation (+16)	1004.14	3009.41	3	10884.1	-0.003445	96	-1.144	124	4471.52
(R)GEGISGSLGTSSGNTLDDmDLINEEINKK(R)	1	62	25	62	2	Oxidation (+16)	1004.14	3009.41	3	6997.33	-0.001432	96	-0.4757	124	4534.12
(R)GEGISGSLGTSSGNTLDDmDLINEEINKK(R)	1	21.02	25	21.02	2	Oxidation (+16)	1004.14	3009.41	3	5371.44	0.000218	96	0.07243	124	3750.67
(R)GEGISGSLGTSSGNTLDDmDLINEEINKK(R)	1	55.43	25	55.43	2	Oxidation (+16)	1004.14	3009.41	3	10602.2	-0.003994	96	-1.327	124	4184.88
(R)GEGISGSLGTSSGNTLDDmDLINEEINKK(R)	1	80.13	25	80.13	2	Oxidation (+16)	1004.14	3009.41	3	26797.4	0.001499	96	0.498	124	3819.79
(R)GEGISGSLGTSSGNTLDDmDLINEEINKK(R)	1	22.57	25	22.57	2	Oxidation (+16)	1004.15	3009.42	3	5432.44	0.006992	96	2.323	124	4686.72
(R)GEGISGSLGTSSGNTLDDmDLINEEINKK(R)	1	21.06	25	21.06	2	Oxidation (+16)	1004.14	3009.41	3	4978.79	0.002963	96	0.9843	124	4647
(R)GEGISGSLGTSSGNTLDDmDLINEEINKK(R)	1	79.73	25	79.73	2	Oxidation (+16)	1004.15	3009.41	3	9599.78	0.004796	96	1.593	124	4252.26
(R)GEGISGSLGTSSGNTLDDmDLINEEINKK(R)	1	83.63	25	83.63	2	Oxidation (+16)	1004.14	3009.41	3	591947	0.001865	96	0.6195	124	3881.37
(R)GEGISGSLGTSSGNTLDDmDLINEEINKK(R)	1	90.83	25	90.83	2	Oxidation (+16)	1004.14	3009.41	3	90076.7	0.000401	96	0.1332	124	3928.18
(R)GEGISGSLGTSSGNTLDDmDLINEEINKK(R)	0.99	42.46	25	42.46	2	Oxidation (+16)	1004.14	3009.4	3	8586.88	-0.006559	96	-2.179	124	4268
(R)GEGISGSLGTSSGNTLDDmDLINEEINKK(R)	0.99	50.83	25	50.83	2	Oxidation (+16)	1004.14	3009.4	3	12218.6	-0.00619	96	-2.056	124	4236.55
(R)GEGISGSLGTSSGNTLDDmDLINEEINKK(R)	0.99	90.5	25	90.5	2	Oxidation (+16)	1004.15	3009.41	3	15565.3	0.004613	96	1.532	124	4056.28
(R)GEGISGSLGTSSGNTLDDmDLINEEINKK(R)	0.99	90.67	25	90.67	2	Oxidation (+16)	1004.14	3009.41	3	479936	0.003695	96	1.227	124	3835.33
(R)GEGISGSLGTSSGNTLDDmDLINEEINKK(R)	0.99	95.53	25	95.53	2	Oxidation (+16)	1004.14	3009.41	3	5176290	-0.000697	96	-0.2315	124	3850.48
(R)GEGISGSLGTSSGNTLDDmDLINEEINKK(R)	0.99	36.43	25	36.43	2	Oxidation (+16)	1004.14	3009.4	3	5374.51	-0.008938	96	-2.969	124	4611.83
(R)GEGISGSLGTSSGNTLDDmDLINEEINKK(R)	0.99	44.61	25	44.61	2	Oxidation (+16)	1004.14	3009.4	3	13189	-0.008572	96	-2.847	124	4131.66
(R)GEGISGSLGTSSGNTLDDmDLINEEINKK(R)	0.99	75.55	25	75.55	2	Oxidation (+16)	1004.14	3009.4	3	7764.68	-0.005458	96	-1.813	124	4201.67
(R)GEGISGSLGTSSGNTLDDmDLINEEINKK(R)	0.99	22.3	25	22.3	2	Oxidation (+16)	1004.14	3009.4	3	5164.9	-0.006925	96	-2.3	124	4771.55
(R)GEGISGSLGTSSGNTLDDmDLINEEINKK(R)	0.99	49.92	25	49.92	2	Oxidation (+16)	1004.15	3009.42	3	10778	0.01267	96	4.208	124	3803.4
(R)GEGISGSLGTSSGNTLDDmDLINEEINKK(R)	0.99	86.34	25	86.34	2	Oxidation (+16)	1004.14	3009.41	3	118521	-0.002713	96	-0.9012	124	3912.14
(R)GEGISGSLGTSSGNTLDDmDLINEEINKK(R)	0.99	56.82	25	56.82	2	Oxidation (+16)	1004.14	3009.4	3	53996.3	-0.007657	96	-2.543	124	3991.62
(R)GEGISGSLGTSSGNTLDDmDLINEEINKK(R)	0.99	79.92	25	79.92	2	Oxidation (+16)	1004.14	3009.4	3	22324.9	-0.00436	96	-1.448	124	4023.39
(R)GEGISGSLGTSSGNTLDDMDLINEEINKK(R)	0.99	35.29	25	35.29	2		998.806	2993.39	3	9155.34	-0.01945	96	-6.497	124	3945.35
(R)GEGISGSLGTSSGNTLDDmDLINEEINKK(R)	0.99	99.94	25	99.94	2	Oxidation (+16)	1004.14	3009.41	3	5160010	-0.001615	96	-0.5365	124	3865.65
(R)GEGISGSLGTSSGNTLDDmDLINEEINKK(R)	0.99	91.61	25	91.61	2	Oxidation (+16)	1004.14	3009.41	3	76424.3	-0.003994	96	-1.327	124	3943.98
(R)GEGISGSLGTSSGNTLDDmDLINEEINKK(R)	0.99	24.77	25	24.77	2	Oxidation (+16)	1004.14	3009.39	3	3415.87	-0.01443	96	-4.794	124	5662.03
(R)GEGISGSLGTSSGNTLDDmDLINEEINKK(R)	0.99	71.77	25	71.77	2	Oxidation (+16)	1004.14	3009.4	3	15844	-0.007657	96	-2.543	124	4105.54
(R)GEGISGSLGTSSGNTLDDMDLINEEINKK(R)	0.99	26.57	25	26.57	2		998.804	2993.39	3	10165.5	-0.02422	96	-8.087	124	3997.92
(R)GEGISGSLGTSSGNTLDDmDLINEEINKK(R)	0.98	62.87	25	62.87	2	Oxidation (+16)	1004.14	3009.39	3	6365.04	-0.01443	96	-4.794	124	4550.85
(R)GEGISGSLGTSSGNTLDDMDLINEEINKK(R)	0.98	22.94	25	22.94	2		998.802	2993.38	3	10278.9	-0.02916	96	-9.738	124	3765.59
(R)GEGISGSLGTSSGNTLDDmDLINEEINKK(R)	0.98	17.02	25	17.02	2	Oxidation (+16)	1004.15	3009.41	3	3680.9	0.005711	96	1.897	124	5546.88
(R)GEGISGSLGTSSGNTLDDmDLINEEINKK(R)	0.98	21.81	25	21.81	2	Oxidation (+16)	1004.14	3009.4	3	26937.8	-0.009121	96	-3.03	124	4455.17
(R)GEGISGSLGTSSGNTLDDmDLINEEINKK(R)	0.97	18.79	25	18.79	2	Oxidation (+16)	1004.14	3009.4	3	5237.33	-0.005824	96	-1.935	124	4852.17
(R)GEGISGSLGTSSGNTLDDmDLINEEINKK(R)	0.97	15.35	25	15.35	2	Oxidation (+16)	1004.15	3009.42	3	4515.42	0.006077	96	2.019	124	4915.93
(R)GEGISGSLGTSSGNTLDDMDLINEEINKK(R)	0.94	14.57	25	14.57	2		998.811	2993.41	3	17850.4	-0.004257	96	-1.422	124	3781.76
(R)GEGISGSLGTSSGNTLDDmDLINEEINKKR(T)	1	39.85	25	39.85	2	Oxidation (+16)	792.386	3165.51	4	9614.39	0.004755	96	1.502	125	6218.01
(R)GEGISGSLGTSSGNTLDDmDLINEEINKKR(T)	1	40.19	25	40.19	2	Oxidation (+16)	792.388	3165.52	4	11228.4	0.01232	96	3.892	125	5591.69
(R)GEGISGSLGTSSGNTLDDMDLINEEINKKR(T)	1	39.01	25	39.01	2		1050.84	3149.51	3	10171.2	-0.007578	96	-2.405	125	3630.91
(R)GEGISGSLGTSSGNTLDDmDLINEEINKKR(T)	1	38.42	25	38.42	2	Oxidation (+16)	792.387	3165.52	4	11144.7	0.008175	96	2.582	125	5410.84
(R)GEGISGSLGTSSGNTLDDmDLINEEINKKR(T)	1	38.33	25	38.33	2	Oxidation (+16)	792.385	3165.51	4	22455.8	0.002071	96	0.654	125	4817.77
(R)GEGISGSLGTSSGNTLDDmDLINEEINKKR(T)	1	38.16	25	38.16	2	Oxidation (+16)	792.386	3165.51	4	22863.9	0.004755	96	1.502	125	4980.77
(R)GEGISGSLGTSSGNTLDDmDLINEEINKKR(T)	1	41.29	25	41.29	2	Oxidation (+16)	792.385	3165.51	4	10178.8	-0.000125	96	-0.03946	125	5432.14
(R)GEGISGSLGTSSGNTLDDmDLINEEINKKR(T)	1	41.32	25	41.32	2	Oxidation (+16)	792.385	3165.51	4	11463	0.002559	96	0.8082	125	6333.56
(R)GEGISGSLGTSSGNTLDDmDLINEEINKKR(T)	1	41.51	25	41.51	2	Oxidation (+16)	792.383	3165.5	4	8158.52	-0.005497	96	-1.736	125	6057.2
(R)GEGISGSLGTSSGNTLDDmDLINEEINKKR(T)	1	44.62	25	44.62	2	Oxidation (+16)	792.385	3165.51	4	13192.8	0.001339	96	0.4229	125	5382.44
(R)GEGISGSLGTSSGNTLDDmDLINEEINKKR(T)	1	48.83	25	48.83	2	Oxidation (+16)	792.385	3165.51	4	19506.6	0.000363	96	0.1147	125	4644.3
(R)GEGISGSLGTSSGNTLDDmDLINEEINKKR(T)	1	46.31	25	46.31	2	Oxidation (+16)	792.385	3165.51	4	10223.8	0.000851	96	0.2688	125	5998.58
(R)GEGISGSLGTSSGNTLDDmDLINEEINKKR(T)	1	42.55	25	40.87	2	Oxidation (+16)	792.385	3165.51	4	9705.78	-0.000369	96	-0.1165	125	5900.21
(R)GEGISGSLGTSSGNTLDDmDLINEEINKKR(T)	1	42.13	25	42.13	2	Oxidation (+16)	792.385	3165.51	4	38835	-0.000369	96	-0.1165	125	4244.48
(R)GEGISGSLGTSSGNTLDDmDLINEEINKKR(T)	1	32.15	25	32.15	2	Oxidation (+16)	792.385	3165.51	4	9125.67	0.000851	96	0.2688	125	6073.57
(R)GEGISGSLGTSSGNTLDDmDLINEEINKKR(T)	1	43.54	25	43.54	2	Oxidation (+16)	792.386	3165.51	4	10657.4	0.003291	96	1.039	125	5883.04
(R)GEGISGSLGTSSGNTLDDmDLINEEINKKR(T)	1	42.45	25	42.45	2	Oxidation (+16)	792.385	3165.51	4	11807.3	-0.000857	96	-0.2706	125	5270.64
(R)GEGISGSLGTSSGNTLDDmDLINEEINKKR(T)	1	32.86	25	32.86	2	Oxidation (+16)	792.385	3165.51	4	8906.16	-0.000125	96	-0.03946	125	5660.24
(R)GEGISGSLGTSSGNTLDDmDLINEEINKKR(T)	1	53.13	25	53.13	2	Oxidation (+16)	792.385	3165.51	4	9822.3	0.000119	96	0.0376	125	5761.41
(R)GEGISGSLGTSSGNTLDDmDLINEEINKKR(T)	1	55.03	25	55.03	2	Oxidation (+16)	792.385	3165.51	4	9200.29	0.001095	96	0.3458	125	6147.5
(R)GEGISGSLGTSSGNTLDDmDLINEEINKKR(T)	1	54.13	25	54.13	2	Oxidation (+16)	792.385	3165.51	4	14665.8	0.000363	96	0.1147	125	5015.52
(R)GEGISGSLGTSSGNTLDDmDLINEEINKKR(T)	1	48.64	25	48.64	2	Oxidation (+16)	792.386	3165.51	4	13059.7	0.003535	96	1.116	125	5039.94
(R)GEGISGSLGTSSGNTLDDmDLINEEINKKR(T)	1	51.4	25	51.4	2	Oxidation (+16)	792.385	3165.51	4	11308.6	0.002803	96	0.8852	125	5637.47
(R)GEGISGSLGTSSGNTLDDmDLINEEINKKR(T)	1	46.19	25	46.19	2	Oxidation (+16)	792.386	3165.52	4	10912.9	0.004999	96	1.579	125	6291.17
(R)GEGISGSLGTSSGNTLDDmDLINEEINKKR(T)	1	46.78	25	46.78	2	Oxidation (+16)	792.386	3165.52	4	12650.8	0.004999	96	1.579	125	5233.74
(R)GEGISGSLGTSSGNTLDDmDLINEEINKKR(T)	1	47.4	25	47.4	2	Oxidation (+16)	792.386	3165.51	4	9647.01	0.004511	96	1.425	125	6545.11
(R)GEGISGSLGTSSGNTLDDmDLINEEINKKR(T)	1	30.31	25	30.31	2	Oxidation (+16)	792.386	3165.51	4	8431.31	0.004511	96	1.425	125	6037.18
(R)GEGISGSLGTSSGNTLDDmDLINEEINKKR(T)	1	49	25	49	2	Oxidation (+16)	792.386	3165.51	4	9502.96	0.004755	96	1.502	125	5780.55
(R)GEGISGSLGTSSGNTLDDmDLINEEINKKR(T)	1	49.03	25	49.03	2	Oxidation (+16)	792.386	3165.51	4	10542.8	0.004511	96	1.425	125	5541.37
(R)GEGISGSLGTSSGNTLDDmDLINEEINKKR(T)	1	26.5	25	26.5	2	Oxidation (+16)	792.386	3165.51	4	9195.87	0.003779	96	1.193	125	5683.76
(R)GEGISGSLGTSSGNTLDDmDLINEEINKKR(T)	1	58.74	25	58.74	2	Oxidation (+16)	792.385	3165.51	4	13866.5	0.001095	96	0.3458	125	4794.41
(R)GEGISGSLGTSSGNTLDDmDLINEEINKKR(T)	1	53.89	25	53.89	2	Oxidation (+16)	792.385	3165.51	4	9221.98	0.001583	96	0.4999	125	6098.02
(R)GEGISGSLGTSSGNTLDDmDLINEEINKKR(T)	1	28.55	25	28.55	2	Oxidation (+16)	792.386	3165.51	4	22131.8	0.004511	96	1.425	125	4593.26
(R)GEGISGSLGTSSGNTLDDmDLINEEINKKR(T)	1	50.98	25	50.98	2	Oxidation (+16)	792.386	3165.51	4	9948.67	0.004511	96	1.425	125	5745.44
(R)GEGISGSLGTSSGNTLDDmDLINEEINKKR(T)	1	55.64	25	55.64	2	Oxidation (+16)	792.386	3165.51	4	10226	0.003047	96	0.9623	125	5962.75
(R)GEGISGSLGTSSGNTLDDmDLINEEINKKR(T)	1	47.46	25	47.46	2	Oxidation (+16)	792.385	3165.51	4	10786.1	-0.001349	96	-0.426	125	6306.94
(R)GEGISGSLGTSSGNTLDDmDLINEEINKKR(T)	1	61.64	25	61.64	2	Oxidation (+16)	792.385	3165.51	4	9971.52	0.000363	96	0.1147	125	6272.85
(R)GEGISGSLGTSSGNTLDDmDLINEEINKKR(T)	1	52.5	25	52.5	2	Oxidation (+16)	792.386	3165.51	4	16977	0.004023	96	1.27	125	4858.06
(R)GEGISGSLGTSSGNTLDDmDLINEEINKKR(T)	1	62.06	25	62.06	2	Oxidation (+16)	792.385	3165.51	4	11967.3	0.000119	96	0.0376	125	5323.67
(R)GEGISGSLGTSSGNTLDDmDLINEEINKKR(T)	1	61.07	25	61.07	2	Oxidation (+16)	792.385	3165.51	4	12816.3	0.002071	96	0.654	125	5077.15
(R)GEGISGSLGTSSGNTLDDmDLINEEINKKR(T)	1	36.58	25	36.58	2	Oxidation (+16)	792.386	3165.52	4	9779.38	0.005731	96	1.81	125	5557.64
(R)GEGISGSLGTSSGNTLDDmDLINEEINKKR(T)	1	56.15	25	56.15	2	Oxidation (+16)	792.385	3165.51	4	14993.6	-0.000857	96	-0.2706	125	4842.09
(R)GEGISGSLGTSSGNTLDDmDLINEEINKKR(T)	1	44.33	25	44.33	2	Oxidation (+16)	792.386	3165.52	4	10537.3	0.005979	96	1.888	125	6478.98
(R)GEGISGSLGTSSGNTLDDmDLINEEINKKR(T)	1	65.02	25	65.02	2	Oxidation (+16)	792.385	3165.51	4	13698.1	0.000363	96	0.1147	125	5092.8
(R)GEGISGSLGTSSGNTLDDmDLINEEINKKR(T)	1	66.29	25	66.29	2	Oxidation (+16)	792.385	3165.51	4	18124.6	0.000363	96	0.1147	125	4698.29
(R)GEGISGSLGTSSGNTLDDmDLINEEINKKR(T)	1	47.72	25	47.72	2	Oxidation (+16)	792.386	3165.52	4	12298.8	0.005979	96	1.888	125	5203.18
(R)GEGISGSLGTSSGNTLDDmDLINEEINKKR(T)	1	68.59	25	68.59	2	Oxidation (+16)	792.385	3165.51	4	21120.6	0.000119	96	0.0376	125	4609.29
(R)GEGISGSLGTSSGNTLDDmDLINEEINKKR(T)	1	63.17	25	63.17	2	Oxidation (+16)	792.385	3165.51	4	51404	0.002559	96	0.8082	125	3936.66
(R)GEGISGSLGTSSGNTLDDmDLINEEINKKR(T)	1	65.28	25	65.28	2	Oxidation (+16)	792.385	3165.51	4	19705.2	0.000607	96	0.1917	125	4576.72
(R)GEGISGSLGTSSGNTLDDmDLINEEINKKR(T)	1	49.39	25	49.39	2	Oxidation (+16)	792.386	3165.52	4	10809	0.005979	96	1.888	125	6458.27
(R)GEGISGSLGTSSGNTLDDmDLINEEINKKR(T)	1	62.63	25	62.63	2	Oxidation (+16)	792.385	3165.51	4	11860.8	0.001827	96	0.577	125	5366.85
(R)GEGISGSLGTSSGNTLDDmDLINEEINKKR(T)	1	64.44	25	64.44	2	Oxidation (+16)	792.385	3165.51	4	14112.8	0.000851	96	0.2688	125	5129.61
(R)GEGISGSLGTSSGNTLDDmDLINEEINKKR(T)	1	57.94	25	57.94	2	Oxidation (+16)	792.386	3165.51	4	34727.5	0.004755	96	1.502	125	4049.28
(R)GEGISGSLGTSSGNTLDDmDLINEEINKKR(T)	1	65.65	25	65.65	2	Oxidation (+16)	792.385	3165.51	4	58471.8	0.002803	96	0.8852	125	3871.03
(R)GEGISGSLGTSSGNTLDDmDLINEEINKKR(T)	1	64.52	25	64.52	2	Oxidation (+16)	792.385	3165.51	4	12214.5	0.001827	96	0.577	125	5350.32
(R)GEGISGSLGTSSGNTLDDmDLINEEINKKR(T)	1	64.56	25	64.56	2	Oxidation (+16)	792.386	3165.51	4	23276.9	0.003047	96	0.9623	125	4264.65
(R)GEGISGSLGTSSGNTLDDmDLINEEINKKR(T)	1	62.38	25	62.38	2	Oxidation (+16)	792.386	3165.51	4	21381.4	0.003535	96	1.116	125	4524.32
(R)GEGISGSLGTSSGNTLDDmDLINEEINKKR(T)	1	63.24	25	63.24	2	Oxidation (+16)	1056.18	3165.51	3	10287.5	-0.000175	96	-0.05525	125	4207.95
(R)GEGISGSLGTSSGNTLDDmDLINEEINKKR(T)	1	46.19	25	46.19	2	Oxidation (+16)	792.384	3165.51	4	12250.4	-0.001593	96	-0.5031	125	5447.6
(R)GEGISGSLGTSSGNTLDDmDLINEEINKKR(T)	1	63.34	25	63.34	2	Oxidation (+16)	792.386	3165.51	4	36867.6	0.003779	96	1.193	125	4159.81
(R)GEGISGSLGTSSGNTLDDmDLINEEINKKR(T)	1	51.7	25	51.7	2	Oxidation (+16)	792.386	3165.52	4	9967.08	0.005487	96	1.733	125	5707.16
(R)GEGISGSLGTSSGNTLDDmDLINEEINKKR(T)	1	59.15	25	59.15	2	Oxidation (+16)	792.386	3165.52	4	25837.4	0.004999	96	1.579	125	4228.37
(R)GEGISGSLGTSSGNTLDDmDLINEEINKKR(T)	1	71.91	25	71.91	2	Oxidation (+16)	792.385	3165.51	4	118671	0.000363	96	0.1147	125	3714.59
(R)GEGISGSLGTSSGNTLDDmDLINEEINKKR(T)	1	68	25	68	2	Oxidation (+16)	792.385	3165.51	4	16769.7	0.002803	96	0.8852	125	4662.76
(R)GEGISGSLGTSSGNTLDDmDLINEEINKKR(T)	1	66.08	25	66.08	2	Oxidation (+16)	792.386	3165.51	4	20660.9	0.003779	96	1.193	125	4761.42
(R)GEGISGSLGTSSGNTLDDmDLINEEINKKR(T)	1	31.61	25	28.43	2	Oxidation (+16)	792.384	3165.51	4	9550.56	-0.001837	96	-0.5801	125	3355.37
(R)GEGISGSLGTSSGNTLDDmDLINEEINKKR(T)	1	61.33	25	61.33	2	Oxidation (+16)	792.386	3165.52	4	8249.19	0.004999	96	1.579	125	5833.12
(R)GEGISGSLGTSSGNTLDDmDLINEEINKKR(T)	1	44.96	25	44.96	2	Oxidation (+16)	792.384	3165.51	4	9181.83	-0.002569	96	-0.8113	125	6116.61
(R)GEGISGSLGTSSGNTLDDmDLINEEINKKR(T)	1	67.34	25	67.34	2	Oxidation (+16)	792.385	3165.51	4	11612.6	-0.000857	96	-0.2706	125	5144.99
(R)GEGISGSLGTSSGNTLDDmDLINEEINKKR(T)	1	69.51	25	69.51	2	Oxidation (+16)	792.385	3165.51	4	112098	-0.000125	96	-0.03946	125	3745.85
(R)GEGISGSLGTSSGNTLDDmDLINEEINKKR(T)	1	68.73	25	68.73	2	Oxidation (+16)	792.385	3165.51	4	12524.8	-0.000857	96	-0.2706	125	5161.76
(R)GEGISGSLGTSSGNTLDDmDLINEEINKKR(T)	1	70.59	25	70.59	2	Oxidation (+16)	792.385	3165.51	4	111157	-0.000125	96	-0.03946	125	3498.39
(R)GEGISGSLGTSSGNTLDDmDLINEEINKKR(T)	1	48.12	25	48.12	2	Oxidation (+16)	792.387	3165.52	4	11887.4	0.007199	96	2.273	125	5178.94
(R)GEGISGSLGTSSGNTLDDmDLINEEINKKR(T)	1	73.01	25	73.01	2	Oxidation (+16)	792.385	3165.51	4	23177.6	0.002803	96	0.8852	125	4436.69
(R)GEGISGSLGTSSGNTLDDmDLINEEINKKR(T)	1	69.46	25	69.46	2	Oxidation (+16)	792.385	3165.51	4	663903	-0.000613	96	-0.1936	125	3590.12
(R)GEGISGSLGTSSGNTLDDmDLINEEINKKR(T)	1	73.91	25	73.91	2	Oxidation (+16)	792.385	3165.51	4	24500.6	0.002803	96	0.8852	125	4493.36
(R)GEGISGSLGTSSGNTLDDmDLINEEINKKR(T)	1	50.39	25	50.39	2	Oxidation (+16)	792.384	3165.51	4	15040.5	-0.002569	96	-0.8113	125	4714.46
(R)GEGISGSLGTSSGNTLDDmDLINEEINKKR(T)	1	72.95	25	72.95	2	Oxidation (+16)	792.385	3165.51	4	39048.6	-0.000369	96	-0.1165	125	3952.37
(R)GEGISGSLGTSSGNTLDDmDLINEEINKKR(T)	1	73.42	25	73.42	2	Oxidation (+16)	792.385	3165.51	4	20920.8	0.001583	96	0.4999	125	4561.08
(R)GEGISGSLGTSSGNTLDDmDLINEEINKKR(T)	1	43.47	25	43.47	2	Oxidation (+16)	792.384	3165.51	4	13117.3	-0.003789	96	-1.197	125	4877.17
(R)GEGISGSLGTSSGNTLDDmDLINEEINKKR(T)	1	43.84	25	43.84	2	Oxidation (+16)	792.384	3165.51	4	9877.39	-0.003301	96	-1.042	125	6242
(R)GEGISGSLGTSSGNTLDDmDLINEEINKKR(T)	1	74.21	25	74.21	2	Oxidation (+16)	792.385	3165.51	4	11868.4	0.001583	96	0.4999	125	5462.74
(R)GEGISGSLGTSSGNTLDDmDLINEEINKKR(T)	1	75.51	25	75.51	2	Oxidation (+16)	792.385	3165.51	4	16833.5	0.002559	96	0.8082	125	4965.02
(R)GEGISGSLGTSSGNTLDDmDLINEEINKKR(T)	1	77.63	25	77.63	2	Oxidation (+16)	792.385	3165.51	4	11758	0.000119	96	0.0376	125	5487.44
(R)GEGISGSLGTSSGNTLDDmDLINEEINKKR(T)	1	52.75	25	52.75	2	Oxidation (+16)	792.387	3165.52	4	13138.5	0.007443	96	2.351	125	5218.37
(R)GEGISGSLGTSSGNTLDDmDLINEEINKKR(T)	1	53.64	25	53.64	2	Oxidation (+16)	792.384	3165.51	4	17532.3	-0.003057	96	-0.9654	125	4896.99
(R)GEGISGSLGTSSGNTLDDmDLINEEINKKR(T)	1	75.79	25	75.79	2	Oxidation (+16)	792.385	3165.51	4	82591.2	0.001827	96	0.577	125	3776.97
(R)GEGISGSLGTSSGNTLDDmDLINEEINKKR(T)	1	59.79	25	59.79	2	Oxidation (+16)	792.386	3165.52	4	19790.9	0.005979	96	1.888	125	4776.97
(R)GEGISGSLGTSSGNTLDDmDLINEEINKKR(T)	1	62.49	25	62.49	2	Oxidation (+16)	792.386	3165.52	4	13220.2	0.005731	96	1.81	125	5112.28
(R)GEGISGSLGTSSGNTLDDmDLINEEINKKR(T)	1	55.5	25	55.5	2	Oxidation (+16)	792.384	3165.51	4	20885.3	-0.002569	96	-0.8113	125	4508.82
(R)GEGISGSLGTSSGNTLDDmDLINEEINKKR(T)	1	56.67	25	56.67	2	Oxidation (+16)	792.384	3165.51	4	14163	-0.002325	96	-0.7342	125	4930.69
(R)GEGISGSLGTSSGNTLDDmDLINEEINKKR(T)	1	65.87	25	65.87	2	Oxidation (+16)	792.386	3165.52	4	16597.4	0.005731	96	1.81	125	4745.81
(R)GEGISGSLGTSSGNTLDDmDLINEEINKKR(T)	1	43.21	25	43.21	2	Oxidation (+16)	792.387	3165.52	4	15393.5	0.009151	96	2.89	125	4949
(R)GEGISGSLGTSSGNTLDDmDLINEEINKKR(T)	1	43.34	25	43.34	2	Oxidation (+16)	792.387	3165.52	4	9794.45	0.009151	96	2.89	125	5801.46
(R)GEGISGSLGTSSGNTLDDmDLINEEINKKR(T)	1	44.12	25	44.12	2	Oxidation (+16)	792.387	3165.52	4	12245.7	0.008175	96	2.582	125	5513.83
(R)GEGISGSLGTSSGNTLDDmDLINEEINKKR(T)	1	61.78	25	61.78	2	Oxidation (+16)	792.386	3165.52	4	30013.8	0.006467	96	2.042	125	4366.95
(R)GEGISGSLGTSSGNTLDDmDLINEEINKKR(T)	1	59.42	25	59.42	2	Oxidation (+16)	792.384	3165.51	4	300000	-0.002325	96	-0.7342	125	3621.57
(R)GEGISGSLGTSSGNTLDDmDLINEEINKKR(T)	1	79.69	25	79.69	2	Oxidation (+16)	792.386	3165.51	4	22203	0.003047	96	0.9623	125	4401.32
(R)GEGISGSLGTSSGNTLDDmDLINEEINKKR(T)	1	80.32	25	80.32	2	Oxidation (+16)	792.385	3165.51	4	15438.2	0.000851	96	0.2688	125	4730.51
(R)GEGISGSLGTSSGNTLDDmDLINEEINKKR(T)	1	80.49	25	80.49	2	Oxidation (+16)	792.385	3165.51	4	69198.4	0.000851	96	0.2688	125	3824.25
(R)GEGISGSLGTSSGNTLDDmDLINEEINKKR(T)	1	75.18	25	75.18	2	Oxidation (+16)	792.385	3165.51	4	17300000	-0.001105	96	-0.3489	125	3544.14
(R)GEGISGSLGTSSGNTLDDmDLINEEINKKR(T)	1	71.4	25	71.4	2	Oxidation (+16)	792.386	3165.52	4	49262.1	0.005731	96	1.81	125	3904.75
(R)GEGISGSLGTSSGNTLDDmDLINEEINKKR(T)	1	71.87	25	71.87	2	Oxidation (+16)	792.386	3165.52	4	10742	0.005979	96	1.888	125	5851.45
(R)GEGISGSLGTSSGNTLDDmDLINEEINKKR(T)	1	48.23	25	48.23	2	Oxidation (+16)	792.383	3165.5	4	10195.6	-0.005497	96	-1.736	125	5724.07
(R)GEGISGSLGTSSGNTLDDmDLINEEINKKR(T)	1	83.62	25	83.62	2	Oxidation (+16)	792.385	3165.51	4	2407920	0.001095	96	0.3458	125	3559.53
(R)GEGISGSLGTSSGNTLDDmDLINEEINKKR(T)	1	82.7	25	82.7	2	Oxidation (+16)	792.385	3165.51	4	9074.42	0.000119	96	0.0376	125	5930.92
(R)GEGISGSLGTSSGNTLDDmDLINEEINKKR(T)	1	64.36	25	64.36	2	Oxidation (+16)	792.384	3165.51	4	253013	-0.003057	96	-0.9654	125	3636.9
(R)GEGISGSLGTSSGNTLDDmDLINEEINKKR(T)	1	63.87	25	63.87	2	Oxidation (+16)	792.387	3165.52	4	14328.6	0.007931	96	2.505	125	5055.56
(R)GEGISGSLGTSSGNTLDDmDLINEEINKKR(T)	1	83.79	25	83.79	2	Oxidation (+16)	792.385	3165.51	4	39004.9	0.000363	96	0.1147	125	4033.95
(R)GEGISGSLGTSSGNTLDDmDLINEEINKKR(T)	1	70.14	25	70.14	2	Oxidation (+16)	792.386	3165.52	4	22033.7	0.006467	96	2.042	125	4459.29
(R)GEGISGSLGTSSGNTLDDmDLINEEINKKR(T)	1	65.96	25	65.96	2	Oxidation (+16)	792.387	3165.52	4	24867.7	0.007199	96	2.273	125	4279.89
(R)GEGISGSLGTSSGNTLDDmDLINEEINKKR(T)	1	73.4	25	69.74	2	Oxidation (+16)	792.384	3165.51	4	9704.42	-0.001593	96	-0.5031	125	6166.8
(R)GEGISGSLGTSSGNTLDDmDLINEEINKKR(T)	1	79.14	25	79.14	2	Oxidation (+16)	792.385	3165.51	4	14684.6	-0.001105	96	-0.3489	125	4996.05
(R)GEGISGSLGTSSGNTLDDmDLINEEINKKR(T)	1	54.37	25	54.37	2	Oxidation (+16)	792.383	3165.5	4	9474.34	-0.005497	96	-1.736	125	5817.67
(R)GEGISGSLGTSSGNTLDDmDLINEEINKKR(T)	1	63.71	25	63.71	2	Oxidation (+16)	792.384	3165.51	4	14734.1	-0.003789	96	-1.197	125	5306.46
(R)GEGISGSLGTSSGNTLDDmDLINEEINKKR(T)	1	55.18	25	55.18	2	Oxidation (+16)	1056.18	3165.51	3	7399.47	-0.004936	96	-1.559	125	4421.49
(R)GEGISGSLGTSSGNTLDDmDLINEEINKKR(T)	1	72.1	25	72.1	2	Oxidation (+16)	792.384	3165.51	4	42558.5	-0.002569	96	-0.8113	125	3968.82
(R)GEGISGSLGTSSGNTLDDmDLINEEINKKR(T)	1	85.66	25	85.66	2	Oxidation (+16)	792.385	3165.51	4	19780.2	0.002803	96	0.8852	125	4295.42
(R)GEGISGSLGTSSGNTLDDmDLINEEINKKR(T)	1	90.99	25	90.99	2	Oxidation (+16)	1056.18	3165.51	3	10279.9	0.000191	96	0.06033	125	3984.12
(R)GEGISGSLGTSSGNTLDDmDLINEEINKKR(T)	0.99	83.94	25	83.94	2	Oxidation (+16)	792.385	3165.51	4	19500000	-0.000125	96	-0.03946	125	3528.84
(R)GEGISGSLGTSSGNTLDDmDLINEEINKKR(T)	0.99	66.19	25	66.19	2	Oxidation (+16)	792.384	3165.51	4	82575.1	-0.004033	96	-1.274	125	3808.44
(R)GEGISGSLGTSSGNTLDDmDLINEEINKKR(T)	0.99	36.18	25	36.18	2	Oxidation (+16)	792.383	3165.5	4	11210.1	-0.006717	96	-2.121	125	5254.81
(R)GEGISGSLGTSSGNTLDDmDLINEEINKKR(T)	0.99	43.14	25	43.14	2	Oxidation (+16)	792.383	3165.5	4	9195.95	-0.006961	96	-2.198	125	5979.94
(R)GEGISGSLGTSSGNTLDDmDLINEEINKKR(T)	0.99	73.96	25	73.96	2	Oxidation (+16)	792.384	3165.51	4	208939	-0.003057	96	-0.9654	125	3652.35
(R)GEGISGSLGTSSGNTLDDmDLINEEINKKR(T)	0.99	67.85	25	67.85	2	Oxidation (+16)	792.384	3165.51	4	17220.3	-0.004033	96	-1.274	125	4628.12
(R)GEGISGSLGTSSGNTLDDmDLINEEINKKR(T)	0.99	44.7	25	44.7	2	Oxidation (+16)	792.383	3165.5	4	14647.6	-0.006473	96	-2.044	125	4912.41
(R)GEGISGSLGTSSGNTLDDmDLINEEINKKR(T)	0.99	87.91	25	87.91	2	Oxidation (+16)	792.385	3165.51	4	3419280	0.002803	96	0.8852	125	3513.78
(R)GEGISGSLGTSSGNTLDDmDLINEEINKKR(T)	0.99	69.54	25	69.54	2	Oxidation (+16)	792.384	3165.51	4	20330.5	-0.003301	96	-1.042	125	4475.82
(R)GEGISGSLGTSSGNTLDDmDLINEEINKKR(T)	0.99	90.89	25	90.89	2	Oxidation (+16)	792.385	3165.51	4	93490.1	0.002559	96	0.8082	125	3793.23
(R)GEGISGSLGTSSGNTLDDmDLINEEINKKR(T)	0.99	79.59	25	79.59	2	Oxidation (+16)	792.386	3165.52	4	26382.2	0.005487	96	1.733	125	4384.85
(R)GEGISGSLGTSSGNTLDDmDLINEEINKKR(T)	0.99	70.4	25	70.4	2	Oxidation (+16)	792.384	3165.51	4	323081	-0.003301	96	-1.042	125	3606.42
(R)GEGISGSLGTSSGNTLDDmDLINEEINKKR(T)	0.99	77.07	25	77.07	2	Oxidation (+16)	792.384	3165.51	4	22228.7	-0.002325	96	-0.7342	125	4544.7
(R)GEGISGSLGTSSGNTLDDmDLINEEINKKR(T)	0.99	77.13	25	77.13	2	Oxidation (+16)	792.384	3165.51	4	28741.8	-0.002813	96	-0.8883	125	4141.05
(R)GEGISGSLGTSSGNTLDDmDLINEEINKKR(T)	0.99	95.27	25	95.27	2	Oxidation (+16)	792.385	3165.51	4	125180	-0.000125	96	-0.03946	125	3699.28
(R)GEGISGSLGTSSGNTLDDmDLINEEINKKR(T)	0.99	75.65	25	75.65	2	Oxidation (+16)	792.384	3165.51	4	88097.7	-0.003789	96	-1.197	125	3761.49
(R)GEGISGSLGTSSGNTLDDmDLINEEINKKR(T)	0.99	88.31	25	88.31	2	Oxidation (+16)	792.385	3165.51	4	1137300	-0.001105	96	-0.3489	125	3574.74
(R)GEGISGSLGTSSGNTLDDmDLINEEINKKR(T)	0.99	71.61	25	71.61	2	Oxidation (+16)	1056.18	3165.52	3	16634.2	0.008249	96	2.605	125	4068.16
(R)GEGISGSLGTSSGNTLDDmDLINEEINKKR(T)	0.99	42.47	25	42.47	2	Oxidation (+16)	1056.17	3165.5	3	14461.2	-0.01079	96	-3.409	125	4085.53
(R)GEGISGSLGTSSGNTLDDmDLINEEINKKR(T)	0.99	43.81	25	43.81	2	Oxidation (+16)	792.388	3165.52	4	10241.6	0.01281	96	4.046	125	5621.49
(R)GEGISGSLGTSSGNTLDDmDLINEEINKKR(T)	0.99	108.4	25	108.4	2	Oxidation (+16)	792.385	3165.51	4	52579.2	0.000119	96	0.0376	125	3920.77
(R)GEGISGSLGTSSGNTLDDmDLINEEINKKR(T)	0.99	61.91	25	61.91	2	Oxidation (+16)	792.383	3165.5	4	329384	-0.007205	96	-2.275	125	3668.25
(R)GEGISGSLGTSSGNTLDDmDLINEEINKKR(T)	0.99	80.49	25	80.49	2	Oxidation (+16)	792.384	3165.51	4	58610.2	-0.004277	96	-1.351	125	3886.61
(R)GEGISGSLGTSSGNTLDDmDLINEEINKKR(T)	0.99	86.6	25	86.6	2	Oxidation (+16)	792.386	3165.52	4	77418.3	0.006711	96	2.119	125	3839.31
(R)GEGISGSLGTSSGNTLDDmDLINEEINKKR(T)	0.99	87.42	25	85.21	2	Oxidation (+16)	792.384	3165.51	4	35077.7	-0.001593	96	-0.5031	125	4018.3
(R)GEGISGSLGTSSGNTLDDmDLINEEINKKR(T)	0.99	54.02	25	54.02	2	Oxidation (+16)	792.383	3165.5	4	24095.4	-0.008429	96	-2.662	125	3483.2
(R)GEGISGSLGTSSGNTLDDmDLINEEINKKR(T)	0.99	67.83	25	67.83	2	Oxidation (+16)	792.383	3165.5	4	197757	-0.006229	96	-1.967	125	3683.68
(R)GEGISGSLGTSSGNTLDDmDLINEEINKKR(T)	0.99	34.13	25	34.13	2	Oxidation (+16)	792.388	3165.52	4	8583.38	0.01355	96	4.278	125	3019.55
(R)GEGISGSLGTSSGNTLDDMDLINEEINKKR(T)	0.99	34.69	25	34.69	2		788.382	3149.5	4	23415.8	-0.01644	96	-5.219	125	3556.59
(R)GEGISGSLGTSSGNTLDDmDLINEEINKKR(T)	0.99	47.81	25	11.25	2	Oxidation (+16)	792.384	3165.51	4	17047.7	-0.002569	96	-0.8113	125	3408.22
(R)GEGISGSLGTSSGNTLDDmDLINEEINKKR(T)	0.99	62.72	25	62.72	2	Oxidation (+16)	792.382	3165.5	4	18555.2	-0.009649	96	-3.047	125	4679.35
(R)GEGISGSLGTSSGNTLDDMDLINEEINKKR(T)	0.99	58.54	25	58.54	2		788.389	3149.53	4	23310.6	0.01188	96	3.77	125	3580.52
(R)GEGISGSLGTSSGNTLDDMDLINEEINKKR(T)	0.99	33.41	25	33.41	2		1050.84	3149.49	3	11132.6	-0.02369	96	-7.52	125	3686.98
(R)GEGISGSLGTSSGNTLDDmDLINEEINKKR(T)	0.99	87.45	25	87.45	2	Oxidation (+16)	792.384	3165.5	4	97665.9	-0.005253	96	-1.659	125	3729.85
(R)GEGISGSLGTSSGNTLDDMDLINEEINKKR(T)	0.99	52.07	25	52.07	2		788.378	3149.48	4	21766	-0.03133	96	-9.946	125	3576.54
(R)GEGISGSLGTSSGNTLDDmDLINEEINKKR(T)	0.98	95.01	25	95.01	2	Oxidation (+16)	792.387	3165.52	4	23774.2	0.008419	96	2.659	125	4189.48
(R)GEGISGSLGTSSGNTLDDmDLINEEINKKR(T)	0.98	58.4	25	58.4	2	Oxidation (+16)	1056.17	3165.48	3	16655.7	-0.02837	96	-8.96	125	4059.7
(R)GEGISGSLGTSSGNTLDDmDLINEEINKKR(T)	0.98	71.82	25	71.82	2	Oxidation (+16)	1056.17	3165.49	3	14446.2	-0.01592	96	-5.028	125	4101.08
(R)GEGISGSLGTSSGNTLDDmDLINEEINKKR(T)	0.97	76.51	25	76.51	2	Oxidation (+16)	1056.17	3165.49	3	16300.6	-0.02398	96	-7.572	125	4175.54
(R)GEGISGSLGTSSGNTLDDmDLINEEINKKR(T)	0.96	83.2	25	83.2	2	Oxidation (+16)	792.389	3165.53	4	43637	0.01721	96	5.434	125	4002.32
(E)GISGSLGTSSGNTLDDmDLINEEINKKR(T)	0.99	29.49	25	29.49	1	Oxidation (+16)	994.147	2979.42	3	6293.82	-0.02653	98	-8.901	125	4149.72
(I)SGSLGTSSGNTLDDmDLINEEINKKR(T)	0.92	109.71	25	109.71	1	Oxidation (+16)	937.449	2809.32	3	77224.3	-0.01639	100	-5.832	125	3524.35
(S)GSLGTSSGNTLDDmDLINEEINKKR(T)	0.99	42.09	25	42.09	1	Oxidation (+16)	908.435	2722.28	3	6114.35	-0.0254	101	-9.328	125	3720.79
(S)LGTSSGNTLDDmDLINEEINK(K)	1	76.92	25	76.92	1	Oxidation (+16)	1148.04	2294.06	2	13543.7	0.000637	103	0.2776	123	3779.61
(S)LGTSSGNTLDDmDLINEEINK(K)	0.97	125.68	25	123.78	1	Oxidation (+16)	1148.04	2294.06	2	14223	0.004299	103	1.873	123	3763.19
(L)GTSSGNTLDDmDLINEEINK(K)	1	64.52	25	64.52	1	Oxidation (+16)	1091.49	2180.97	2	5921.11	-0.002909	104	-1.333	123	3476.48
(L)GTSSGNTLDDmDLINEEINK(K)	0.99	82.76	25	79.48	1	Oxidation (+16)	1091.5	2180.98	2	8964.97	0.002951	104	1.352	123	3460.65
(L)GTSSGNTLDDmDLINEEINK(K)	0.99	69.93	25	69.93	1	Oxidation (+16)	1091.49	2180.97	2	11249.4	-0.004617	104	-2.116	123	3444.98
(G)TSSGNTLDDmDLINEEINK(K)	1	50.32	25	50.32	1	Oxidation (+16)	1062.99	2123.96	2	8068.67	0.002233	105	1.051	123	3465.99
(G)TSSGNTLDDmDLINEEINK(K)	1	69.81	25	69.81	1	Oxidation (+16)	1062.98	2123.95	2	7652.12	3.705e-05	105	0.01744	123	3448.42
(T)SSGNTLDDmDLINEEINK(K)	0.99	84.2	25	84.2	1	Oxidation (+16)	1012.46	2022.91	2	18822.5	0.002205	106	1.089	123	3451.01
(T)SSGNTLDDmDLINEEINK(K)	0.99	93.14	25	93.14	1	Oxidation (+16)	1012.46	2022.91	2	40419.4	-0.000237	106	-0.1171	123	3466.56
(T)SSGNTLDDmDLINEEINK(K)	0.99	54.44	25	54.44	1	Oxidation (+16)	1012.46	2022.9	2	8407.57	-0.004265	106	-2.107	123	3435.8
(S)SGNTLDDmDLINEEINK(K)	1	50.22	25	50.22	1	Oxidation (+16)	968.943	1935.87	2	6651.86	-0.001685	107	-0.8699	123	3471.54
(S)SGNTLDDmDLINEEINK(K)	1	47.3	25	47.3	1	Oxidation (+16)	968.942	1935.87	2	5983.81	-0.003637	107	-1.878	123	3488.1
(S)SGNTLDDmDLINEEINK(K)	0.99	57.78	25	57.78	1	Oxidation (+16)	968.942	1935.87	2	8797.06	-0.003637	107	-1.878	123	3453.53
(S)GNTLDDmDLINEEINK(K)	0.99	57.34	25	57.34	1	Oxidation (+16)	925.431	1848.85	2	5112.82	0.006145	108	3.322	123	3488.54
(G)NTLDDmDLINEEINK(K)	1	60.05	25	60.05	1	Oxidation (+16)	896.917	1791.82	2	5792.81	-0.000187	109	-0.1043	123	3491.49
(G)NTLDDmDLINEEINK(K)	1	73.23	25	73.23	1	Oxidation (+16)	896.917	1791.82	2	6899.16	-6.495e-05	109	-0.03623	123	3457
(G)NTLDDmDLINEEINK(K)	1	68.84	25	68.84	1	Oxidation (+16)	896.917	1791.82	2	6596.31	-0.000553	109	-0.3084	123	3475.45
(N)TLDDmDLINEEINK(K)	1	68.81	25	68.81	1	Oxidation (+16)	839.896	1677.78	2	19284.6	0.000843	110	0.5022	123	3485.25
(N)TLDDmDLINEEINK(K)	1	46.35	25	46.35	1	Oxidation (+16)	839.898	1677.78	2	11483	0.003773	110	2.247	123	3502.49
(N)TLDDmDLINEEINK(K)	1	68.86	25	68.86	1	Oxidation (+16)	839.895	1677.78	2	60109.8	-0.000743	110	-0.4426	123	3470.06
(N)TLDDmDLINEEINK(K)	1	90.28	25	90.28	1	Oxidation (+16)	839.896	1677.78	2	143967	0.000599	110	0.3568	123	3439.68
(N)TLDDmDLINEEINK(K)	0.99	93.09	25	93.09	1	Oxidation (+16)	839.896	1677.78	2	175813	0.001453	110	0.8655	123	3454.89
(N)TLDDmDLINEEINK(K)	0.99	68.67	25	68.67	1	Oxidation (+16)	839.894	1677.77	2	9568.61	-0.003917	110	-2.333	123	3423.97
(N)TLDDmDLINEEINKK(R)	1	23.7	25	23.7	1	Oxidation (+16)	602.966	1805.87	3	21469.9	0.002632	110	1.457	124	2922.98
(N)TLDDmDLINEEINKK(R)	1	22.76	25	22.76	1	Oxidation (+16)	602.965	1805.87	3	19498.8	0.001351	110	0.7477	124	2941.32
(L)DDmDLINEEINK(K)	1	41.14	25	41.14	1	Oxidation (+16)	732.83	1463.64	2	10687	-0.000535	112	-0.3652	123	2951.32
(L)DDmDLINEEINK(K)	1	50.3	25	50.3	1	Oxidation (+16)	732.83	1463.65	2	211595	0.000807	112	0.551	123	4344.82
(L)DDmDLINEEINK(K)	0.99	36.58	25	36.58	1	Oxidation (+16)	732.827	1463.64	2	16339.4	-0.005785	112	-3.95	123	4393.51
(L)DDmDLINEEINK(K)	0.99	56.94	25	56.94	1	Oxidation (+16)	732.827	1463.64	2	371697	-0.004807	112	-3.282	123	4318.23
(L)DDmDLINEEINKKR(T)	1	71.98	25	66.6	1	Oxidation (+16)	874.928	1747.84	2	78741	-0.000103	112	-0.05887	125	3544.81
(L)DDmDLINEEINKKR(T)	1	72.9	25	67.87	1	Oxidation (+16)	874.927	1747.84	2	11203.7	-0.001567	112	-0.896	125	3564.75
(L)DDmDLINEEINKKR(T)	0.98	82.68	25	78.8	1	Oxidation (+16)	874.925	1747.84	2	97889.3	-0.005107	112	-2.92	125	3523.74
(D)DmDLINEEINK(K)	1	35.04	25	35.04	1	Oxidation (+16)	675.317	1348.62	2	12859.9	0.001075	113	0.7966	123	2716.15
(D)DmDLINEEINK(K)	1	43.21	25	43.21	1	Oxidation (+16)	675.318	1348.62	2	22067.4	0.002905	113	2.152	123	2731.13
(D)DmDLINEEINK(K)	0.96	14.74	25	14.74	1	Oxidation (+16)	675.316	1348.62	2	12209.2	-0.000757	113	-0.5609	123	2747.87
(D)mDLINEEINK(K)	1	49.33	25	49.33	1	Oxidation (+16)	617.803	1233.59	2	35032	-2.95e-06	114	-0.00239	123	2372.45
(M)DLINEEINK(K)	1	30.86	25	30.86	1		544.286	1086.56	2	14267.2	0.0008681	115	0.7982	123	2533.73
(M)DLINEEINK(K)	1	30.89	25	30.89	1		544.285	1086.56	2	23015.6	-0.0002319	115	-0.2133	123	2548.84
(K)RTNAQLDEK(N)	1	38.55	25	31.57	2		537.781	1073.55	2	7426.74	0.0004241	125	0.3946	133	1507.14
(K)RTNAQLDEK(N)	1	33.34	25	29.91	2		537.781	1073.55	2	11206.7	0.0004241	125	0.3946	133	1384.12
(K)RTNAQLDEK(N)	1	34.52	25	29.64	2		537.781	1073.55	2	17772.2	5.806e-05	125	0.05403	133	1276.99
(K)RTNAQLDEK(N)	1	34.64	25	26.35	2		537.781	1073.55	2	9463.53	0.0001801	125	0.1676	133	1430.01
(K)RTNAQLDEK(N)	1	34.12	25	26.85	2		537.781	1073.55	2	14646	5.806e-05	125	0.05403	133	1337.91
(K)RTNAQLDEK(N)	1	33.8	25	33.8	2		537.781	1073.55	2	8266.85	0.0009121	125	0.8488	133	1705.85
(K)RTNAQLDEK(N)	1	35.65	25	28.79	2		537.781	1073.55	2	16762.8	0.0009121	125	0.8488	133	1231.21
(K)RTNAQLDEK(N)	1	41.42	25	33.45	2		537.781	1073.55	2	15851	0.0007901	125	0.7352	133	1767.1
(K)RTNAQLDEK(N)	1	32.73	25	32.73	2		537.781	1073.55	2	18854.6	0.0009121	125	0.8488	133	1043.47
(K)RTNAQLDEK(N)	1	34.39	25	28.29	2		537.781	1073.55	2	13061.7	0.0003021	125	0.2811	133	1353.49
(K)RTNAQLDEK(N)	1	28.04	25	25.56	2		537.781	1073.55	2	9187.57	0.0001801	125	0.1676	133	1476.74
(K)RTNAQLDEK(N)	1	33.26	25	30.36	2		537.781	1073.55	2	8542.12	0.001034	125	0.9623	133	1461.35
(K)RTNAQLDEK(N)	1	32.3	25	32.3	2		537.781	1073.55	2	16815.1	0.001034	125	0.9623	133	1246.46
(K)RTNAQLDEK(N)	1	33.5	25	25.87	2		537.781	1073.55	2	26010.6	0.0009121	125	0.8488	133	1012.93
(K)RTNAQLDEK(N)	1	35.46	25	23.05	2		537.781	1073.55	2	11548	0.0003021	125	0.2811	133	1399.44
(K)RTNAQLDEK(N)	1	31.79	25	26.78	2		537.781	1073.55	2	13104.7	0.0003021	125	0.2811	133	1368.64
(K)RTNAQLDEK(N)	1	34.95	25	27.94	2		537.781	1073.55	2	7292.71	0.0007901	125	0.7352	133	1522.28
(K)RTNAQLDEK(N)	1	35.74	25	28.79	2		537.78	1073.55	2	9345.01	-0.0003079	125	-0.2866	133	1445.76
(K)RTNAQLDEK(N)	1	38.21	25	26.94	2		537.78	1073.55	2	7220.06	-0.0001859	125	-0.173	133	1491.98
(K)RTNAQLDEK(N)	1	32.86	25	21.84	2		537.781	1073.55	2	11185.6	0.0005461	125	0.5082	133	1414.52
(K)RTNAQLDEK(N)	1	36.21	25	30.84	2		537.781	1073.55	2	21974.6	0.0014	125	1.303	133	951.832
(K)RTNAQLDEK(N)	1	27.78	25	24.36	2		537.781	1073.55	2	14738.5	0.001034	125	0.9623	133	1322.62
(K)RTNAQLDEK(N)	1	27.75	25	21.49	2		537.781	1073.55	2	22389.1	0.0009121	125	0.8488	133	967.059
(K)RTNAQLDEK(N)	1	28.03	25	24.32	2		537.781	1073.55	2	7045.4	0.0005461	125	0.5082	133	1690.35
(K)RTNAQLDEK(N)	1	27.56	25	23.97	2		537.781	1073.55	2	22196.4	0.001156	125	1.076	133	982.35
(K)RTNAQLDEK(N)	1	23.07	25	21.07	2		537.781	1073.55	2	17676.8	0.0009121	125	0.8488	133	1074.24
(K)RTNAQLDEK(N)	1	30.72	25	20.42	2		537.781	1073.55	2	17826.9	0.0004241	125	0.3946	133	1292.28
(K)RTNAQLDEK(N)	1	27.88	25	27.66	2		537.782	1073.55	2	7224.23	0.00201	125	1.871	133	1552.74
(K)RTNAQLDEK(N)	1	23.69	25	17.01	2		537.781	1073.55	2	20003.8	0.0004241	125	0.3946	133	1154.3
(K)RTNAQLDEK(N)	1	23.84	25	17.51	2		537.781	1073.55	2	6213.31	0.0009121	125	0.8488	133	1614.25
(K)RTNAQLDEK(N)	1	22.69	25	19.6	2		537.781	1073.55	2	18920.2	0.001034	125	0.9623	133	936.577
(K)RTNAQLDEK(N)	1	25.75	25	16.88	2		537.781	1073.55	2	20853.1	0.0006681	125	0.6217	133	1028.26
(K)RTNAQLDEK(N)	1	21.45	25	21.45	2		537.781	1073.55	2	7068.53	0.0007901	125	0.7352	133	1660.19
(K)RTNAQLDEK(N)	1	20.45	25	17.63	2		537.781	1073.55	2	20886.1	0.0004241	125	0.3946	133	1059
(K)RTNAQLDEK(N)	1	23.15	25	12.29	2		537.781	1073.55	2	21771	0.0004241	125	0.3946	133	997.466
(K)RTNAQLDEK(N)	0.99	24.85	25	16.52	2		537.78	1073.55	2	17970.9	-0.0006759	125	-0.629	133	1216.25
(K)RTNAQLDEK(N)	0.99	21.1	25	16.7	2		537.781	1073.55	2	18931.2	-6.394e-05	125	-0.05951	133	1307.65
(K)RTNAQLDEK(N)	0.99	20.86	25	14.62	2		537.781	1073.55	2	19339.5	-6.394e-05	125	-0.05951	133	1185.38
(K)RTNAQLDEK(N)	0.99	21.84	25	11.08	2		537.781	1073.55	2	18114.6	0.0001801	125	0.1676	133	1200.79
(K)RTNAQLDEK(N)	0.98	15.92	25	14.01	2		537.781	1073.55	2	8975.07	0.0006681	125	0.6217	133	1537.65
(K)RTNAQLDEK(N)	0.98	14.99	25	14.99	2		537.781	1073.55	2	7445.89	0.001034	125	0.9623	133	1598.92
(K)RTNAQLDEK(N)	0.98	17.57	25	10.36	2		537.781	1073.55	2	21661.3	-6.394e-05	125	-0.05951	133	1169.8
(K)RTNAQLDEK(N)	0.97	19.45	25	10.76	2		537.78	1073.55	2	17668.6	-0.0009199	125	-0.8561	133	1090.53
(K)RTNAQLDEK(N)	0.97	17.37	25	9.17	2		537.781	1073.55	2	6828.18	0.0007901	125	0.7352	133	1629.27
(K)RTNAQLDEK(N)	0.97	14.08	25	14.08	2		537.78	1073.55	2	6516.92	-0.0001859	125	-0.173	133	1644.92
(K)RTNAQLDEK(N)	0.96	13.76	25	13.76	2		537.781	1073.55	2	8352.97	0.001278	125	1.189	133	1568.39
(K)RTNAQLDEK(N)	0.95	13.29	25	11.46	2		537.781	1073.55	2	5873.25	5.806e-05	125	0.05403	133	1751.46
(K)RTNAQLDEK(N)	0.95	13.48	25	11.27	2		537.781	1073.55	2	7885.77	0.001034	125	0.9623	133	1720.98
(K)RTNAQLDEK(N)	0.94	12.57	25	12.57	2		537.781	1073.55	2	7143.56	0.001156	125	1.076	133	1583.79
(K)RTNAQLDEK(N)	0.93	12.86	25	11.05	2		537.781	1073.55	2	6560.55	0.0003021	125	0.2811	133	1736.35
(K)RTNAQLDEK(N)	0.91	15.2	25	6.43	2		537.78	1073.55	2	22079.8	-0.0009199	125	-0.8561	133	1138.86
(K)RTNAQLDEKNF(L)	1	38.83	25	38.83	1		668.337	1334.66	2	212715	0.001184	125	0.8865	135	1808.39
(K)RTNAQLDEKNF(L)	1	38.68	25	38.68	1		668.337	1334.66	2	645364	0.0004521	125	0.3385	135	1792.74
(K)RTNAQLDEKNF(L)	1	46.11	25	46.11	1		668.337	1334.66	2	57462.8	0.0009401	125	0.7038	135	1824.84
(K)RTNAQLDEKNF(L)	1	41.68	25	41.68	1		668.336	1334.66	2	18053.1	-0.0001579	125	-0.1182	135	1890.86
(K)RTNAQLDEKNF(L)	1	21.63	25	21.63	1		668.337	1334.66	2	17292.1	0.0004521	125	0.3385	135	1875.03
(K)RTNAQLDEKNF(L)	1	24.79	25	24.79	1		668.336	1334.66	2	11822.4	-0.001502	125	-1.124	135	1857.74
(K)RTNAQLDEKNF(L)	0.96	13.79	25	13.79	1		445.893	1334.66	3	21269.1	-4.794e-05	125	-0.03589	135	1841.41
(R)TNAQLDEK(N)	0.99	40.72	25	40.72	2		459.73	917.445	2	15934.7	-0.0007099	126	-0.773	133	4541.46
(R)TNAQLDEK(N)	0.99	41.06	25	41.06	2		459.73	917.446	2	24071.3	0.0002061	126	0.2244	133	1951.5
(R)TNAQLDEK(N)	0.99	37.74	25	37.74	2		459.73	917.445	2	21812.4	-0.0001619	126	-0.1763	133	5968.58
(R)TNAQLDEK(N)	0.99	37.63	25	37.63	2		459.73	917.445	2	25916.2	-0.0005279	126	-0.5748	133	2578.58
(R)TNAQLDEK(N)	0.99	39.27	25	34.08	2		459.73	917.445	2	29028.6	-0.0001619	126	-0.1763	133	1239.7
(R)TNAQLDEK(N)	0.99	37.09	25	37.09	2		459.73	917.445	2	18165.7	-0.0003439	126	-0.3745	133	5135.91
(R)TNAQLDEK(N)	0.99	37.07	25	37.07	2		459.73	917.446	2	8161.91	0.0002661	126	0.2897	133	7598.24
(R)TNAQLDEK(N)	0.99	42.64	25	42.64	2		459.731	917.448	2	19765.4	0.002524	126	2.748	133	3127.09
(R)TNAQLDEK(N)	0.99	43.41	25	43.41	2		459.73	917.446	2	20825.7	0.0006321	126	0.6882	133	3901.13
(R)TNAQLDEK(N)	0.99	35.44	25	35.44	2		459.73	917.446	2	24729.4	-9.994e-05	126	-0.1088	133	1223.58
(R)TNAQLDEK(N)	0.99	35.29	25	35.29	2		459.731	917.446	2	20886.2	0.0008761	126	0.9538	133	3694.17
(R)TNAQLDEK(N)	0.99	44.12	25	44.12	2		459.73	917.446	2	27274.8	0.0002061	126	0.2244	133	1984.3
(R)TNAQLDEK(N)	0.99	34.66	25	34.66	2		459.73	917.445	2	20866.6	-0.0008939	126	-0.9733	133	2095.06
(R)TNAQLDEK(N)	0.99	34.32	25	34.32	2		459.729	917.443	2	25701.2	-0.002298	126	-2.502	133	2112.3
(R)TNAQLDEK(N)	0.99	35.64	25	28.4	2		459.73	917.446	2	22918.8	0.0005101	126	0.5553	133	2163.97
(R)TNAQLDEK(N)	0.99	46.18	25	46.18	2		459.73	917.445	2	22276	-0.0004659	126	-0.5073	133	2766.09
(R)TNAQLDEK(N)	0.99	46.23	25	46.23	2		459.731	917.447	2	20459	0.0009381	126	1.021	133	5340.35
(R)TNAQLDEK(N)	0.99	46.34	25	46.34	2		459.731	917.447	2	22441.1	0.00106	126	1.154	133	1999.42
(R)TNAQLDEK(N)	0.99	31.72	25	31.72	2		459.731	917.447	2	6063.65	0.001486	126	1.618	133	7567.86
(R)TNAQLDEK(N)	0.99	31.85	25	30.27	2		459.73	917.446	2	24778.3	0.0004501	126	0.49	133	2015.42
(R)TNAQLDEK(N)	0.99	49.2	25	47.94	2		459.73	917.446	2	26085.7	-9.994e-05	126	-0.1088	133	1898.31
(R)TNAQLDEK(N)	0.99	29.43	25	29.43	2		459.729	917.444	2	18442.7	-0.001198	126	-1.304	133	4109.86
(R)TNAQLDEK(N)	0.99	29.22	25	29.22	2		459.731	917.446	2	22456.1	0.0008161	126	0.8885	133	2425.01
(R)TNAQLDEK(N)	0.99	28.13	25	28.13	2		459.73	917.446	2	20382.3	0.0004501	126	0.49	133	2539.71
(R)TNAQLDEK(N)	0.99	27.9	25	27.9	2		459.73	917.446	2	24172.2	0.0006321	126	0.6882	133	2198.15
(R)TNAQLDEK(N)	0.99	51.71	25	51.71	2		459.73	917.446	2	22390.9	0.0004501	126	0.49	133	1931.49
(R)TNAQLDEK(N)	0.99	28.67	25	24.23	2		459.731	917.447	2	14956	0.001426	126	1.553	133	693.186
(R)TNAQLDEK(N)	0.99	27.28	25	27.28	2		459.73	917.446	2	31862.8	0.0006941	126	0.7557	133	2063.87
(R)TNAQLDEK(N)	0.99	27.12	25	27.12	2		459.73	917.446	2	21211.1	0.0005721	126	0.6228	133	2331.49
(R)TNAQLDEK(N)	0.99	27.1	25	27.1	2		459.73	917.446	2	25102.5	0.0002061	126	0.2244	133	3496.58
(R)TNAQLDEK(N)	0.99	26.81	25	23.55	2		459.731	917.446	2	20493.7	0.0008761	126	0.9538	133	5562.12
(R)TNAQLDEK(N)	0.99	26.79	25	22.54	2		459.73	917.446	2	17550.6	0.0007541	126	0.821	133	4936.11
(R)TNAQLDEK(N)	0.99	25.45	25	23.71	2		459.73	917.446	2	24254.8	-9.994e-05	126	-0.1088	133	1208.08
(R)TNAQLDEK(N)	0.99	24.77	25	24.77	2		459.73	917.446	2	19367.7	0.0006941	126	0.7557	133	2408.06
(R)TNAQLDEK(N)	0.99	24.63	25	24.63	2		459.731	917.447	2	23662.9	0.001486	126	1.618	133	2517.68
(R)TNAQLDEK(N)	0.99	23.46	25	23.46	2		459.73	917.446	2	22370	2.206e-05	126	0.02402	133	3314.09
(R)TNAQLDEK(N)	0.99	23.34	25	23.34	2		459.73	917.445	2	29853.9	-0.0005279	126	-0.5748	133	2283.27
(R)TNAQLDEK(N)	0.99	58.66	25	51.72	2		459.73	917.446	2	32648.1	8.406e-05	126	0.09152	133	1254.83
(R)TNAQLDEK(N)	0.99	59.12	25	52.05	2		459.73	917.446	2	39044.9	0.0003281	126	0.3572	133	1270.14
(R)TNAQLDEK(N)	0.99	57.31	25	56.52	2		459.73	917.446	2	24573.7	0.0004501	126	0.49	133	1914.26
(R)TNAQLDEK(N)	0.99	57.74	25	57.74	2		459.73	917.446	2	97179	-9.994e-05	126	-0.1088	133	1819.46
(R)TNAQLDEK(N)	0.99	59.96	25	53.04	2		459.73	917.446	2	56464.4	0.0003881	126	0.4225	133	1300.47
(R)TNAQLDEK(N)	0.99	59	25	56.21	2		459.73	917.446	2	24073.7	0.0005101	126	0.5553	133	1967.6
(R)TNAQLDEK(N)	0.99	60.2	25	53.93	2		459.73	917.446	2	47042	-3.794e-05	126	-0.04131	133	1285.26
(R)TNAQLDEK(N)	0.99	59.38	25	56.9	2		459.73	917.446	2	26836.6	0.0001441	126	0.1568	133	1882.65
(R)TNAQLDEK(N)	0.99	59.27	25	57.76	2		459.73	917.446	2	28562.9	0.0003281	126	0.3572	133	1866.96
(R)TNAQLDEK(N)	0.99	59.62	25	58.08	2		459.73	917.446	2	11252.5	0.0004501	126	0.49	133	7583.09
(R)TNAQLDEK(N)	0.99	59.83	25	57.93	2		459.73	917.446	2	47570	0.0002661	126	0.2897	133	1834.94
(R)TNAQLDEK(N)	0.99	60.45	25	58.75	2		459.73	917.446	2	83746.2	0.0001441	126	0.1568	133	1331.23
(R)TNAQLDEK(N)	0.99	60.57	25	58.76	2		459.73	917.446	2	145282	0.0002061	126	0.2244	133	1498.03
(R)TNAQLDEK(N)	0.99	63.01	25	56.09	2		459.73	917.445	2	66655.7	-0.0002219	126	-0.2416	133	1315.82
(R)TNAQLDEK(N)	0.99	62.77	25	59.47	2		459.73	917.446	2	31900.1	8.406e-05	126	0.09152	133	1851.18
(R)TNAQLDEK(N)	0.99	63.13	25	60.84	2		459.73	917.445	2	270025	-0.0001619	126	-0.1763	133	1803.95
(R)TNAQLDEK(N)	0.99	63.12	25	60.87	2		459.73	917.445	2	549185	-0.0005279	126	-0.5748	133	1788.78
(R)TNAQLDEK(N)	0.99	63.11	25	61.01	2		459.73	917.446	2	143112	0.0003881	126	0.4225	133	1422.13
(R)TNAQLDEK(N)	0.99	63.16	25	60.96	2		459.73	917.446	2	152461	2.206e-05	126	0.02402	133	1681.02
(R)TNAQLDEK(N)	0.99	63.18	25	60.96	2		459.73	917.446	2	144763	8.406e-05	126	0.09152	133	1513.42
(R)TNAQLDEK(N)	0.99	63.17	25	61.04	2		459.73	917.446	2	157832	0.0003881	126	0.4225	133	1543.77
(R)TNAQLDEK(N)	0.99	63.19	25	61	2		459.73	917.445	2	120844	-0.0001619	126	-0.1763	133	1391.89
(R)TNAQLDEK(N)	0.99	63.22	25	60.95	2		459.73	917.446	2	142219	0.0005101	126	0.5553	133	1726.92
(R)TNAQLDEK(N)	0.99	63.17	25	61.09	2		459.73	917.446	2	153096	0.0002661	126	0.2897	133	1467.61
(R)TNAQLDEK(N)	0.99	63.16	25	61.16	2		459.731	917.446	2	150768	0.0008161	126	0.8885	133	1650.66
(R)TNAQLDEK(N)	0.99	63.18	25	61.12	2		459.73	917.446	2	100068	2.206e-05	126	0.02402	133	1361.48
(R)TNAQLDEK(N)	0.99	63.18	25	61.12	2		459.73	917.446	2	136056	0.0003881	126	0.4225	133	1407.03
(R)TNAQLDEK(N)	0.99	63.21	25	61.07	2		459.73	917.446	2	152027	0.0006941	126	0.7557	133	1711.67
(R)TNAQLDEK(N)	0.99	63.22	25	61.07	2		459.73	917.446	2	162148	0.0005101	126	0.5553	133	1696.29
(R)TNAQLDEK(N)	0.99	63.22	25	61.08	2		459.73	917.446	2	157438	0.0006321	126	0.6882	133	1604.9
(R)TNAQLDEK(N)	0.99	63.24	25	61.04	2		459.73	917.446	2	153812	0.0005101	126	0.5553	133	1635.54
(R)TNAQLDEK(N)	0.99	63.2	25	61.13	2		459.73	917.446	2	143983	-3.794e-05	126	-0.04131	133	1452.46
(R)TNAQLDEK(N)	0.99	63.22	25	61.11	2		459.73	917.446	2	149525	0.0004501	126	0.49	133	1757.68
(R)TNAQLDEK(N)	0.99	63.2	25	61.16	2		459.73	917.446	2	150993	0.0002061	126	0.2244	133	1620.21
(R)TNAQLDEK(N)	0.99	63.28	25	61.09	2		459.73	917.446	2	106799	0.0001441	126	0.1568	133	1376.7
(R)TNAQLDEK(N)	0.99	63.22	25	61.26	2		459.73	917.445	2	151284	-0.0001619	126	-0.1763	133	1482.91
(R)TNAQLDEK(N)	0.99	63.24	25	61.31	2		459.73	917.446	2	157173	0.0005101	126	0.5553	133	1574.33
(R)TNAQLDEK(N)	0.99	63.32	25	61.15	2		459.73	917.446	2	140432	0.0006941	126	0.7557	133	1589.45
(R)TNAQLDEK(N)	0.99	63.31	25	61.22	2		459.73	917.446	2	148246	0.0006321	126	0.6882	133	1558.96
(R)TNAQLDEK(N)	0.99	63.48	25	61.85	2		459.73	917.446	2	97145.5	0.0003881	126	0.4225	133	1346.42
(R)TNAQLDEK(N)	0.99	66.55	25	64.32	2		459.73	917.446	2	150415	0.0006941	126	0.7557	133	1665.8
(R)TNAQLDEK(N)	0.99	66.53	25	64.46	2		459.73	917.446	2	142351	2.206e-05	126	0.02402	133	1437.2
(R)TNAQLDEK(N)	0.99	66.54	25	64.44	2		459.73	917.446	2	151491	0.0001441	126	0.1568	133	1528.68
(R)TNAQLDEK(N)	0.99	66.61	25	64.33	2		459.731	917.447	2	148943	0.00112	126	1.22	133	1742.02
(R)TNAQLDEK(N)	0.99	66.58	25	64.42	2		459.73	917.446	2	517562	-9.994e-05	126	-0.1088	133	1772.9
(R)TNAQLDEK(N)	0.99	21.96	25	21.96	2		459.73	917.446	2	29047.1	0.0001441	126	0.1568	133	2267.21
(R)TNAQLDEK(N)	0.99	20.97	25	15.89	2		459.73	917.446	2	13760.1	0.0004501	126	0.49	133	677.75
(R)TNAQLDEK(N)	0.99	19.76	25	19.76	2		459.73	917.446	2	24862.4	0.0006941	126	0.7557	133	2442.91
(R)TNAQLDEK(N)	0.99	19.12	25	19.12	2		459.73	917.445	2	26482.4	-0.0002219	126	-0.2416	133	1192.63
(R)TNAQLDEK(N)	0.99	18.15	25	18.15	2		459.73	917.446	2	17179.7	0.0001441	126	0.1568	133	4740.1
(R)TNAQLDEK(N)	0.99	18.05	25	18.05	2		459.731	917.446	2	18699.7	0.0008761	126	0.9538	133	5769
(R)TNAQLDEK(N)	0.99	17.38	25	17.38	2		459.73	917.446	2	26227.8	0.0002661	126	0.2897	133	2236.38
(R)TNAQLDEK(N)	0.99	17.27	25	17.27	2		459.73	917.446	2	17674.5	0.0005101	126	0.5553	133	2666.2
(R)TNAQLDEK(N)	0.99	17.17	25	17.17	2		459.731	917.446	2	22648.6	0.0008761	126	0.9538	133	2459.25
(R)TNAQLDEK(N)	0.99	17.17	25	17.17	2		459.73	917.446	2	5585.49	0.0005101	126	0.5553	133	7613.33
(R)TNAQLDEK(N)	0.99	18.16	25	18.16	2		459.73	917.445	2	23503.7	-0.0004059	126	-0.442	133	2391.2
(R)TNAQLDEK(N)	0.99	18.92	25	18.92	2		459.73	917.445	2	22367.8	-0.0004659	126	-0.5073	133	2594.96
(R)TNAQLDEK(N)	0.99	19.67	25	15.2	2		459.731	917.447	2	17990.5	0.001854	126	2.019	133	2375.65
(R)TNAQLDEK(N)	0.98	16.15	25	16.15	2		459.731	917.447	2	20645.3	0.001304	126	1.42	133	2359.18
(R)TNAQLDEK(N)	0.98	19.33	25	10.7	2		459.73	917.445	2	30653.5	-0.0003439	126	-0.3745	133	2300.8
(R)TNAQLDEK(N)	0.98	15.47	25	15.47	2		459.731	917.447	2	27796.7	0.001426	126	1.553	133	1162.16
(R)TNAQLDEK(N)	0.97	15.89	25	15.89	2		459.73	917.445	2	24011.2	-0.0005879	126	-0.6401	133	2217.12
(R)TNAQLDEK(N)	0.97	14.59	25	14.59	2		459.73	917.446	2	20403.9	0.0004501	126	0.49	133	2729.98
(R)TNAQLDEK(N)	0.97	15.9	25	15.9	2		459.731	917.448	2	23881.3	0.002036	126	2.217	133	2316.14
(R)TNAQLDEK(N)	0.96	13.88	25	13.88	2		459.731	917.447	2	23205	0.001486	126	1.618	133	2480.71
(R)TNAQLDEK(N)	0.96	13.53	25	13.53	2		459.73	917.445	2	17693.7	-0.0001619	126	-0.1763	133	2631.64
(R)TNAQLDEK(N)	0.95	12.93	25	12.93	2		459.73	917.446	2	21104.5	0.0005101	126	0.5553	133	2611.26
(R)TNAQLDEK(N)	0.95	13.86	25	13.86	2		459.73	917.445	2	17960.8	-0.0004659	126	-0.5073	133	2686.75
(R)TNAQLDEK(N)	0.92	11.94	25	11.94	2		459.73	917.446	2	5383.76	0.0005721	126	0.6228	133	7480.45
(R)TNAQLDEKN(F)	1	42.18	25	42.18	1		516.752	1031.49	2	10163	0.0008841	126	0.8562	134	1472.19
(R)TNAQLDEKN(F)	1	33.97	25	33.97	1		516.752	1031.49	2	8179.43	0.0002741	126	0.2654	134	1733.01
(R)TNAQLDEKN(F)	1	27.9	25	27.9	1		516.752	1031.49	2	12281.5	0.0003961	126	0.3836	134	1763.44
(R)TNAQLDEKN(F)	1	41.7	25	41.7	1		516.752	1031.49	2	52867.7	0.0005181	126	0.5018	134	1778.86
(R)TNAQLDEKN(F)	1	32.31	25	32.31	1		516.752	1031.49	2	8350.79	0.0008841	126	0.8562	134	1580.02
(R)TNAQLDEKN(F)	1	48.82	25	48.82	1		516.752	1031.49	2	7812.79	0.0008841	126	0.8562	134	1549.27
(R)TNAQLDEKN(F)	1	31.44	25	31.44	1		516.752	1031.49	2	8028.63	0.001128	126	1.093	134	1656.35
(R)TNAQLDEKN(F)	1	28.22	25	28.22	1		516.752	1031.49	2	7548.29	0.00125	126	1.211	134	1748.2
(R)TNAQLDEKN(F)	1	24.54	25	24.54	1		516.752	1031.49	2	7848.51	0.001738	126	1.683	134	1717.52
(R)TNAQLDEKN(F)	1	26.15	25	19.59	1		516.752	1031.49	2	10885.1	0.0002741	126	0.2654	134	1365.07
(R)TNAQLDEKN(F)	1	22.05	25	22.05	1		516.752	1031.49	2	8788.51	0.001006	126	0.9744	134	1702.25
(R)TNAQLDEKN(F)	1	21.99	25	21.99	1		516.752	1031.49	2	8731.17	0.0005181	126	0.5018	134	1610.4
(R)TNAQLDEKN(F)	0.99	20.59	25	20.59	1		516.752	1031.49	2	8109.5	0.0006401	126	0.6199	134	1625.79
(R)TNAQLDEKN(F)	0.99	19.91	25	19.91	1		516.752	1031.49	2	8135.48	0.001006	126	0.9744	134	1671.59
(R)TNAQLDEKN(F)	0.99	18.76	25	18.76	1		516.752	1031.49	2	9496.76	0.0002741	126	0.2654	134	1533.83
(R)TNAQLDEKN(F)	0.99	19.14	25	19.14	1		516.752	1031.49	2	8636.59	0.00125	126	1.211	134	1564.62
(R)TNAQLDEKN(F)	0.99	16.9	25	16.9	1		516.752	1031.49	2	8718.46	0.0003961	126	0.3836	134	1518.35
(R)TNAQLDEKN(F)	0.99	16.7	25	16.7	1		516.752	1031.49	2	7926.82	0.001128	126	1.093	134	1687.1
(R)TNAQLDEKN(F)	0.98	16.56	25	16.56	1		516.752	1031.49	2	10891.7	0.001616	126	1.565	134	1395.36
(R)TNAQLDEKN(F)	0.98	15.83	25	15.83	1		516.752	1031.49	2	9498.96	0.0006401	126	0.6199	134	1487.89
(R)TNAQLDEKN(F)	0.98	15.37	25	15.37	1		516.752	1031.49	2	10310.9	0.0005181	126	0.5018	134	1410.46
(R)TNAQLDEKN(F)	0.97	13.8	25	13.8	1		516.752	1031.49	2	10386	0.0003961	126	0.3836	134	1441.29
(R)TNAQLDEKN(F)	0.94	12	25	12	1		516.752	1031.49	2	11034.5	0.0003961	126	0.3836	134	1425.99
(R)TNAQLDEKNF(L)	1	39.78	25	38.2	1		590.286	1178.56	2	15231.3	-0.0001319	126	-0.1119	135	7371.87
(R)TNAQLDEKNF(L)	1	40.98	25	37.59	1		590.285	1178.56	2	15298.2	-0.00111	126	-0.941	135	4553.08
(R)TNAQLDEKNF(L)	1	39.35	25	38.57	1		590.286	1178.56	2	15028.8	0.0007221	126	0.6121	135	4568.53
(R)TNAQLDEKNF(L)	1	40.97	25	39.59	1		590.286	1178.56	2	14562.2	0.0008441	126	0.7156	135	4692.13
(R)TNAQLDEKNF(L)	1	39.78	25	39.78	1		590.285	1178.56	2	94755.5	-0.0003779	126	-0.3204	135	7295.69
(R)TNAQLDEKNF(L)	1	41.77	25	38.21	1		590.286	1178.56	2	33619.8	0.0004781	126	0.4053	135	3674.35
(R)TNAQLDEKNF(L)	1	39.86	25	39.86	1		590.286	1178.56	2	75927.4	0.0001121	126	0.095	135	2842.24
(R)TNAQLDEKNF(L)	1	39.35	25	39.35	1		590.286	1178.56	2	67732.1	0.0007221	126	0.6121	135	2965.61
(R)TNAQLDEKNF(L)	1	39.35	25	39.35	1		590.286	1178.56	2	236474	0.0008441	126	0.7156	135	2316.91
(R)TNAQLDEKNF(L)	1	39.33	25	39.33	1		590.286	1178.56	2	14439.8	0.0004781	126	0.4053	135	7693.86
(R)TNAQLDEKNF(L)	1	40.77	25	39.96	1		590.286	1178.56	2	21554.8	0.001088	126	0.9224	135	3972.43
(R)TNAQLDEKNF(L)	1	39.24	25	39.24	1		590.286	1178.56	2	35127.8	0.00121	126	1.026	135	3612.43
(R)TNAQLDEKNF(L)	1	39.99	25	39.99	1		590.286	1178.56	2	13354.9	0.0001121	126	0.095	135	7663.27
(R)TNAQLDEKNF(L)	1	40.86	25	39.99	1		590.286	1178.56	2	305619	0.0004781	126	0.4053	135	2253.21
(R)TNAQLDEKNF(L)	1	39.14	25	39.14	1		590.286	1178.56	2	31124.9	0.0004781	126	0.4053	135	3720.34
(R)TNAQLDEKNF(L)	1	40.12	25	40.12	1		590.285	1178.56	2	14538.9	-0.0007439	126	-0.6307	135	4661.47
(R)TNAQLDEKNF(L)	1	40.12	25	40.12	1		590.287	1178.56	2	36874.9	0.002064	126	1.75	135	3427.85
(R)TNAQLDEKNF(L)	1	40.15	25	40.15	1		590.286	1178.56	2	62569.2	0.00121	126	1.026	135	2950.2
(R)TNAQLDEKNF(L)	1	38.83	25	37.71	1		590.286	1178.56	2	18405.8	-0.0001319	126	-0.1119	135	4394.3
(R)TNAQLDEKNF(L)	1	40.25	25	40.25	1		590.286	1178.56	2	13293.6	0.0008441	126	0.7156	135	7386.96
(R)TNAQLDEKNF(L)	1	38.95	25	38.95	1		590.286	1178.56	2	16387.3	0.001454	126	1.233	135	4521.64
(R)TNAQLDEKNF(L)	1	38.87	25	38.87	1		590.286	1178.56	2	10853.4	0.0003561	126	0.3019	135	6087.97
(R)TNAQLDEKNF(L)	1	40.36	25	40.36	1		590.286	1178.56	2	40504.3	0.0006001	126	0.5087	135	3396.99
(R)TNAQLDEKNF(L)	1	38.8	25	38.8	1		590.286	1178.56	2	15101.4	0.001088	126	0.9224	135	4815.09
(R)TNAQLDEKNF(L)	1	40.84	25	40.33	1		590.286	1178.56	2	12965.4	0.0008441	126	0.7156	135	5585.07
(R)TNAQLDEKNF(L)	1	40.47	25	40.47	1		590.285	1178.56	2	13302	-0.0003779	126	-0.3204	135	5387.27
(R)TNAQLDEKNF(L)	1	40.51	25	40.51	1		590.286	1178.56	2	31137.1	-0.0002559	126	-0.217	135	7648.16
(R)TNAQLDEKNF(L)	1	40.52	25	40.52	1		590.286	1178.56	2	159686	-0.0001319	126	-0.1119	135	2440.59
(R)TNAQLDEKNF(L)	1	40.53	25	40.53	1		590.286	1178.56	2	37591.1	0.001332	126	1.129	135	3366.47
(R)TNAQLDEKNF(L)	1	38.68	25	38.68	1		590.287	1178.56	2	37771.1	0.001576	126	1.336	135	3381.79
(R)TNAQLDEKNF(L)	1	38.6	25	38.06	1		590.286	1178.56	2	61210.5	-0.0001319	126	-0.1119	135	2934.5
(R)TNAQLDEKNF(L)	1	38.67	25	38.67	1		590.286	1178.56	2	216999	-0.0001319	126	-0.1119	135	2347.56
(R)TNAQLDEKNF(L)	1	41.35	25	40.16	1		590.286	1178.56	2	15679.4	-0.0002559	126	-0.217	135	4301.03
(R)TNAQLDEKNF(L)	1	40.57	25	40.57	1		590.286	1178.56	2	254295	-0.0001319	126	-0.1119	135	6812.09
(R)TNAQLDEKNF(L)	1	38.62	25	38.62	1		590.286	1178.56	2	13720.8	0.0009661	126	0.819	135	7678.52
(R)TNAQLDEKNF(L)	1	40.63	25	40.63	1		590.286	1178.56	2	12976.5	0.00121	126	1.026	135	4862.32
(R)TNAQLDEKNF(L)	1	38.54	25	38.54	1		590.287	1178.56	2	26676.7	0.001576	126	1.336	135	3910.55
(R)TNAQLDEKNF(L)	1	38.45	25	37.87	1		590.286	1178.56	2	11637.2	0.001332	126	1.129	135	6330.99
(R)TNAQLDEKNF(L)	1	38.39	25	38.39	1		590.286	1178.56	2	243551	0.0002341	126	0.1984	135	7587.38
(R)TNAQLDEKNF(L)	1	40.84	25	40.84	1		590.286	1178.56	2	37695.1	0.0002341	126	0.1984	135	3565.75
(R)TNAQLDEKNF(L)	1	38.35	25	38.35	1		590.287	1178.56	2	29930.9	0.001942	126	1.646	135	3736.17
(R)TNAQLDEKNF(L)	1	42.03	25	35.92	1		590.287	1178.56	2	17066.9	0.001698	126	1.44	135	7724.32
(R)TNAQLDEKNF(L)	1	38.25	25	38.25	1		590.286	1178.56	2	16431.8	0.0006001	126	0.5087	135	7708.92
(R)TNAQLDEKNF(L)	1	38.25	25	38.25	1		590.286	1178.56	2	165727	0.0008441	126	0.7156	135	2409.5
(R)TNAQLDEKNF(L)	1	41	25	41	1		590.286	1178.56	2	30444.2	0.00121	126	1.026	135	3829.75
(R)TNAQLDEKNF(L)	1	38.21	25	38.21	1		590.286	1178.56	2	24624.2	0.001332	126	1.129	135	4003.68
(R)TNAQLDEKNF(L)	1	38.18	25	38.06	1		590.287	1178.56	2	13615.8	0.001698	126	1.44	135	4845.97
(R)TNAQLDEKNF(L)	1	38.12	25	37.96	1		590.287	1178.56	2	18820.3	0.00182	126	1.543	135	4207.28
(R)TNAQLDEKNF(L)	1	38.12	25	38.12	1		590.286	1178.56	2	21851.4	0.0008441	126	0.7156	135	4081.22
(R)TNAQLDEKNF(L)	1	41.19	25	41.13	1		590.286	1178.56	2	46412.9	0.001332	126	1.129	135	3180.71
(R)TNAQLDEKNF(L)	1	38.01	25	38.01	1		590.286	1178.56	2	36682.5	-0.0001319	126	-0.1119	135	3581
(R)TNAQLDEKNF(L)	1	38.25	25	36.34	1		590.286	1178.56	2	11212.3	0.00121	126	1.026	135	5981.47
(R)TNAQLDEKNF(L)	1	37.91	25	37.91	1		590.285	1178.56	2	12887.8	-0.0003779	126	-0.3204	135	5493.74
(R)TNAQLDEKNF(L)	1	37.9	25	37.9	1		590.287	1178.56	2	25167.4	0.002064	126	1.75	135	4129.54
(R)TNAQLDEKNF(L)	1	37.89	25	37.89	1		590.286	1178.56	2	34337.4	0.0002341	126	0.1984	135	3658.77
(R)TNAQLDEKNF(L)	1	41.4	25	41.4	1		590.286	1178.56	2	64213.5	0.0002341	126	0.1984	135	3011.49
(R)TNAQLDEKNF(L)	1	41.45	25	41.45	1		590.285	1178.56	2	156598	-0.0006219	126	-0.5273	135	7571.14
(R)TNAQLDEKNF(L)	1	41.45	25	41.45	1		590.286	1178.56	2	29472.8	0.0004781	126	0.4053	135	3474.71
(R)TNAQLDEKNF(L)	1	41.76	25	41.22	1		590.287	1178.56	2	46349.3	0.001698	126	1.44	135	3119.54
(R)TNAQLDEKNF(L)	1	37.76	25	37.35	1		590.286	1178.56	2	15200.7	0.0006001	126	0.5087	135	4676.82
(R)TNAQLDEKNF(L)	1	41.8	25	41.22	1		590.286	1178.56	2	168614	0.0004781	126	0.4053	135	2393.51
(R)TNAQLDEKNF(L)	1	41.52	25	41.52	1		590.286	1178.56	2	45474.9	0.0007221	126	0.6121	135	3304.82
(R)TNAQLDEKNF(L)	1	41.57	25	41.57	1		590.286	1178.56	2	14180.5	0.0006001	126	0.5087	135	4908.24
(R)TNAQLDEKNF(L)	1	41.57	25	41.57	1		590.286	1178.56	2	75196.7	0.0007221	126	0.6121	135	2825.97
(R)TNAQLDEKNF(L)	1	39.6	25	34	1		590.286	1178.56	2	14806.5	-9.942e-06	126	-0.008428	135	4537.56
(R)TNAQLDEKNF(L)	1	37.04	25	37.04	1		590.286	1178.56	2	12518.2	0.0004781	126	0.4053	135	6042.25
(R)TNAQLDEKNF(L)	1	43.04	25	43.04	1		590.286	1178.56	2	700058	0.0004781	126	0.4053	135	2147.24
(R)TNAQLDEKNF(L)	1	35.96	25	35.96	1		590.286	1178.56	2	85310.8	0.0001121	126	0.095	135	2701.34
(R)TNAQLDEKNF(L)	1	44.09	25	44.09	1		590.286	1178.56	2	153854	0.0004781	126	0.4053	135	2425.44
(R)TNAQLDEKNF(L)	1	44.14	25	44.14	1		590.286	1178.56	2	13683.6	0.0004781	126	0.4053	135	5356.9
(R)TNAQLDEKNF(L)	1	35.06	25	35.06	1		590.286	1178.56	2	11343.9	0.0004781	126	0.4053	135	5201.99
(R)TNAQLDEKNF(L)	1	34.83	25	34.83	1		590.286	1178.56	2	29406.9	0.0004781	126	0.4053	135	3798.64
(R)TNAQLDEKNF(L)	1	43.89	25	43.89	1		590.286	1178.56	2	59576.6	-9.942e-06	126	-0.008428	135	2981.07
(R)TNAQLDEKNF(L)	1	34.16	25	34.16	1		590.286	1178.56	2	89164.1	-9.942e-06	126	-0.008428	135	2778.62
(R)TNAQLDEKNF(L)	1	45.52	25	45.52	1		590.286	1178.56	2	168436	0.0001121	126	0.095	135	5768.57
(R)TNAQLDEKNF(L)	1	33.64	25	32.87	1		590.286	1178.56	2	25794.4	0.0004781	126	0.4053	135	5966.35
(R)TNAQLDEKNF(L)	1	45.78	25	45.78	1		590.286	1178.56	2	206530	0.0001121	126	0.095	135	5341.49
(R)TNAQLDEKNF(L)	1	46.55	25	46.55	1		590.286	1178.56	2	292133	0.0004781	126	0.4053	135	2238.01
(R)TNAQLDEKNF(L)	1	34.77	25	27.91	1		590.286	1178.56	2	10604.8	0.0001121	126	0.095	135	5508.79
(R)TNAQLDEKNF(L)	1	47.26	25	47.26	1		590.286	1178.56	2	50480.7	0.0001121	126	0.095	135	3089.02
(R)TNAQLDEKNF(L)	1	31.88	25	31.88	1		590.286	1178.56	2	107525	0.0001121	126	0.095	135	2608.01
(R)TNAQLDEKNF(L)	1	47.79	25	46.79	1		590.286	1178.56	2	17864.3	0.0004781	126	0.4053	135	7356.57
(R)TNAQLDEKNF(L)	1	43.79	25	39.37	1		590.286	1178.56	2	18630	0.0002341	126	0.1984	135	4440.57
(R)TNAQLDEKNF(L)	1	42.73	25	42.46	1		590.286	1178.56	2	21161.4	0.0002341	126	0.1984	135	4239.21
(R)TNAQLDEKNF(L)	1	31.88	25	31.88	1		590.286	1178.56	2	15599.2	-9.942e-06	126	-0.008428	135	4986.52
(R)TNAQLDEKNF(L)	1	32.28	25	30.56	1		590.286	1178.56	2	12993.9	-9.942e-06	126	-0.008428	135	5676.29
(R)TNAQLDEKNF(L)	1	31.55	25	30.97	1		590.286	1178.56	2	15926.3	0.0001121	126	0.095	135	4379.01
(R)TNAQLDEKNF(L)	1	41.8	25	41.8	1		590.286	1178.56	2	300060	0.0009661	126	0.819	135	2222.96
(R)TNAQLDEKNF(L)	1	43.47	25	37.97	1		590.286	1178.56	2	17512.1	0.0009661	126	0.819	135	4409.72
(R)TNAQLDEKNF(L)	1	44.86	25	44.86	1		590.286	1178.56	2	18214.7	0.0002341	126	0.1984	135	4489.53
(R)TNAQLDEKNF(L)	1	36.5	25	36.5	1		590.286	1178.56	2	31099.9	0.0009661	126	0.819	135	3705.05
(R)TNAQLDEKNF(L)	1	48.87	25	48.87	1		590.286	1178.56	2	72039	0.0004781	126	0.4053	135	2903.59
(R)TNAQLDEKNF(L)	1	35.87	25	35.87	1		590.286	1178.56	2	96041.7	0.0003561	126	0.3019	135	2686.18
(R)TNAQLDEKNF(L)	1	35.57	25	35.57	1		590.286	1178.56	2	58719.7	0.0009661	126	0.819	135	3058.12
(R)TNAQLDEKNF(L)	1	35.23	25	34.5	1		590.286	1178.56	2	39731.4	0.0003561	126	0.3019	135	3350.87
(R)TNAQLDEKNF(L)	1	35.39	25	35.39	1		590.286	1178.56	2	32362	0.0009661	126	0.819	135	3767.36
(R)TNAQLDEKNF(L)	1	29.86	25	29.86	1		590.286	1178.56	2	16510.7	0.0004781	126	0.4053	135	4505.92
(R)TNAQLDEKNF(L)	1	35.12	25	35.12	1		590.286	1178.56	2	14255.5	0.0009661	126	0.819	135	5140.53
(R)TNAQLDEKNF(L)	1	41.83	25	41.83	1		590.286	1178.56	2	39058.1	0.0007221	126	0.6121	135	7326.06
(R)TNAQLDEKNF(L)	1	37.33	25	37.33	1		590.286	1178.56	2	17516.3	0.001088	126	0.9224	135	4254.53
(R)TNAQLDEKNF(L)	1	29.36	25	29.36	1		590.286	1178.56	2	10837.4	0.0001121	126	0.095	135	5707.04
(R)TNAQLDEKNF(L)	1	45.33	25	45.33	1		590.286	1178.56	2	42187.1	0.0003561	126	0.3019	135	3412.53
(R)TNAQLDEKNF(L)	1	43.78	25	42.92	1		590.286	1178.56	2	31074.3	0.001088	126	0.9224	135	3627.51
(R)TNAQLDEKNF(L)	1	35.61	25	35.61	1		590.286	1178.56	2	268252	0.0007221	126	0.6121	135	2285.27
(R)TNAQLDEKNF(L)	1	44	25	43.17	1		590.286	1178.56	2	38676.7	0.0007221	126	0.6121	135	3443.57
(R)TNAQLDEKNF(L)	1	33.46	25	33.46	1		590.286	1178.56	2	100208	0.0003561	126	0.3019	135	2655.03
(R)TNAQLDEKNF(L)	1	35.42	25	35.42	1		590.286	1178.56	2	25211.4	0.0007221	126	0.6121	135	3926.14
(R)TNAQLDEKNF(L)	1	35	25	35	1		590.286	1178.56	2	9285.8	0.0007221	126	0.6121	135	7448.08
(R)TNAQLDEKNF(L)	1	35.13	25	35.13	1		590.286	1178.56	2	39344.6	0.001088	126	0.9224	135	3320.42
(R)TNAQLDEKNF(L)	1	33.04	25	33.04	1		590.286	1178.56	2	20453.7	0.0003561	126	0.3019	135	4191.63
(R)TNAQLDEKNF(L)	1	41.77	25	41.77	1		590.286	1178.56	2	122272	0.0008441	126	0.7156	135	2560.96
(R)TNAQLDEKNF(L)	1	30.09	25	25.19	1		590.286	1178.56	2	11954	0.0004781	126	0.4053	135	5814.16
(R)TNAQLDEKNF(L)	1	42.9	25	42.23	1		590.286	1178.56	2	11722	-0.0001319	126	-0.1119	135	6011.79
(R)TNAQLDEKNF(L)	1	37.14	25	35.48	1		590.286	1178.56	2	46313.4	0.0006001	126	0.5087	135	3150.03
(R)TNAQLDEKNF(L)	1	42.96	25	42.52	1		590.286	1178.56	2	10978.4	0.0008441	126	0.7156	135	6255.39
(R)TNAQLDEKNF(L)	1	42.96	25	42.96	1		590.286	1178.56	2	30794.2	0.0008441	126	0.7156	135	3642.57
(R)TNAQLDEKNF(L)	1	36.51	25	36.51	1		590.286	1178.56	2	88453.1	0.0006001	126	0.5087	135	2670.71
(R)TNAQLDEKNF(L)	1	33.87	25	33.87	1		590.286	1178.56	2	63082.2	0.0007221	126	0.6121	135	2996.23
(R)TNAQLDEKNF(L)	1	48.16	25	47.81	1		590.286	1178.56	2	23602.1	0.0002341	126	0.1984	135	7341.36
(R)TNAQLDEKNF(L)	1	43.23	25	43.23	1		590.286	1178.56	2	64870.1	0.0008441	126	0.7156	135	2919.1
(R)TNAQLDEKNF(L)	1	33.75	25	33.75	1		590.286	1178.56	2	25033.1	0.0007221	126	0.6121	135	3988.14
(R)TNAQLDEKNF(L)	1	36.35	25	34.86	1		590.286	1178.56	2	11079.8	-0.0001319	126	-0.1119	135	7769.85
(R)TNAQLDEKNF(L)	1	35.85	25	35.85	1		590.286	1178.56	2	14150.7	0.0008441	126	0.7156	135	4646.11
(R)TNAQLDEKNF(L)	1	35.9	25	35.9	1		590.286	1178.56	2	24996.4	-0.0001319	126	-0.1119	135	4019
(R)TNAQLDEKNF(L)	1	35.93	25	35.93	1		590.286	1178.56	2	14021.2	0.0006001	126	0.5087	135	4970.82
(R)TNAQLDEKNF(L)	1	46.97	25	46.97	1		590.286	1178.56	2	165458	0.0009661	126	0.819	135	6564.53
(R)TNAQLDEKNF(L)	1	35.86	25	34.35	1		590.286	1178.56	2	16504.2	-0.0001319	126	-0.1119	135	4473.61
(R)TNAQLDEKNF(L)	1	45.88	25	45.88	1		590.286	1178.56	2	23649.6	0.0007221	126	0.6121	135	3941.27
(R)TNAQLDEKNF(L)	1	35.45	25	34.67	1		590.286	1178.56	2	268246	0.0008441	126	0.7156	135	2301.68
(R)TNAQLDEKNF(L)	1	42.2	25	42.2	1		590.286	1178.56	2	13143.3	0.00121	126	1.026	135	5691.56
(R)TNAQLDEKNF(L)	1	34.97	25	34.97	1		590.286	1178.56	2	22203.6	0.0006001	126	0.5087	135	4034.31
(R)TNAQLDEKNF(L)	1	32.89	25	32.89	1		590.286	1178.56	2	12865.3	0.0007221	126	0.6121	135	5155.58
(R)TNAQLDEKNF(L)	1	32.92	25	32.92	1		590.286	1178.56	2	13495.3	0.001088	126	0.9224	135	5262.75
(R)TNAQLDEKNF(L)	1	47.65	25	47.65	1		590.286	1178.56	2	48547.9	0.0009661	126	0.819	135	3165.38
(R)TNAQLDEKNF(L)	1	46.57	25	46.57	1		590.286	1178.56	2	28585.3	0.0007221	126	0.6121	135	3689.86
(R)TNAQLDEKNF(L)	1	46.64	25	40.18	1		590.286	1178.56	2	20597	0.0008441	126	0.7156	135	7494.5
(R)TNAQLDEKNF(L)	1	32.72	25	32.72	1		590.286	1178.56	2	38405.3	0.001088	126	0.9224	135	3506.16
(R)TNAQLDEKNF(L)	1	30.92	25	28.49	1		590.286	1178.56	2	12184.3	0.0002341	126	0.1984	135	5402.45
(R)TNAQLDEKNF(L)	1	35.74	25	35.74	1		590.286	1178.56	2	659907	0.00121	126	1.026	135	2206.39
(R)TNAQLDEKNF(L)	1	44.93	25	44.93	1		590.286	1178.56	2	69422.5	-0.0001319	126	-0.1119	135	7310.8
(R)TNAQLDEKNF(L)	1	34.14	25	34.14	1		590.286	1178.56	2	23365.3	0.0008441	126	0.7156	135	3956.81
(R)TNAQLDEKNF(L)	1	32.9	25	31.47	1		590.286	1178.56	2	12851.7	0.001088	126	0.9224	135	5600.32
(R)TNAQLDEKNF(L)	1	45.04	25	45.04	1		590.286	1178.56	2	125169	-0.0001319	126	-0.1119	135	7602.45
(R)TNAQLDEKNF(L)	1	44.98	25	44.98	1		590.286	1178.56	2	204500	0.0006001	126	0.5087	135	2332.49
(R)TNAQLDEKNF(L)	1	52.13	25	52.13	1		590.286	1178.56	2	43673.1	0.0001121	126	0.095	135	3273.47
(R)TNAQLDEKNF(L)	1	41.8	25	41.8	1		590.286	1178.56	2	69587.1	-0.0002559	126	-0.217	135	7617.9
(R)TNAQLDEKNF(L)	1	30.5	25	30.5	1		590.286	1178.56	2	13442.1	0.0003561	126	0.3019	135	5125.23
(R)TNAQLDEKNF(L)	1	26.86	25	26.86	1		590.286	1178.56	2	29250.5	0.0004781	126	0.4053	135	3894.69
(R)TNAQLDEKNF(L)	1	36.76	25	36.76	1		590.286	1178.56	2	733868	-0.0002559	126	-0.217	135	2162.63
(R)TNAQLDEKNF(L)	1	46.75	25	44.62	1		590.286	1178.56	2	188793	0.0008441	126	0.7156	135	2378.17
(R)TNAQLDEKNF(L)	1	42.75	25	42.75	1		590.286	1178.56	2	14804.5	-0.0002559	126	-0.217	135	7754.53
(R)TNAQLDEKNF(L)	1	44.98	25	44.98	1		590.286	1178.56	2	54247.9	0.00121	126	1.026	135	3073.92
(R)TNAQLDEKNF(L)	1	26.93	25	26.93	1		590.286	1178.56	2	27151.8	-9.942e-06	126	-0.008428	135	6913.36
(R)TNAQLDEKNF(L)	1	33.27	25	32.35	1		590.286	1178.56	2	20758	0.0006001	126	0.5087	135	4176.1
(R)TNAQLDEKNF(L)	1	31.41	25	31.41	1		590.286	1178.56	2	12333.6	0.001088	126	0.9224	135	5630.86
(R)TNAQLDEKNF(L)	1	31.19	25	31.19	1		590.286	1178.56	2	12243.6	0.001088	126	0.9224	135	5829.63
(R)TNAQLDEKNF(L)	1	33.77	25	29.62	1		590.286	1178.56	2	15195.8	0.0008441	126	0.7156	135	4768.76
(R)TNAQLDEKNF(L)	1	33.29	25	30.96	1		590.286	1178.56	2	12730.5	0.0006001	126	0.5087	135	5171.14
(R)TNAQLDEKNF(L)	1	32.44	25	32.44	1		590.286	1178.56	2	2759270	-0.0001319	126	-0.1119	135	2069.25
(R)TNAQLDEKNF(L)	1	26.26	25	26.26	1		590.286	1178.56	2	11507.7	0.0004781	126	0.4053	135	5844.89
(R)TNAQLDEKNF(L)	1	31.82	25	28.8	1		590.286	1178.56	2	12928.8	0.001088	126	0.9224	135	5447.95
(R)TNAQLDEKNF(L)	1	46.45	25	46.45	1		590.286	1178.56	2	44677.7	0.001332	126	1.129	135	3196.02
(R)TNAQLDEKNF(L)	1	46.19	25	46.19	1		590.286	1178.56	2	119666	0.00121	126	1.026	135	6951.06
(R)TNAQLDEKNF(L)	1	34.48	25	34.48	1		590.286	1178.56	2	162724	-0.0002559	126	-0.217	135	2456.39
(R)TNAQLDEKNF(L)	1	53.47	25	53.47	1		590.286	1178.56	2	94126.6	0.0004781	126	0.4053	135	6346.31
(R)TNAQLDEKNF(L)	1	48.02	25	48.02	1		590.286	1178.56	2	84796.4	0.0006001	126	0.5087	135	2747.44
(R)TNAQLDEKNF(L)	1	29.85	25	29.19	1		590.286	1178.56	2	14863.2	0.001088	126	0.9224	135	6516.71
(R)TNAQLDEKNF(L)	1	46.22	25	46.22	1		590.286	1178.56	2	80060.3	-0.0002559	126	-0.217	135	2857.38
(R)TNAQLDEKNF(L)	1	25.16	25	25.16	1		590.286	1178.56	2	10972.7	0.0001121	126	0.095	135	6270.5
(R)TNAQLDEKNF(L)	1	27.99	25	26.4	1		590.286	1178.56	2	13225.1	0.0002341	126	0.1984	135	5799.04
(R)TNAQLDEKNF(L)	1	36.74	25	35.99	1		590.287	1178.56	2	16476.1	0.001942	126	1.646	135	4160.87
(R)TNAQLDEKNF(L)	1	42.63	25	42.63	1		590.287	1178.56	2	77104.7	0.00182	126	1.543	135	2794.66
(R)TNAQLDEKNF(L)	1	27.69	25	26.36	1		590.286	1178.56	2	11236.5	0.0002341	126	0.1984	135	5860.01
(R)TNAQLDEKNF(L)	1	30.33	25	29.91	1		590.286	1178.56	2	111532	0.0008441	126	0.7156	135	7280.44
(R)TNAQLDEKNF(L)	1	36.03	25	36.03	1		590.287	1178.56	2	48762.5	0.001698	126	1.44	135	3104.41
(R)TNAQLDEKNF(L)	1	49.19	25	49.19	1		590.286	1178.56	2	11333.7	0.0008441	126	0.7156	135	7785.2
(R)TNAQLDEKNF(L)	1	24.79	25	24.79	1		590.286	1178.56	2	11077.4	-9.942e-06	126	-0.008428	135	6164.1
(R)TNAQLDEKNF(L)	1	28.37	25	26.42	1		590.286	1178.56	2	14635.2	0.0009661	126	0.819	135	6485.94
(R)TNAQLDEKNF(L)	1	48.07	25	46.71	1		590.286	1178.56	2	1621980	-0.0002559	126	-0.217	135	2084.92
(R)TNAQLDEKNF(L)	1	34.91	25	34.91	1		590.287	1178.56	2	10330.9	0.00182	126	1.543	135	6194.62
(R)TNAQLDEKNF(L)	1	51.74	25	51.74	1		590.286	1178.56	2	210595	0.0003561	126	0.3019	135	2362.64
(R)TNAQLDEKNF(L)	1	34.98	25	33.89	1		590.287	1178.56	2	21707.1	0.001698	126	1.44	135	4049.75
(R)TNAQLDEKNF(L)	1	29.45	25	29.45	1		590.286	1178.56	2	21079.8	0.0008441	126	0.7156	135	2008.61
(R)TNAQLDEKNF(L)	1	26.57	25	26.57	1		590.286	1178.56	2	11835.6	0.0002341	126	0.1984	135	5295.09
(R)TNAQLDEKNF(L)	1	34.35	25	34.35	1		590.287	1178.56	2	20956.2	0.001942	126	1.646	135	4096.58
(R)TNAQLDEKNF(L)	1	27.71	25	26.57	1		590.286	1178.56	2	11620.6	0.0009661	126	0.819	135	5524.28
(R)TNAQLDEKNF(L)	1	37.61	25	35.93	1		590.287	1178.56	2	13518.5	0.001576	126	1.336	135	5217.07
(R)TNAQLDEKNF(L)	1	29.53	25	29.53	1		590.286	1178.56	2	10666.9	0.001332	126	1.129	135	6103.11
(R)TNAQLDEKNF(L)	1	30.77	25	30.77	1		590.286	1178.56	2	15354.9	-0.0002559	126	-0.217	135	4614.99
(R)TNAQLDEKNF(L)	1	36.71	25	36.71	1		590.287	1178.56	2	125876	0.001576	126	1.336	135	2544.84
(R)TNAQLDEKNF(L)	1	30.94	25	30.24	1		590.286	1178.56	2	15952	-0.0002559	126	-0.217	135	5002.42
(R)TNAQLDEKNF(L)	1	33.6	25	33.6	1		590.287	1178.56	2	35479.7	0.001698	126	1.44	135	3491.04
(R)TNAQLDEKNF(L)	1	38	25	32.53	1		590.287	1178.56	2	11242.7	0.001576	126	1.336	135	6133.77
(R)TNAQLDEKNF(L)	1	52.08	25	50.45	1		590.286	1178.56	2	35722.9	0.001088	126	0.9224	135	7463.58
(R)TNAQLDEKNF(L)	1	29.14	25	29.14	1		590.286	1178.56	2	1539990	0.001332	126	1.129	135	2116.91
(R)TNAQLDEKNF(L)	1	33.22	25	33.22	1		590.287	1178.56	2	37506.6	0.001698	126	1.44	135	3459.05
(R)TNAQLDEKNF(L)	1	31.57	25	24.16	1		590.286	1178.56	2	135561	0.001332	126	1.129	135	2529.45
(R)TNAQLDEKNF(L)	1	35.68	25	35.68	1		590.286	1178.56	2	36002.1	0.001454	126	1.233	135	3597.05
(R)TNAQLDEKNF(L)	1	26	25	25.41	1		590.286	1178.56	2	9842.28	0.0002341	126	0.1984	135	5646
(R)TNAQLDEKNF(L)	1	43.96	25	43.96	1		590.287	1178.56	2	42151.3	0.001576	126	1.336	135	3289.2
(R)TNAQLDEKNF(L)	1	48.05	25	42.64	1		590.287	1178.56	2	18956.7	0.00182	126	1.543	135	4223.12
(R)TNAQLDEKNF(L)	1	47.01	25	45.73	1		590.287	1178.56	2	114850	0.001698	126	1.44	135	6983.01
(R)TNAQLDEKNF(L)	1	33.54	25	30.21	1		590.287	1178.56	2	18206.1	0.00182	126	1.543	135	4457.52
(R)TNAQLDEKNF(L)	1	23.21	25	23.21	1		590.286	1178.56	2	15192.5	0.0001121	126	0.095	135	6501.28
(R)TNAQLDEKNF(L)	1	49.49	25	49.49	1		590.286	1178.56	2	45510.8	-0.0002559	126	-0.217	135	7633.01
(R)TNAQLDEKNF(L)	1	52.16	25	52.16	1		590.286	1178.56	2	186696	0.001088	126	0.9224	135	6761.38
(R)TNAQLDEKNF(L)	1	29.14	25	27.41	1		590.286	1178.56	2	12587.8	0.00121	126	1.026	135	6179.36
(R)TNAQLDEKNF(L)	1	29.14	25	25.18	1		590.286	1178.56	2	16430.8	0.0006001	126	0.5087	135	4584.5
(R)TNAQLDEKNF(L)	1	26.65	25	26.65	1		590.286	1178.56	2	19723.3	0.0007221	126	0.6121	135	4362.97
(R)TNAQLDEKNF(L)	1	29.57	25	24.71	1		590.286	1178.56	2	12983.1	0.001332	126	1.129	135	5737.43
(R)TNAQLDEKNF(L)	1	25.59	25	25.59	1		590.286	1178.56	2	14483.5	0.0009661	126	0.819	135	5063.49
(R)TNAQLDEKNF(L)	1	24.56	25	24.56	1		590.286	1178.56	2	10016.2	0.0002341	126	0.1984	135	6148.83
(R)TNAQLDEKNF(L)	1	34.45	25	29.18	1		590.287	1178.56	2	91360.7	0.001576	126	1.336	135	2639.55
(R)TNAQLDEKNF(L)	1	48.36	25	48.36	1		590.287	1178.56	2	17978	0.001698	126	1.44	135	4270.3
(R)TNAQLDEKNF(L)	1	49.29	25	46.84	1		590.287	1178.56	2	15443	0.001698	126	1.44	135	7739.4
(R)TNAQLDEKNF(L)	1	32.39	25	32.39	1		590.287	1178.56	2	18092.9	0.001576	126	1.336	135	4285.86
(R)TNAQLDEKNF(L)	1	48.55	25	48.55	1		590.287	1178.56	2	49565.4	0.00182	126	1.543	135	7479.28
(R)TNAQLDEKNF(L)	1	24.5	25	23.48	1		590.286	1178.56	2	15076.6	0.0002341	126	0.1984	135	4830.67
(R)TNAQLDEKNF(L)	1	26.38	25	26.38	1		590.286	1178.56	2	28008.6	0.0008441	126	0.7156	135	3878.58
(R)TNAQLDEKNF(L)	1	29.99	25	29.99	1		590.287	1178.56	2	22478	0.001942	126	1.646	135	4144.94
(R)TNAQLDEKNF(L)	1	49.36	25	49.36	1		590.287	1178.56	2	15519.8	0.00182	126	1.543	135	4722.69
(R)TNAQLDEKNF(L)	1	26.19	25	26.19	1		590.286	1178.56	2	66819.8	-0.0001319	126	-0.1119	135	3027.31
(R)TNAQLDEKNF(L)	1	23.71	25	23.71	1		590.286	1178.56	2	14706.3	0.0002341	126	0.1984	135	5032.79
(R)TNAQLDEKNF(L)	1	37.15	25	37.15	1		590.285	1178.56	2	14684.3	-0.0003779	126	-0.3204	135	4707.42
(R)TNAQLDEKNF(L)	1	26.75	25	26.75	1		590.286	1178.56	2	11441.8	0.00121	126	1.026	135	6072.77
(R)TNAQLDEKNF(L)	1	37.04	25	37.04	1		590.285	1178.56	2	16097.8	-0.0004999	126	-0.4238	135	4630.93
(R)TNAQLDEKNF(L)	1	42.73	25	42.73	1		590.285	1178.56	2	1884190	-0.0003779	126	-0.3204	135	2132.06
(R)TNAQLDEKNF(L)	1	42.95	25	42.95	1		590.285	1178.56	2	269090	-0.0004999	126	-0.4238	135	2269.08
(R)TNAQLDEKNF(L)	1	35.86	25	35.86	1		590.285	1178.56	2	39662.4	-0.0004999	126	-0.4238	135	3550.15
(R)TNAQLDEKNF(L)	1	29.35	25	29.35	1		590.287	1178.56	2	14087.1	0.001942	126	1.646	135	4877.75
(R)TNAQLDEKNF(L)	1	35.59	25	35.59	1		590.285	1178.56	2	114734	-0.0004999	126	-0.4238	135	2576.09
(R)TNAQLDEKNF(L)	1	43.74	25	43.74	1		590.285	1178.56	2	38667.6	-0.0004999	126	-0.4238	135	3335.71
(R)TNAQLDEKNF(L)	1	25.4	25	25.4	1		590.286	1178.56	2	23482.5	0.0008441	126	0.7156	135	4065.79
(R)TNAQLDEKNF(L)	1	44.36	25	44.36	1		590.285	1178.56	2	416525	-0.0003779	126	-0.3204	135	2177.79
(R)TNAQLDEKNF(L)	1	26.69	25	26.69	1		590.286	1178.56	2	25839	-0.0002559	126	-0.217	135	4112.9
(R)TNAQLDEKNF(L)	1	33.39	25	33.39	1		590.285	1178.56	2	14081.7	-0.0003779	126	-0.3204	135	5109.78
(R)TNAQLDEKNF(L)	1	34.37	25	29.49	1		590.285	1178.56	2	12021.6	-0.0003779	126	-0.3204	135	5017.6
(R)TNAQLDEKNF(L)	1	25.61	25	25.61	1		590.286	1178.56	2	15603.9	-0.0002559	126	-0.217	135	4954.65
(R)TNAQLDEKNF(L)	1	54.51	25	53.95	1		590.286	1178.56	2	26910	-0.0002559	126	-0.217	135	3783.24
(R)TNAQLDEKNF(L)	1	55.77	25	55.77	1		590.286	1178.56	2	43141	0.0008441	126	0.7156	135	3227.34
(R)TNAQLDEKNF(L)	1	23.28	25	21.07	1		590.286	1178.56	2	17175.1	0.00121	126	1.026	135	6439.68
(R)TNAQLDEKNF(L)	1	25.07	25	25.07	1		590.287	1178.56	2	13272.5	0.001942	126	1.646	135	5232.15
(R)TNAQLDEKNF(L)	1	44.05	25	44.05	1		590.287	1178.56	2	49619.8	0.002186	126	1.853	135	3134.7
(R)TNAQLDEKNF(L)	1	44.49	25	44.49	1		590.287	1178.56	2	15582.4	0.002064	126	1.75	135	4753.65
(R)TNAQLDEKNF(L)	1	25.63	25	25.63	1		590.287	1178.56	2	16106.2	0.001576	126	1.336	135	6454.79
(R)TNAQLDEKNF(L)	1	28.12	25	28.01	1		590.285	1178.56	2	11857	-0.0003779	126	-0.3204	135	5875.09
(R)TNAQLDEKNF(L)	1	57.8	25	57.8	1		590.286	1178.56	2	14103.8	0.00121	126	1.026	135	4599.92
(R)TNAQLDEKNF(L)	1	27.26	25	27.26	1		590.285	1178.56	2	12470.2	-0.0003779	126	-0.3204	135	5247.34
(R)TNAQLDEKNF(L)	1	47.24	25	47.24	1		590.287	1178.56	2	45885.2	0.002064	126	1.75	135	3258.3
(R)TNAQLDEKNF(L)	1	27.1	25	25.48	1		590.285	1178.56	2	6206.58	-0.0004999	126	-0.4238	135	7525.13
(R)TNAQLDEKNF(L)	1	22.99	25	21.47	1		590.287	1178.56	2	12712.3	0.001698	126	1.44	135	5186.65
(R)TNAQLDEKNF(L)	1	23.6	25	23.6	1		590.286	1178.56	2	16566.1	0.001454	126	1.233	135	6408.23
(R)TNAQLDEKNF(L)	1	48.84	25	48.84	1		590.287	1178.56	2	43350.6	0.002064	126	1.75	135	3242.84
(R)TNAQLDEKNF(L)	1	36.98	25	36.98	1		590.285	1178.56	2	101659	-0.0006219	126	-0.5273	135	2624.04
(R)TNAQLDEKNF(L)	1	43.99	25	38.75	1		590.285	1178.56	2	1164790	-0.0007439	126	-0.6307	135	2100.61
(R)TNAQLDEKNF(L)	1	36.79	25	36.79	1		590.287	1178.56	2	13152	0.002552	126	2.164	135	6026.98
(R)TNAQLDEKNF(L)	1	42.64	25	42.64	1		590.285	1178.56	2	81514.8	-0.0006219	126	-0.5273	135	2810.16
(R)TNAQLDEKNF(L)	1	42.73	25	42.73	1		590.285	1178.56	2	82300.8	-0.0006219	126	-0.5273	135	2732.14
(R)TNAQLDEKNF(L)	1	36.4	25	36.4	1		590.285	1178.56	2	10501	-0.0006219	126	-0.5273	135	6057.78
(R)TNAQLDEKNF(L)	1	35.99	25	35.99	1		590.285	1178.56	2	26946.1	-0.0007439	126	-0.6307	135	3814.44
(R)TNAQLDEKNF(L)	1	43.3	25	43.3	1		590.287	1178.56	2	15733.8	0.00243	126	2.06	135	4784.2
(R)TNAQLDEKNF(L)	1	30.74	25	26.09	1		590.287	1178.56	2	16523.9	0.002064	126	1.75	135	4425.13
(R)TNAQLDEKNF(L)	1	29.26	25	29.26	1		590.287	1178.56	2	14748.4	0.002186	126	1.853	135	4892.97
(R)TNAQLDEKNF(L)	1	37.31	25	31.77	1		590.285	1178.56	2	26678.1	-0.0007439	126	-0.6307	135	3845.9
(R)TNAQLDEKNF(L)	1	58.01	25	58.01	1		590.287	1178.56	2	147394	0.001698	126	1.44	135	4738.07
(R)TNAQLDEKNF(L)	1	44.41	25	44.41	1		590.285	1178.56	2	6302160	-0.0007439	126	-0.6307	135	2054.04
(R)TNAQLDEKNF(L)	1	36.65	25	31.04	1		590.287	1178.56	2	11995.9	0.002552	126	2.164	135	5661.18
(R)TNAQLDEKNF(L)	1	44.87	25	44.87	1		590.285	1178.56	2	39900000	-0.0007439	126	-0.6307	135	2038.79
(R)TNAQLDEKNF(L)	1	36.71	25	28.01	1		590.285	1178.56	2	206710	-0.0006219	126	-0.5273	135	2498.17
(R)TNAQLDEKNF(L)	1	45.94	25	45.94	1		590.285	1178.56	2	107747	-0.0007439	126	-0.6307	135	2592.08
(R)TNAQLDEKNF(L)	1	33.27	25	33.27	1		590.287	1178.56	2	12421.5	0.00243	126	2.06	135	5372
(R)TNAQLDEKNF(L)	1	22.56	25	21.26	1		590.286	1178.56	2	10826.1	0.00121	126	1.026	135	5326.09
(R)TNAQLDEKNF(L)	1	32.51	25	32.51	1		590.285	1178.56	2	86266.4	-0.0006219	126	-0.5273	135	2888.29
(R)TNAQLDEKNF(L)	1	32.31	25	32.31	1		590.287	1178.56	2	13252.8	0.002308	126	1.957	135	5417.58
(R)TNAQLDEKNF(L)	1	32.2	25	32.2	1		590.285	1178.56	2	10803.4	-0.0006219	126	-0.5273	135	6209.74
(R)TNAQLDEKNF(L)	1	32.4	25	30.48	1		590.287	1178.56	2	12463.1	0.002552	126	2.164	135	7417.37
(R)TNAQLDEKNF(L)	1	47.92	25	47.92	1		590.287	1178.56	2	42357.3	0.002552	126	2.164	135	3212.03
(R)TNAQLDEKNF(L)	1	36.76	25	36.52	1		590.285	1178.56	2	14371.1	-0.0008659	126	-0.7341	135	6424.18
(R)TNAQLDEKNF(L)	1	36.94	25	36.24	1		590.287	1178.56	2	11797.2	0.002674	126	2.267	135	6240.4
(R)TNAQLDEKNF(L)	1	30.93	25	29.08	1		590.287	1178.56	2	12661.8	0.002308	126	1.957	135	6285.56
(R)TNAQLDEKNF(L)	1	49.39	25	47.89	1		590.287	1178.56	2	16190.3	0.00243	126	2.06	135	7402.24
(R)TNAQLDEKNF(L)	1	30.42	25	29.86	1		590.285	1178.56	2	13176.2	-0.0006219	126	-0.5273	135	5094.56
(R)TNAQLDEKNF(L)	1	34.96	25	34.49	1		590.287	1178.56	2	11277.9	0.002674	126	2.267	135	5463.08
(R)TNAQLDEKNF(L)	1	28.67	25	28.67	1		590.287	1178.56	2	36103.4	0.002552	126	2.164	135	3751.45
(R)TNAQLDEKNF(L)	1	22.62	25	22.62	1		590.287	1178.56	2	12861.1	0.001576	126	1.336	135	5615.61
(R)TNAQLDEKNF(L)	1	34.64	25	28.49	1		590.287	1178.56	2	15343.9	0.002796	126	2.37	135	4799.72
(R)TNAQLDEKNF(L)	1	32.04	25	31.13	1		590.285	1178.56	2	14800.7	-0.00111	126	-0.941	135	6376.93
(R)TNAQLDEKNF(L)	1	25.74	25	20.64	1		590.287	1178.56	2	13539.6	0.002186	126	1.853	135	5048.42
(R)TNAQLDEKNF(L)	1	48	25	48	1		590.285	1178.56	2	80300000	-0.0008659	126	-0.7341	135	2023.59
(R)TNAQLDEKNF(L)	1	26.57	25	20.4	1		590.286	1178.56	2	13817.9	-0.0001319	126	-0.1119	135	5079.1
(R)TNAQLDEKNF(L)	1	48.63	25	48.63	1		590.285	1178.56	2	185299	-0.00111	126	-0.941	135	4322.71
(R)TNAQLDEKNF(L)	1	52.42	25	51.6	1		590.287	1178.56	2	83697.6	0.00243	126	2.06	135	2717.06
(R)TNAQLDEKNF(L)	1	27.03	25	27.03	1		590.287	1178.56	2	16954.9	0.002552	126	2.164	135	4939.13
(R)TNAQLDEKNF(L)	1	26.9	25	26.9	1		590.285	1178.56	2	12701.6	-0.0007439	126	-0.6307	135	6532.44
(R)TNAQLDEKNF(L)	1	25.13	25	19	1		590.286	1178.56	2	159457	0.001332	126	1.129	135	2513.71
(R)TNAQLDEKNF(L)	1	43.56	25	38.35	1		590.285	1178.56	2	26022.6	-0.001232	126	-1.044	135	3862.6
(R)TNAQLDEKNF(L)	1	43.54	25	43.54	1		590.285	1178.56	2	70099.7	-0.001232	126	-1.044	135	7003.38
(R)TNAQLDEKNF(L)	1	24.01	25	24.01	1		590.287	1178.56	2	62650.3	0.00243	126	2.06	135	3042.73
(R)TNAQLDEKNF(L)	1	26.96	25	26.96	1		590.287	1178.56	2	11915.9	0.002918	126	2.474	135	6118.39
(R)TNAQLDEKNF(L)	1	24.62	25	21.33	1		590.287	1178.56	2	11987.7	0.002308	126	1.957	135	6300.81
(R)TNAQLDEKNF(L)	1	29.47	25	29.47	1		590.285	1178.56	2	20924.6	-0.001598	126	-1.355	135	4346.92
(R)TNAQLDEKNF(L)	1	23	25	23	1		590.285	1178.56	2	9355.41	-0.00111	126	-0.941	135	5935.8
(R)TNAQLDEKNF(L)	1	22.12	25	22.12	1		590.286	1178.56	2	12630.6	0.0001121	126	0.095	135	5722.14
(R)TNAQLDEKNF(L)	1	28.04	25	28.04	1		590.287	1178.56	2	51303.8	0.003286	126	2.786	135	7018.87
(R)TNAQLDEKNF(L)	1	21.63	25	21.63	1		590.286	1178.56	2	14209.3	-0.0001319	126	-0.1119	135	5432.74
(R)TNAQLDEKNF(L)	1	22.37	25	16.81	1		590.286	1178.56	2	13917.7	0.0008441	126	0.7156	135	5554.67
(R)TNAQLDEKNF(L)	0.99	21.53	25	21.53	1		590.286	1178.56	2	8841.01	0.001454	126	1.233	135	7432.8
(R)TNAQLDEKNF(L)	0.99	22.67	25	19.46	1		590.287	1178.56	2	11165.6	0.002796	126	2.37	135	5905.43
(R)TNAQLDEKNF(L)	0.99	20.13	25	20.13	1		590.286	1178.56	2	11854.8	0.0004781	126	0.4053	135	5951.07
(R)TNAQLDEKNF(L)	0.99	22.69	25	22.69	1		590.287	1178.56	2	26044.9	0.003162	126	2.681	135	1992.74
(R)TNAQLDEKNF(L)	0.99	25.58	25	25.58	1		590.284	1178.55	2	15483	-0.002818	126	-2.389	135	6678
(R)TNAQLDEKNF(L)	0.99	19	25	19	1		590.286	1178.56	2	10624.6	-9.942e-06	126	-0.008428	135	5890.37
(R)TNAQLDEKNF(L)	0.99	26.04	25	19.53	1		590.287	1178.56	2	17308.2	0.003162	126	2.681	135	6844.25
(R)TNAQLDEKNF(L)	0.99	18.67	25	18.67	1		590.286	1178.56	2	12059.1	-9.942e-06	126	-0.008428	135	5478.25
(R)TNAQLDEKNF(L)	0.99	20.92	25	20.92	1		590.287	1178.56	2	13210.8	0.002918	126	2.474	135	6361.73
(R)TNAQLDEKNF(L)	0.99	18.33	25	18.01	1		590.286	1178.56	2	13060.8	0.00121	126	1.026	135	5277.7
(R)TNAQLDEKNF(L)	0.99	18.11	25	17.28	1		590.286	1178.56	2	14555.5	0.0007221	126	0.6121	135	6549.16
(R)TNAQLDEKNF(L)	0.99	19.56	25	19.56	1		590.287	1178.56	2	11820.1	0.002186	126	1.853	135	5310.5
(R)TNAQLDEKNF(L)	0.99	21.6	25	21.6	1		590.285	1178.55	2	16260.8	-0.001964	126	-1.665	135	6877.54
(R)TNAQLDEKNF(L)	0.99	16.86	25	16.86	1		590.286	1178.56	2	15666.9	0.0003561	126	0.3019	135	6711.62
(R)TNAQLDEKNF(L)	0.99	18.55	25	18.55	1		590.287	1178.56	2	12075	0.002308	126	1.957	135	5920.65
(R)TNAQLDEKNF(L)	0.98	18.29	25	18.29	1		590.287	1178.56	2	15123.5	0.002918	126	2.474	135	6595.39
(R)TNAQLDEKNF(L)	0.98	18.42	25	16.12	1		590.285	1178.56	2	12884.1	-0.0007439	126	-0.6307	135	5569.98
(R)TNAQLDEKNF(L)	0.98	16	25	16	1		590.286	1178.56	2	12342.7	0.0006001	126	0.5087	135	5783.79
(R)TNAQLDEKNF(L)	0.98	18.67	25	14.14	1		590.287	1178.56	2	12901.8	0.002064	126	1.75	135	4923.63
(R)TNAQLDEKNF(L)	0.98	17.66	25	15.75	1		590.285	1178.56	2	9642.92	-0.0006219	126	-0.5273	135	5996.62
(R)TNAQLDEKNF(L)	0.98	18.79	25	8.35	1		590.287	1178.56	2	19408.5	0.001576	126	1.336	135	6579.9
(R)TNAQLDEKNF(L)	0.98	17.83	25	17.83	1		590.287	1178.56	2	16024.6	0.00304	126	2.577	135	6662.22
(R)TNAQLDEKNF(L)	0.98	18.63	25	11.97	1		590.285	1178.56	2	16007	-0.0006219	126	-0.5273	135	6777.93
(R)TNAQLDEKNF(L)	0.98	18.5	25	6.52	1		590.286	1178.56	2	14923	0.0008441	126	0.7156	135	5539.46
(R)TNAQLDEKNF(L)	0.97	15.91	25	15.91	1		590.287	1178.56	2	6877.1	0.002552	126	2.164	135	7509.74
(R)TNAQLDEKNF(L)	0.97	17.31	25	17.31	1		590.287	1178.56	2	15428.1	0.003162	126	2.681	135	6626.17
(R)TNAQLDEKNF(L)	0.97	14.01	25	14.01	1		590.286	1178.56	2	195321	0.0001121	126	0.095	135	2763.03
(R)TNAQLDEKNF(L)	0.97	14.28	25	14.28	1		590.287	1178.56	2	16127.4	0.001698	126	1.44	135	6610.39
(R)TNAQLDEKNF(L)	0.96	15.09	25	12.8	1		590.286	1178.56	2	19034.8	0.001454	126	1.233	135	6793.16
(R)TNAQLDEKNF(L)	0.96	14.65	25	14.65	1		590.287	1178.56	2	5512.63	0.002186	126	1.853	135	7555.58
(R)TNAQLDEKNF(L)	0.96	18.95	25	18.95	1		590.288	1178.56	2	15703.3	0.004628	126	3.924	135	6470.69
(R)TNAQLDEKNF(L)	0.95	16.73	25	16.73	1		590.284	1178.55	2	11007.4	-0.002452	126	-2.079	135	5752.73
(R)TNAQLDEKNF(L)	0.93	12.19	25	12.19	1		590.286	1178.56	2	9843.71	0.001332	126	1.129	135	6225.08
(R)TNAQLDEKNF(L)	0.92	12.59	25	12.59	1		590.287	1178.56	2	5472.45	0.002308	126	1.957	135	7540.34
(R)TNAQLDEKNFL(D)	1	30.63	25	30.63	1		646.827	1291.64	2	14659.8	-0.001226	126	-0.9484	136	2908.79
(R)TNAQLDEKNFL(D)	0.98	15.83	25	15.83	1		646.828	1291.64	2	17207.5	0.001094	126	0.8464	136	2893.55
END OF FILE
