# Supplementary material for: Maturation and substrate processing topography of the Plasmodium falciparum invasion/egress protease plasmepsin X
Source: Nat Commun. 2022 Aug 4;13:4537. doi: 10.1038/s41467-022-32271-7 (PMC9352755; doi:10.1038/s41467-022-32271-7)
Supplement: Supplementary file 5 — Supplementary Dataset 2 [file 41467_2022_32271_MOESM5_ESM.xls]

## Sheet: Supplementary MS file 2
Sequence	Prob	Mascot Ion score	Mascot Identity score	Mascot Delta Ion Score	NTT	Modifications	Observed	Actual Mass	Charge	TIC	Delta Da	Start	Delta PPM	Stop	Retention Time
(A)LENKNATVEQTKENIFLVPLK(H)	1	31.53	25	31.53	1		607.842	2427.34	4	17630	-0.0002179	221	-0.08975	241
(K)NATVEQTKENIFLVPLK(H)	1	49.71	25	49.71	2		648.698	1943.07	3	37856.1	-0.001902	225	-0.9783	241
(K)NATVEQTKENIFLVPLK(H)	1	36.83	25	36.83	2		648.697	1943.07	3	20634.6	-0.002268	225	-1.167	241
(N)ATVEQTKENIFLVPLK(H)	1	47.82	25	47.82	1		610.684	1829.03	3	22981.5	-0.0002009	226	-0.1098	241
(N)ATVEQTKENIFLVPLK(H)	1	50.61	25	50.61	1		610.683	1829.03	3	36510.5	-0.002031	226	-1.11	241
(A)TVEQTKENIFLVPLK(H)	1	50.85	25	50.85	1		587.005	1757.99	3	37252.7	-0.0003319	227	-0.1887	241
(A)TVEQTKENIFLVPLK(H)	1	56.03	25	56.03	1		587.005	1757.99	3	39183.1	-0.0005149	227	-0.2927	241
(E)QTKENIFLVPLK(H)	0.91	10.51	25	10.51	1		477.286	1428.84	3	21283.1	0.0008371	230	0.5854	241
(Q)TKENIFLVPLK(H)	1	38.21	25	38.21	1		434.598	1300.77	3	16789.2	-0.002331	231	-1.791	241
(Q)TKENIFLVPLK(H)	1	71.73	25	63.52	1		651.395	1300.78	2	23787.8	-0.0003059	231	-0.235	241
(T)KENIFLVPLK(H)	1	51.44	25	51.44	1		600.871	1199.73	2	25812.8	-0.0004559	232	-0.3797	241
(K)ENIFLVPLK(H)	1	39.86	25	39.86	2		536.824	1071.63	2	15235.7	0.0004281	233	0.3991	241
(K)ENIFLVPLK(H)	1	39.77	25	39.77	2		536.824	1071.63	2	14558.6	-6.194e-05	233	-0.05775	241
(K)ENIFLVPLK(H)	1	39.74	25	39.74	2		536.824	1071.63	2	24419.1	0.0006721	233	0.6265	241
(K)ENIFLVPLK(H)	1	39.64	25	39.64	2		536.825	1071.64	2	18560.4	0.00299	233	2.788	241
(K)ENIFLVPLK(H)	1	39	25	38.64	2		536.823	1071.63	2	29262.6	-0.001526	233	-1.423	241
(K)ENIFLVPLK(H)	1	38.96	25	38.96	2		536.823	1071.63	2	36348.7	-0.001526	233	-1.423	241
(K)ENIFLVPLK(H)	1	38.96	25	38.96	2		536.824	1071.63	2	33417.2	0.0007941	233	0.7403	241
(K)ENIFLVPLK(H)	1	41.04	25	41.04	2		536.824	1071.63	2	25246.4	0.0003061	233	0.2853	241
(K)ENIFLVPLK(H)	1	42.64	25	37.8	2		536.823	1071.63	2	36168.5	-0.0006719	233	-0.6264	241
(K)ENIFLVPLK(H)	1	38.38	25	38.38	2		536.824	1071.63	2	19003.3	0.0003061	233	0.2853	241
(K)ENIFLVPLK(H)	1	38.24	25	38.23	2		536.824	1071.63	2	45473.9	-6.194e-05	233	-0.05775	241
(K)ENIFLVPLK(H)	1	39.47	25	35.18	2		536.824	1071.63	2	25269.9	0.0006721	233	0.6265	241
(K)ENIFLVPLK(H)	1	38.06	25	38.06	2		536.824	1071.63	2	17310.9	6.206e-05	233	0.05786	241
(K)ENIFLVPLK(H)	1	41.8	25	41.8	2		536.824	1071.63	2	15321.7	0.0001841	233	0.1716	241
(K)ENIFLVPLK(H)	1	37.85	25	37.85	2		536.824	1071.63	2	20651.3	0.00116	233	1.081	241
(K)ENIFLVPLK(H)	1	37.84	25	37.84	2		536.824	1071.63	2	12152.1	0.0006721	233	0.6265	241
(K)ENIFLVPLK(H)	1	33.51	25	33.51	2		536.824	1071.63	2	76060.2	6.206e-05	233	0.05786	241
(K)ENIFLVPLK(H)	1	48.08	25	48.08	2		536.824	1071.63	2	22357.7	6.206e-05	233	0.05786	241
(K)ENIFLVPLK(H)	1	48.78	25	48.1	2		536.824	1071.63	2	44663.4	6.206e-05	233	0.05786	241
(K)ENIFLVPLK(H)	1	35.82	25	35.82	2		536.824	1071.63	2	78254.8	0.0001841	233	0.1716	241
(K)ENIFLVPLK(H)	1	35.65	25	35.65	2		536.824	1071.63	2	29418.1	0.0001841	233	0.1716	241
(K)ENIFLVPLK(H)	1	30.59	25	30.59	2		536.824	1071.63	2	14172.3	6.206e-05	233	0.05786	241
(K)ENIFLVPLK(H)	1	30.13	25	30.13	2		536.824	1071.63	2	13004.4	6.206e-05	233	0.05786	241
(K)ENIFLVPLK(H)	1	31.87	25	31.87	2		536.824	1071.63	2	15988.5	0.0001841	233	0.1716	241
(K)ENIFLVPLK(H)	1	52.06	25	52.06	2		536.824	1071.63	2	17121.9	6.206e-05	233	0.05786	241
(K)ENIFLVPLK(H)	1	36.29	25	36.29	2		536.824	1071.63	2	19965.2	0.0006721	233	0.6265	241
(K)ENIFLVPLK(H)	1	43.03	25	43.03	2		536.824	1071.63	2	17470.6	0.0005501	233	0.5128	241
(K)ENIFLVPLK(H)	1	25.42	25	25.42	2		536.824	1071.63	2	14337.5	6.206e-05	233	0.05786	241
(K)ENIFLVPLK(H)	1	36.56	25	36.56	2		536.824	1071.63	2	15244.7	0.0007941	233	0.7403	241
(K)ENIFLVPLK(H)	1	36.16	25	36.16	2		536.824	1071.63	2	71857.7	-0.0003059	233	-0.2852	241
(K)ENIFLVPLK(H)	1	36.29	25	36.29	2		536.824	1071.63	2	16519.5	0.0007941	233	0.7403	241
(K)ENIFLVPLK(H)	1	34.62	25	34.62	2		536.824	1071.63	2	25851.3	0.0007941	233	0.7403	241
(K)ENIFLVPLK(H)	1	53.99	25	53.07	2		536.824	1071.63	2	860949	-6.194e-05	233	-0.05775	241
(K)ENIFLVPLK(H)	1	25.28	25	25.28	2		536.824	1071.63	2	17344	0.0001841	233	0.1716	241
(K)ENIFLVPLK(H)	1	48.49	25	48.49	2		536.824	1071.63	2	25953.3	0.0004281	233	0.3991	241
(K)ENIFLVPLK(H)	1	48.3	25	48.3	2		536.823	1071.63	2	35653	-0.0005499	233	-0.5127	241
(K)ENIFLVPLK(H)	1	32.09	25	32.09	2		536.824	1071.63	2	19157.2	0.0007941	233	0.7403	241
(K)ENIFLVPLK(H)	1	56.2	25	55.36	2		536.824	1071.63	2	161998	0.0001841	233	0.1716	241
(K)ENIFLVPLK(H)	1	31.67	25	31.67	2		536.824	1071.63	2	17605.6	0.0007941	233	0.7403	241
(K)ENIFLVPLK(H)	1	45.46	25	45.46	2		536.823	1071.63	2	20543.8	-0.0006719	233	-0.6264	241
(K)ENIFLVPLK(H)	1	34.32	25	34.32	2		536.824	1071.63	2	13605.3	0.0009161	233	0.854	241
(K)ENIFLVPLK(H)	1	57.29	25	55.94	2		536.824	1071.63	2	250009	0.0001841	233	0.1716	241
(K)ENIFLVPLK(H)	1	27.61	25	27.61	2		536.824	1071.63	2	13446.1	0.0005501	233	0.5128	241
(K)ENIFLVPLK(H)	1	34.04	25	34.04	2		536.824	1071.63	2	10950.7	0.001038	233	0.9678	241
(K)ENIFLVPLK(H)	1	46.74	25	46.74	2		536.824	1071.63	2	18192.8	0.0009161	233	0.854	241
(K)ENIFLVPLK(H)	1	54.01	25	53.6	2		536.824	1071.63	2	57894.8	-0.0001839	233	-0.1715	241
(K)ENIFLVPLK(H)	1	33.61	25	33.61	2		536.824	1071.63	2	15488.7	0.001038	233	0.9678	241
(K)ENIFLVPLK(H)	1	29.37	25	29.37	2		536.824	1071.63	2	17916.5	0.0007941	233	0.7403	241
(K)ENIFLVPLK(H)	1	53.06	25	52.62	2		536.824	1071.63	2	421024	0.0005501	233	0.5128	241
(K)ENIFLVPLK(H)	1	26.59	25	26.59	2		536.824	1071.63	2	15712.3	0.0006721	233	0.6265	241
(K)ENIFLVPLK(H)	1	53.01	25	48.33	2		536.823	1071.63	2	95969.5	-0.0005499	233	-0.5127	241
(K)ENIFLVPLK(H)	1	26.62	25	26.62	2		536.824	1071.63	2	13331.6	0.0005501	233	0.5128	241
(K)ENIFLVPLK(H)	1	31.84	25	31.84	2		536.824	1071.63	2	18452.7	0.0009161	233	0.854	241
(K)ENIFLVPLK(H)	1	25.92	25	25.92	2		536.824	1071.63	2	14363.4	0.0006721	233	0.6265	241
(K)ENIFLVPLK(H)	1	38.11	25	33.28	2		536.824	1071.63	2	17454.4	0.001282	233	1.195	241
(K)ENIFLVPLK(H)	1	52.34	25	52.34	2		536.824	1071.63	2	47657.3	-0.0003059	233	-0.2852	241
(K)ENIFLVPLK(H)	1	25.99	25	25.99	2		536.824	1071.63	2	14620	0.0004281	233	0.3991	241
(K)ENIFLVPLK(H)	1	53.97	25	53.86	2		536.824	1071.63	2	24469.9	0.0004281	233	0.3991	241
(K)ENIFLVPLK(H)	1	24.8	25	24.8	2		536.824	1071.63	2	14250.5	0.0005501	233	0.5128	241
(K)ENIFLVPLK(H)	1	29.46	25	29.46	2		536.824	1071.63	2	16748.8	0.0009161	233	0.854	241
(K)ENIFLVPLK(H)	1	34.14	25	34.14	2		536.824	1071.63	2	19664.8	0.001282	233	1.195	241
(K)ENIFLVPLK(H)	1	53.95	25	53.95	2		536.823	1071.63	2	34240.5	-0.0004279	233	-0.399	241
(K)ENIFLVPLK(H)	1	24.42	25	24.42	2		536.824	1071.63	2	17109.7	0.0005501	233	0.5128	241
(K)ENIFLVPLK(H)	1	25.18	25	25.18	2		536.824	1071.63	2	15504.3	0.0004281	233	0.3991	241
(K)ENIFLVPLK(H)	1	23.7	25	23.7	2		536.824	1071.63	2	13867.9	0.0003061	233	0.2853	241
(K)ENIFLVPLK(H)	1	25.74	25	25.74	2		536.824	1071.63	2	15651.2	0.0007941	233	0.7403	241
(K)ENIFLVPLK(H)	1	29.95	25	29.95	2		536.824	1071.63	2	14550.6	0.00116	233	1.081	241
(K)ENIFLVPLK(H)	1	59.03	25	54.61	2		536.824	1071.63	2	336278	-0.0001839	233	-0.1715	241
(K)ENIFLVPLK(H)	1	23.71	25	23.71	2		536.824	1071.63	2	16192	0.0004281	233	0.3991	241
(K)ENIFLVPLK(H)	1	28.96	25	28.96	2		536.824	1071.63	2	12491	0.00116	233	1.081	241	3346.16
(K)ENIFLVPLK(H)	1	27.41	25	27.41	2		536.824	1071.63	2	12420.3	0.001038	233	0.9678	241	3737.98
(K)ENIFLVPLK(H)	1	24.08	25	24.08	2		536.824	1071.63	2	15052.9	-0.0003059	233	-0.2852	241	3755.49
(K)ENIFLVPLK(H)	1	26.17	25	26.17	2		536.823	1071.63	2	16340.8	-0.0006719	233	-0.6264	241	3718.63
(K)ENIFLVPLK(H)	1	56.56	25	56.48	2		536.823	1071.63	2	124978	-0.0004279	233	-0.399	241	3702.76
(K)ENIFLVPLK(H)	1	25.97	25	25.97	2		536.823	1071.63	2	16733	-0.0006719	233	-0.6264	241	3641.14
(K)ENIFLVPLK(H)	1	65.22	25	65.22	2		536.824	1071.63	2	21774.8	0.0001841	233	0.1716	241	3623.81
(K)ENIFLVPLK(H)	1	26.09	25	26.09	2		536.824	1071.63	2	13115.1	0.001038	233	0.9678	241	3328.68
(K)ENIFLVPLK(H)	1	30.12	25	30.12	2		536.824	1071.63	2	13480.2	0.001526	233	1.423	241	3333.06
(K)ENIFLVPLK(H)	1	29.5	25	29.5	2		536.824	1071.63	2	17332.5	0.001526	233	1.423	241	3351.01
(K)ENIFLVPLK(H)	1	22.27	25	22.27	2		536.824	1071.63	2	17238.4	0.0007941	233	0.7403	241	3274.55
(K)ENIFLVPLK(H)	1	24.97	25	24.97	2		536.824	1071.63	2	14916.9	0.001038	233	0.9678	241	5996.85
(K)ENIFLVPLK(H)	1	25.21	25	25.21	2		536.824	1071.63	2	13955.6	0.00116	233	1.081	241	5431.58
(K)ENIFLVPLK(H)	1	59.84	25	59.84	2		536.823	1071.63	2	19338.3	-0.0004279	233	-0.399	241	4897.02
(K)ENIFLVPLK(H)	1	27.41	25	27.41	2		536.824	1071.63	2	14298.5	0.001526	233	1.423	241	5397.56
(K)ENIFLVPLK(H)	1	42.4	25	42.4	2		536.825	1071.64	2	21063.1	0.002136	233	1.991	241	4914.27
(K)ENIFLVPLK(H)	1	36.7	25	36.7	2		536.825	1071.63	2	12311.7	0.001892	233	1.764	241	4327.46
(K)ENIFLVPLK(H)	1	24.65	25	24.65	2		536.823	1071.63	2	12939.1	-0.0007939	233	-0.7402	241	4861.57
(K)ENIFLVPLK(H)	1	24.17	25	24.17	2		536.824	1071.63	2	14514.1	0.001282	233	1.195	241	4963.55
(K)ENIFLVPLK(H)	1	30.29	25	30.29	2		536.825	1071.64	2	15181.2	0.002014	233	1.878	241	5112.54
(K)ENIFLVPLK(H)	1	70.57	25	70.38	2		536.823	1071.63	2	144443	-0.0004279	233	-0.399	241	5346.36
(K)ENIFLVPLK(H)	1	27.91	25	27.91	2		536.823	1071.63	2	18270.1	-0.00116	233	-1.081	241	4738.46
(K)ENIFLVPLK(H)	1	52.07	25	49.9	2		536.825	1071.64	2	15993.1	0.002014	233	1.878	241	5093.76
(K)ENIFLVPLK(H)	1	70.89	25	67.18	2		536.824	1071.63	2	138342	-0.0003059	233	-0.2852	241	5618.34
(K)ENIFLVPLK(H)	1	44.37	25	37.67	2		536.823	1071.63	2	19111.2	-0.001526	233	-1.423	241	5312.8
(K)ENIFLVPLK(H)	1	66.17	25	65.47	2		536.824	1071.63	2	207652	0.001038	233	0.9678	241	5294.19
(K)ENIFLVPLK(H)	1	46.6	25	46.6	2		536.825	1071.64	2	24726.7	0.002258	233	2.105	241	6214.23
(K)ENIFLVPLK(H)	1	51.27	25	51.27	2		536.823	1071.63	2	34871.1	-0.001526	233	-1.423	241	4658.72
(K)ENIFLVPLK(H)	1	32.12	25	32.12	2		536.825	1071.64	2	11187.8	0.002624	233	2.446	241	5032.62
(K)ENIFLVPLK(H)	1	28.07	25	25.4	2		536.823	1071.63	2	20227	-0.001648	233	-1.536	241	4755.25
(K)ENIFLVPLK(H)	1	36.28	25	36.28	2		536.823	1071.63	2	16524	-0.001892	233	-1.764	241	4643.73
(K)ENIFLVPLK(H)	1	26.16	25	26.16	2		536.823	1071.63	2	13867.1	-0.001526	233	-1.423	241	4981
(K)ENIFLVPLK(H)	1	76.97	25	75.33	2		536.823	1071.63	2	1382470	-0.0004279	233	-0.399	241	5515.25
(K)ENIFLVPLK(H)	1	77.01	25	72.1	2		536.823	1071.63	2	4555050	-0.0007939	233	-0.7402	241	5771.94
(K)ENIFLVPLK(H)	1	76.82	25	73.57	2		536.823	1071.63	2	40400000	-0.0007939	233	-0.7402	241	6376.55
(K)ENIFLVPLK(H)	1	76.78	25	75.99	2		536.823	1071.63	2	29600000	-0.0007939	233	-0.7402	241	5162.69
(K)ENIFLVPLK(H)	1	65.49	25	65.03	2		536.823	1071.63	2	56416.6	-0.001648	233	-1.536	241	5129.35
(K)ENIFLVPLK(H)	1	36.61	25	36.61	2		536.822	1071.63	2	84680.4	-0.003968	233	-3.699	241	5244.22
(K)ENIFLVPLK(H)	1	21.76	25	21.76	2		536.824	1071.63	2	17578.4	0.0006721	233	0.6265	241	6166.67
(K)ENIFLVPLK(H)	1	22.08	25	22.08	2		536.823	1071.63	2	17993.1	-0.0004279	233	-0.399	241	5875.58
(K)ENIFLVPLK(H)	1	20.75	25	20.75	2		536.824	1071.63	2	15716.9	0.0004281	233	0.3991	241	4673.82
(K)ENIFLVPLK(H)	1	21.2	25	21.2	2		536.824	1071.63	2	14673.2	0.0007941	233	0.7403	241	5277.48
(K)ENIFLVPLK(H)	1	22.11	25	22.11	2		536.824	1071.63	2	15796.6	0.00116	233	1.081	241	5195.98
(K)ENIFLVPLK(H)	1	20.07	25	20.07	2		536.823	1071.63	2	17832.1	-0.0006719	233	-0.6264	241	4407.39
(K)ENIFLVPLK(H)	1	18.15	25	18.15	2		536.824	1071.63	2	14476.6	-6.194e-05	233	-0.05775	241	5380.02
(K)ENIFLVPLK(H)	1	16.21	25	16.21	2		536.824	1071.63	2	16981.1	6.206e-05	233	0.05786	241	4879.39
(K)ENIFLVPLK(H)	1	17.85	25	17.85	2		536.824	1071.63	2	26667.5	0.0005501	233	0.5128	241	4811.01
(K)ENIFLVPLK(H)	0.99	17.21	25	17.21	2		536.824	1071.63	2	25941.9	0.0007941	233	0.7403	241	5481.36
(K)ENIFLVPLK(H)	0.99	16.03	25	16.03	2		536.824	1071.63	2	19544.7	0.0006721	233	0.6265	241	4493.33
(K)ENIFLVPLK(H)	0.99	15.5	25	15.5	2		536.824	1071.63	2	24271.3	0.0007941	233	0.7403	241	6299.27
(K)ENIFLVPLK(H)	0.96	15.01	25	15.01	2		536.823	1071.63	2	23722	-0.001648	233	-1.536	241	5228.39
(K)ENIFLVPLK(H)	0.94	11.88	25	11.88	2		536.824	1071.63	2	27806.6	0.0006721	233	0.6265	241	6281.23
(K)ENIFLVPLKHLR(D)	1	40.82	25	39.71	2		493.633	1477.88	3	101492	0.0001801	233	0.1218	244	4458.01
(K)ENIFLVPLKHLR(D)	1	40.63	25	40.63	2		493.633	1477.88	3	47307.1	-9.294e-05	233	-0.06285	244	5755.13
(K)ENIFLVPLKHLR(D)	1	38.4	25	38.4	2		493.632	1477.87	3	211782	-0.002658	233	-1.797	244	5945.04
(K)ENIFLVPLKHLR(D)	1	38.48	25	37.46	2		493.633	1477.88	3	336859	-0.001194	233	-0.8073	244	5531.9
(K)ENIFLVPLKHLR(D)	1	38.36	25	37.22	2		493.633	1477.88	3	730843	-9.294e-05	233	-0.06285	244	4722.51
(K)ENIFLVPLKHLR(D)	1	43.85	25	40.99	2		493.632	1477.88	3	812378	-0.001377	233	-0.9311	244	6247.9
(K)ENIFLVPLKHLR(D)	1	22.82	25	22.82	2		493.633	1477.88	3	47543.3	0.001278	233	0.8642	244	6535.38
(K)ENIFLVPLKHLR(D)	1	24.79	25	24.79	2		493.634	1477.88	3	25867.1	0.003843	233	2.599	244	4423.1
(K)ENIFLVPLKHLR(D)	0.99	17.39	25	17.39	2		493.633	1477.88	3	20021.8	-0.0002759	233	-0.1866	244	5668.33
(K)ENIFLVPLKHLR(D)	0.98	13.71	25	13.71	2		493.633	1477.88	3	25679.2	0.0001801	233	0.1218	244	4559.9
(K)ENIFLVPLKHLR(D)	0.98	14.99	25	14.99	2		493.632	1477.88	3	54881.7	-0.001284	233	-0.8682	244	6182.44
(E)NIFLVPLK(H)	0.99	25.06	25	25.06	1		472.302	942.59	2	19712	-0.0003079	234	-0.3263	241	6472.78
(E)NIFLVPLK(H)	0.99	24.33	25	24.33	1		472.303	942.591	2	19443.2	0.0001201	234	0.1272	241	6013.11
(R)DSQFVGELLVGTPPQ(T)	1	33.23	25	33.23	1		793.908	1585.8	2	15629.7	0.00254	245	1.601	259	5180.29
(R)DSQFVGELLVGTPPQ(T)	1	51.33	25	51.33	1		793.906	1585.8	2	20704.1	-0.002098	245	-1.322	259	4706.71
(R)RYDPNKSK(T)	0.99	40.46	25	39.3	2		336.514	1006.52	3	73624.6	0.0004331	289	0.4298	296	5806.68
(R)RYDPNKSK(T)	0.99	40.66	25	40.66	2		336.514	1006.52	3	87731.6	0.0007991	289	0.7931	296	4996.61
(R)RYDPNKSK(T)	0.99	35.26	25	35.23	2		336.514	1006.52	3	76264.5	0.0002501	289	0.2482	296	5857.04
(R)RYDPNKSK(T)	0.99	37.28	25	29.04	2		504.267	1006.52	2	21629.1	0.0005681	289	0.5638	296	5737.93
(R)RYDPNKSK(T)	0.99	33.4	25	33.4	2		336.514	1006.52	3	71639.1	0.0002501	289	0.2482	296	5600.18
(R)RYDPNKSK(T)	0.99	33.15	25	33.15	2		336.514	1006.52	3	84408.9	0.0004331	289	0.4298	296	4844.92
(R)RYDPNKSK(T)	0.99	32.98	25	32.6	2		336.514	1006.52	3	66595.7	0.0005261	289	0.5221	296	5464.63
(R)RYDPNKSK(T)	0.99	35.35	25	27.12	2		504.267	1006.52	2	60613.9	0.0002621	289	0.2601	296	6230.77
(R)RYDPNKSK(T)	0.99	34.08	25	27.91	2		336.514	1006.52	3	86741.1	0.0007091	289	0.7038	296	6031
(R)RYDPNKSK(T)	0.99	32.11	25	30.08	2		336.514	1006.52	3	69472.4	0.0002501	289	0.2482	296	5720.12
(R)RYDPNKSK(T)	0.99	31.33	25	31.33	2		336.514	1006.52	3	71100.6	0.0005261	289	0.5221	296	6150.22
(R)RYDPNKSK(T)	0.99	31.17	25	30.48	2		336.514	1006.52	3	64029.7	0.0004331	289	0.4298	296	4441.48
(R)RYDPNKSK(T)	0.99	33.79	25	25.6	2		504.267	1006.52	2	70506.5	0.0006901	289	0.6849	296	5702.3
(R)RYDPNKSK(T)	0.99	30.33	25	30.33	2		336.514	1006.52	3	76513.5	0.0006161	289	0.6115	296	6198.87
(R)RYDPNKSK(T)	0.99	30.86	25	28.84	2		336.514	1006.52	3	62462.6	0.0004331	289	0.4298	296	5962.55
(R)RYDPNKSK(T)	0.99	30.25	25	30.25	2		336.514	1006.52	3	68499	0.0004331	289	0.4298	296	5822.6
(R)RYDPNKSK(T)	0.99	29.59	25	29.59	2		336.514	1006.52	3	29018.6	0.0007991	289	0.7931	296	5363.21
(R)RYDPNKSK(T)	0.99	28.61	25	28.61	2		336.514	1006.52	3	29265	0.0004331	289	0.4298	296	4529.35
(R)RYDPNKSK(T)	0.99	29.23	25	26.82	2		336.514	1006.52	3	67203.4	0.0007091	289	0.7038	296	5414.19
(R)RYDPNKSK(T)	0.99	28.51	25	28.19	2		336.514	1006.52	3	60225.4	0.0003431	289	0.3405	296	5014.57
(R)RYDPNKSK(T)	0.99	28.42	25	28.42	2		336.514	1006.52	3	75359	0.0007091	289	0.7038	296	5789.64
(R)RYDPNKSK(T)	0.99	28.33	25	28.33	2		336.514	1006.52	3	70674.6	0.0005261	289	0.5221	296	6047.63
(R)RYDPNKSK(T)	0.99	28.53	25	26.52	2		336.514	1006.52	3	21148.1	0.0001571	289	0.1559	296	6413.42
(R)RYDPNKSK(T)	0.99	27.81	25	27.81	2		336.514	1006.52	3	61753	0.0008921	289	0.8854	296	6394
(R)RYDPNKSK(T)	0.99	27.79	25	27.79	2		336.514	1006.52	3	67168.8	0.0002501	289	0.2482	296	6096.96
(R)RYDPNKSK(T)	0.99	27.66	25	27.66	2		336.514	1006.52	3	22022.6	0.0008921	289	0.8854	296	5841.1
(R)RYDPNKSK(T)	0.99	30.34	25	22.09	2		504.267	1006.52	2	28081.9	0.0002621	289	0.2601	296	5145.34
(R)RYDPNKSK(T)	0.99	27.37	25	27.37	2		336.514	1006.52	3	25815.6	6.706e-05	289	0.06656	296	6063.42
(R)RYDPNKSK(T)	0.99	27.49	25	26.79	2		336.514	1006.52	3	42081.4	0.0001571	289	0.1559	296	5260.32
(R)RYDPNKSK(T)	0.99	30.21	25	21.69	2		504.267	1006.52	2	35212	0.0003241	289	0.3216	296	6116.42
(R)RYDPNKSK(T)	0.99	27.05	25	27.05	2		336.514	1006.52	3	79931.7	0.0007991	289	0.7931	296	6134.39
(R)RYDPNKSK(T)	0.99	26.94	25	26.94	2		336.514	1006.52	3	42343.7	-0.0002989	289	-0.2967	296	5928.5
(R)RYDPNKSK(T)	0.99	26.86	25	26.86	2		336.514	1006.52	3	90649.3	0.0001571	289	0.1559	296	5447.28
(R)RYDPNKSK(T)	0.99	26.75	25	26.75	2		336.514	1006.52	3	77622.3	0.0007091	289	0.7038	296	4544.6
(R)RYDPNKSK(T)	0.99	26.43	25	26.43	2		336.514	1006.52	3	77599.4	0.0009821	289	0.9747	296	6436.77
(R)RYDPNKSK(T)	0.99	26.28	25	26.28	2		336.514	1006.52	3	75288.8	0.0006161	289	0.6115	296	5329.63
(R)RYDPNKSK(T)	0.99	25.65	25	25.65	2		336.514	1006.52	3	38973.4	0.0004331	289	0.4298	296	4510.8
(R)RYDPNKSK(T)	0.99	26.27	25	23.22	2		336.514	1006.52	3	60565.3	0.0005261	289	0.5221	296	5212.42
(R)RYDPNKSK(T)	0.99	25.28	25	25.28	2		336.514	1006.52	3	73757.7	0.0008921	289	0.8854	296	4475.69
(R)RYDPNKSK(T)	0.99	25.23	25	25.23	2		336.514	1006.52	3	25046.5	0.0004331	289	0.4298	296	4946.52
(R)RYDPNKSK(T)	0.99	25.05	25	25.05	2		336.514	1006.52	3	30784	0.0002501	289	0.2482	296	4826.26
(R)RYDPNKSK(T)	0.99	24.94	25	24.94	2		336.514	1006.52	3	81307.3	0.0007091	289	0.7038	296	5980.3
(R)RYDPNKSK(T)	0.99	24.93	25	24.93	2		336.514	1006.52	3	71751.9	0.0004331	289	0.4298	296	6592.02
(R)RYDPNKSK(T)	0.99	24.68	25	24.68	2		336.514	1006.52	3	85527.7	0.0007991	289	0.7931	296	5499.16
(R)RYDPNKSK(T)	0.99	24.5	25	24.5	2		336.514	1006.52	3	81765.3	0.0008921	289	0.8854	296	5634.28
(R)RYDPNKSK(T)	0.99	24.33	25	24.33	2		336.514	1006.52	3	72746.5	0.001075	289	1.067	296	4389.31
(R)RYDPNKSK(T)	0.99	24.28	25	24.28	2		336.514	1006.52	3	22656	0.0008921	289	0.8854	296	4373.16
(R)RYDPNKSK(T)	0.99	24.28	25	24.28	2		336.514	1006.52	3	92501.1	0.0008921	289	0.8854	296	4342.55
(R)RYDPNKSK(T)	0.99	24.24	25	24.24	2		336.514	1006.52	3	86428.5	-2.594e-05	289	-0.02575	296	4357.74
(R)RYDPNKSK(T)	0.99	25.1	25	21.95	2		336.514	1006.52	3	71197	-0.0004819	289	-0.4783	296	4689.3
(R)RYDPNKSK(T)	0.99	23.68	25	23.68	2		336.514	1006.52	3	70984.2	0.0001571	289	0.1559	296	4627.97
(R)RYDPNKSK(T)	0.99	23.66	25	23.66	2		336.514	1006.52	3	72729.4	-2.594e-05	289	-0.02575	296	6501.48
(R)RYDPNKSK(T)	0.99	23.42	25	23.42	2		336.514	1006.52	3	91423.4	0.001075	289	1.067	296	5685.4
(R)RYDPNKSK(T)	0.99	22.69	25	22.69	2		336.514	1006.52	3	90062.1	6.706e-05	289	0.06656	296	5652.62
(R)RYDPNKSK(T)	0.99	22.4	25	22.4	2		336.514	1006.52	3	83141.5	0.0006161	289	0.6115	296	6356.07
(R)RYDPNKSK(T)	0.99	27.85	25	19.59	2		504.267	1006.52	2	69122.6	-0.0001039	289	-0.1032	296	6264.71
(R)RYDPNKSK(T)	0.99	26.94	25	20.68	2		504.267	1006.52	2	17540.5	0.0006901	289	0.6849	296	6335.83
(R)RYDPNKSK(T)	0.99	28.61	25	16.15	2		504.267	1006.52	2	47998.8	0.0004461	289	0.4427	296	6080.2
(R)RYDPNKSK(T)	0.99	22.86	25	20.3	2		336.514	1006.52	3	87717	0.0006161	289	0.6115	296	6454.02
(R)RYDPNKSK(T)	0.99	22.74	25	15.87	2		504.267	1006.52	2	14144	0.0007521	289	0.7464	296	6576.72
(R)RYDPNKSK(T)	0.99	21.8	25	21.8	2		336.514	1006.52	3	91287.1	0.0005261	289	0.5221	296	6624.2
(R)RYDPNKSK(T)	0.99	21.71	25	21.71	2		336.514	1006.52	3	84956.6	0.0003431	289	0.3405	296	6519.08
(R)RYDPNKSK(T)	0.99	21.65	25	21.65	2		336.514	1006.52	3	82739.3	0.0002501	289	0.2482	296	6866.72
(R)RYDPNKSK(T)	0.99	21.08	25	21.08	2		336.514	1006.52	3	83984.6	0.0004331	289	0.4298	296	6713.29
(R)RYDPNKSK(T)	0.99	20.99	25	20.99	2		336.514	1006.52	3	75754.4	0.0004331	289	0.4298	296	6734.45
(R)RYDPNKSK(T)	0.99	20.93	25	20.93	2		336.514	1006.52	3	73827.3	0.0007991	289	0.7931	296	3531.45
(R)RYDPNKSK(T)	0.99	20.46	25	20.46	2		336.514	1006.52	3	82337.1	0.0005261	289	0.5221	296	3547.06
(R)RYDPNKSK(T)	0.99	20.26	25	20.26	2		336.514	1006.52	3	7679.22	0.0008921	289	0.8854	296	3470.72
(R)RYDPNKSK(T)	0.99	20.11	25	20.11	2		336.514	1006.52	3	82320.1	0.0004331	289	0.4298	296	3516.13
(R)RYDPNKSK(T)	0.99	20.1	25	20.1	2		336.514	1006.52	3	10592.3	0.001624	289	1.612	296	3485.79
(R)RYDPNKSK(T)	0.99	19.82	25	19.82	2		336.514	1006.52	3	73635.1	0.0004331	289	0.4298	296	3500.91
(R)RYDPNKSK(T)	0.99	19.86	25	16.92	2		336.514	1006.52	3	80628.9	0.0007091	289	0.7038	296	3563.71
(R)RYDPNKSK(T)	0.99	18.89	25	18.89	2		336.514	1006.52	3	5716.58	0.0003431	289	0.3405	296	3654.85
(R)RYDPNKSK(T)	0.99	18.11	25	11.28	2		504.267	1006.52	2	11388.7	0.0005681	289	0.5638	296	3680.77
(R)RYDPNKSK(T)	0.99	15.46	25	15.46	2		336.514	1006.52	3	14444	0.0009821	289	0.9747	296	3636.41
(R)RYDPNKSK(T)	0.99	15.65	25	15.65	2		336.514	1006.52	3	6789.68	0.001258	289	1.249	296	3579.52
(R)RYDPNKSK(T)	0.98	17.73	25	8.31	2		504.267	1006.52	2	9540.01	0.0005081	289	0.5043	296	4158.51
(R)RYDPNKSK(T)	0.98	13.51	25	13.51	2		336.514	1006.52	3	5773.36	0.0001571	289	0.1559	296	4175.62
(R)RYDPNKSK(T)	0.95	12.41	25	12.41	2		336.514	1006.52	3	7755.88	0.0003431	289	0.3405	296	5650.47
(R)RYDPNKSK(T)	0.94	12.73	25	12.52	2		336.514	1006.52	3	5777.34	0.0007991	289	0.7931	296	5666.89
(R)RYDPNKSKTFR(R)	1	44.47	25	39.32	2		353.692	1410.74	4	82621.2	-0.0001059	289	-0.07504	299	621.337
(R)YDPNKSKTFR(R)	1	37.25	25	37.25	2		419.219	1254.63	3	98865.3	-0.00199	290	-1.585	299	947.167
(K)TFRRSFIEKNLHIVFGSGSISGSVGTDTFmLGK(H)	1	28.06	25	28.06	2	Oxidation (+16)	721.782	3603.88	5	34074.6	0.02459	297	6.82	329	728.143
(R)RSFIEKNLHIVFGSGSISGSVGTDTFmLGK(H)	1	73.26	25	73.26	2	Oxidation (+16)	800.916	3199.64	4	57567.6	0.002295	300	0.7171	329	1504.2
(R)RSFIEKNLHIVFGSGSISGSVGTDTFmLGK(H)	1	62.39	25	62.39	2	Oxidation (+16)	800.915	3199.63	4	75258.3	-0.003809	300	-1.19	329	1180.4
(R)SFIEKNLHIVFGSGSISGSVGTDTFMLGK(H)	1	54.55	25	54.55	2		757.892	3027.54	4	47035.5	-7.794e-05	301	-0.02574	329	1008.69
(R)SFIEKNLHIVFGSGSISGSVGTDTFMLGK(H)	1	68.65	25	68.65	2		757.892	3027.54	4	239149	0.002362	301	0.7799	329	1273.54
(R)SFIEKNLHIVFGSGSISGSVGTDTFmLGK(H)	1	61.91	25	61.91	2	Oxidation (+16)	761.891	3043.54	4	112123	0.002807	301	0.922	329	1366.74
(R)SFIEKNLHIVFGSGSISGSVGTDTFmLGK(H)	1	44.04	25	44.04	2	Oxidation (+16)	1015.52	3043.53	3	19098.7	-0.006274	301	-2.061	329	636.495
(R)SFIEKNLHIVFGSGSISGSVGTDTFmLGK(H)	1	80.86	25	80.86	2	Oxidation (+16)	761.891	3043.54	4	162189	0.002807	301	0.922	329	1211.81
(R)SFIEKNLHIVFGSGSISGSVGTDTFMLGK(H)	0.99	97.47	25	97.47	2		1010.19	3027.53	3	28790.9	-0.003057	301	-1.009	329	605.857
(R)SFIEKNLHIVFGSGSISGSVGTDTFmLGK(H)	0.99	103.15	25	103.15	2	Oxidation (+16)	1015.52	3043.53	3	340852	-0.002245	301	-0.7374	329	1320.19
(K)NLHIVFGS(G)	0.99	20.6	25	20.6	1		443.743	885.471	2	27070.4	-0.0001919	306	-0.2165	313	1304.88
(K)NLHIVFGSG(S)	1	27.1	25	27.1	1		472.253	942.492	2	25875.2	-8.594e-05	306	-0.09109	314	712.75
(K)NLHIVFGSG(S)	1	23.02	25	23.02	1		472.254	942.493	2	21439	0.0005861	306	0.6212	314	1242.83
(K)NLHIVFGSGS(I)	1	27.1	25	27.1	1		515.77	1029.53	2	26751.8	0.00124	306	1.203	315	1117.53
(K)NLHIVFGSGS(I)	0.99	15.41	25	15.41	1		515.77	1029.52	2	16003.8	0.0003841	306	0.3727	315	1458.85
(K)NLHIVFGSGSISG(S)	1	42.19	25	42.19	1		644.338	1286.66	2	25518.4	0.0004801	306	0.3728	318	544.962
(K)NLHIVFGSGSISG(S)	1	45.08	25	45.08	1		644.339	1286.66	2	20650.7	0.0009681	306	0.7518	318	1164.68
(K)NLHIVFGSGSISGS(V)	1	44.93	25	44.93	1		687.854	1373.69	2	70260.9	-0.0001479	306	-0.1076	319	1381.91
(K)NLHIVFGSGSISGSVG(T)	1	71.88	25	71.88	1		765.9	1529.79	2	33662.5	0.002238	306	1.462	321	590.601
(K)NLHIVFGSGSISGSVGTD(T)	1	53.68	25	53.68	1		873.938	1745.86	2	17941.7	0.002366	306	1.354	323	1226.86
(K)NLHIVFGSGSISGSVGTD(T)	1	65.32	25	65.32	1		873.938	1745.86	2	19091.1	0.002	306	1.145	323	499.282
(K)NLHIVFGSGSISGSVGTD(T)	0.99	105.85	25	105.85	1		873.938	1745.86	2	32378.4	0.002	306	1.145	323	575.199
(K)NLHIVFGSGSISGSVGTDTF(M)	1	66.48	25	66.48	1		997.994	1993.97	2	55726.9	-0.0009399	306	-0.4712	325	1288.83
(K)NLHIVFGSGSISGSVGTDTF(M)	1	48.84	25	48.84	1		997.997	1993.98	2	18823.9	0.005284	306	2.649	325	1535.29
(K)NLHIVFGSGSISGSVGTDTF(M)	1	72.78	25	72.78	1		997.993	1993.97	2	91849	-0.00265	306	-1.328	325	1473.93
(K)NLHIVFGSGSISGSVGTDTF(M)	0.97	13.57	25	13.57	1		997.994	1993.97	2	8848.02	-0.0006959	306	-0.3488	325	1489.13
(K)NLHIVFGSGSISGSVGTDTFMLGK(H)	1	41.74	25	36.57	2		808.747	2423.22	3	9081.7	0.004344	306	1.792	329	560.045
(K)NLHIVFGSGSISGSVGTDTFMLGK(H)	1	42	25	42	2		808.741	2423.2	3	29016.4	-0.0147	306	-6.063	329	1443.65
(K)NLHIVFGSGSISGSVGTDTFmLGK(H)	1	36.46	25	36.46	2	Oxidation (+16)	814.077	2439.21	3	501738	-0.001069	306	-0.4381	329	774.004
(K)NLHIVFGSGSISGSVGTDTFMLGK(H)	1	36.78	25	36.78	2		808.746	2423.22	3	4258.52	0.001782	306	0.7351	329	1412.89
(K)NLHIVFGSGSISGSVGTDTFmLGK(H)	1	45.2	25	45.2	2	Oxidation (+16)	814.077	2439.21	3	10672.1	-0.001252	306	-0.513	329	884.118
(K)NLHIVFGSGSISGSVGTDTFmLGK(H)	1	48.62	25	48.62	2	Oxidation (+16)	814.078	2439.21	3	24612.2	0.001679	306	0.6881	329	667.008
(K)NLHIVFGSGSISGSVGTDTFmLGK(H)	1	64.58	25	64.58	2	Oxidation (+16)	814.078	2439.21	3	7383.56	0.000215	306	0.08813	329	1086.45
(K)NLHIVFGSGSISGSVGTDTFmLGK(H)	1	65.31	25	65.31	2	Oxidation (+16)	814.078	2439.21	3	68666.3	0.000215	306	0.08813	329	820.877
(K)NLHIVFGSGSISGSVGTDTFMLGK(H)	1	56.62	25	56.62	2		808.746	2423.22	3	11840.2	0.0006841	306	0.2822	329	1428.18
(K)NLHIVFGSGSISGSVGTDTFmLGK(H)	1	67.62	25	67.62	2	Oxidation (+16)	814.078	2439.21	3	36063.2	0.000215	306	0.08813	329	1351.56
(K)NLHIVFGSGSISGSVGTDTFmLGK(H)	1	69.65	25	69.65	2	Oxidation (+16)	814.078	2439.21	3	101019	0.000215	306	0.08813	329	758.795
(K)NLHIVFGSGSISGSVGTDTFmLGK(H)	1	70.51	25	70.51	2	Oxidation (+16)	814.078	2439.21	3	102453	0.000215	306	0.08813	329	514.449
(K)NLHIVFGSGSISGSVGTDTFmLGK(H)	1	56.99	25	56.99	2	Oxidation (+16)	814.077	2439.21	3	40336.9	-0.001069	306	-0.4381	329	529.709
(K)NLHIVFGSGSISGSVGTDTFMLGK(H)	1	25.6	25	25.6	2		808.745	2423.21	3	20034.4	-0.001515	306	-0.6249	329	697.572
(K)NLHIVFGSGSISGSVGTDTFmLGK(H)	1	59.5	25	59.5	2	Oxidation (+16)	814.078	2439.21	3	18781.2	0.001313	306	0.5381	329	1101.96
(K)NLHIVFGSGSISGSVGTDTFMLGK(H)	1	67.87	25	67.87	2		808.746	2423.22	3	62143.8	0.0005011	306	0.2067	329	1039.84
(K)NLHIVFGSGSISGSVGTDTFMLGK(H)	1	63.31	25	63.31	2		808.746	2423.22	3	21513.2	-4.794e-05	306	-0.01978	329	978.17
(K)NLHIVFGSGSISGSVGTDTFMLGK(H)	1	56.33	25	56.33	2		808.747	2423.22	3	13380.2	0.002331	306	0.9616	329	1133.25
(K)NLHIVFGSGSISGSVGTDTFmLGK(H)	1	52.71	25	52.71	2	Oxidation (+16)	814.077	2439.21	3	46014.9	-0.002167	306	-0.888	329	1519.74
(K)NLHIVFGSGSISGSVGTDTFMLGK(H)	1	44.82	25	44.82	2		808.747	2423.22	3	26642.9	0.004896	306	2.02	329	651.741
(K)NLHIVFGSGSISGSVGTDTFmLGK(H)	1	66.33	25	66.33	2	Oxidation (+16)	814.078	2439.21	3	44006.4	0.000764	306	0.3131	329	1024.32
(K)NLHIVFGSGSISGSVGTDTFmLGK(H)	1	71.73	25	71.73	2	Oxidation (+16)	814.077	2439.21	3	70247.4	-0.000151	306	-0.06186	329	1195.92
(K)NLHIVFGSGSISGSVGTDTFMLGK(H)	1	66.16	25	66.16	2		808.746	2423.22	3	15510.5	0.001599	306	0.6596	329	1335.59
(K)NLHIVFGSGSISGSVGTDTFmLGK(H)	1	67.98	25	67.98	2	Oxidation (+16)	814.078	2439.21	3	31152.4	0.000581	306	0.2381	329	1149.04
(K)NLHIVFGSGSISGSVGTDTFmLGK(H)	1	68.25	25	68.25	2	Oxidation (+16)	814.078	2439.21	3	147071	0.000581	306	0.2381	329	915.851
(K)NLHIVFGSGSISGSVGTDTFmLGK(H)	1	71.57	25	71.57	2	Oxidation (+16)	814.077	2439.21	3	143159	3.205e-05	306	0.01313	329	899.91
(K)NLHIVFGSGSISGSVGTDTFMLGK(H)	1	68.48	25	68.48	2		808.746	2423.22	3	17086.1	0.00105	306	0.4332	329	962.84
(K)NLHIVFGSGSISGSVGTDTFMLGK(H)	1	54.03	25	54.03	2		808.747	2423.22	3	9668.17	0.003612	306	1.49	329	1258.37
(K)NLHIVFGSGSISGSVGTDTFMLGK(H)	1	61.52	25	61.52	2		808.747	2423.22	3	12616.8	0.002331	306	0.9616	329	1550.48
(K)NLHIVFGSGSISGSVGTDTFmLGK(H)	1	68.53	25	68.53	2	Oxidation (+16)	814.077	2439.21	3	202885	-0.000517	306	-0.2118	329	1397.51
(K)NLHIVFGSGSISGSVGTDTFmLGK(H)	1	59.35	25	59.35	2	Oxidation (+16)	814.077	2439.21	3	12556.1	-0.001618	306	-0.663	329	1055.07
(K)NLHIVFGSGSISGSVGTDTFMLGK(H)	1	72.45	25	72.45	2		808.746	2423.22	3	14134.8	0.001599	306	0.6596	329	1565.7
(K)NLHIVFGSGSISGSVGTDTFmLGK(H)	1	71.93	25	71.93	2	Oxidation (+16)	814.078	2439.21	3	177169	0.000947	306	0.3881	329	931.726
(K)NLHIVFGSGSISGSVGTDTFmLGK(H)	1	72.94	25	72.94	2	Oxidation (+16)	814.078	2439.21	3	71992.3	0.001496	306	0.6131	329	852.301
(K)NLHIVFGSGSISGSVGTDTFMLGK(H)	1	69.86	25	69.83	2		808.746	2423.22	3	15851.3	0.001965	306	0.8106	329	682.447
(K)NLHIVFGSGSISGSVGTDTFMLGK(H)	1	66.65	25	66.65	2		808.747	2423.22	3	12474.6	0.002514	306	1.037	329	836.522
(K)NLHIVFGSGSISGSVGTDTFmLGK(H)	1	62.65	25	62.65	2	Oxidation (+16)	814.077	2439.21	3	19894.3	-0.001984	306	-0.813	329	743.514
(K)NLHIVFGSGSISGSVGTDTFMLGK(H)	1	74.33	25	74.33	2		808.746	2423.22	3	90985.4	-0.0004139	306	-0.1708	329	789.24
(K)NLHIVFGSGSISGSVGTDTFMLGK(H)	1	62.72	25	62.72	2		808.747	2423.22	3	13007.1	0.003246	306	1.339	329	993.439
(K)NLHIVFGSGSISGSVGTDTFmLGK(H)	1	65.45	25	65.45	2	Oxidation (+16)	814.077	2439.21	3	38038.7	-0.002167	306	-0.888	329	1659.01
(K)NLHIVFGSGSISGSVGTDTFMLGK(H)	1	67.12	25	67.12	2		808.747	2423.22	3	17392.7	0.003429	306	1.414	329	867.881
(K)NLHIVFGSGSISGSVGTDTFMLGK(H)	1	66.29	25	66.29	2		808.745	2423.21	3	12873.1	-0.002064	306	-0.8514	329	1596.9
(K)NLHIVFGSGSISGSVGTDTFMLGK(H)	1	71.51	25	71.19	2		808.747	2423.22	3	25835.7	0.002697	306	1.113	329	804.917
(K)NLHIVFGSGSISGSVGTDTFMLGK(H)	1	77.37	25	77.37	2		808.746	2423.22	3	28513.6	-4.794e-05	306	-0.01978	329	1070.78
(K)NLHIVFGSGSISGSVGTDTFMLGK(H)	1	75.93	25	75.93	2		808.746	2423.22	3	23126.5	0.0008671	306	0.3577	329	1689.86
(K)NLHIVFGSGSISGSVGTDTFMLGK(H)	1	76.23	25	75.85	2		808.746	2423.22	3	26951.1	0.001416	306	0.5841	329	1581.38
(K)NLHIVFGSGSISGSVGTDTFmLGK(H)	1	75.04	25	75.04	2	Oxidation (+16)	814.078	2439.21	3	35730.8	0.000947	306	0.3881	329	484.16
(K)NLHIVFGSGSISGSVGTDTFmLGK(H)	1	79.3	25	79.3	2	Oxidation (+16)	814.078	2439.21	3	32509.3	0.000398	306	0.1631	329	1674.3
(K)NLHIVFGSGSISGSVGTDTFMLGK(H)	1	81.51	25	81.13	2		808.746	2423.22	3	27384.1	0.0003181	306	0.1312	329	1612.41
(K)NLHIVFGSGSISGSVGTDTFmLGK(H)	1	59.09	25	59.09	2	Oxidation (+16)	814.079	2439.21	3	216845	0.004241	306	1.738	329	1720.54
(K)NLHIVFGSGSISGSVGTDTFmLGK(H)	1	76.64	25	76.64	2	Oxidation (+16)	814.078	2439.21	3	120154	0.000764	306	0.3131	329	1643.51
(K)NLHIVFGSGSISGSVGTDTFmLGK(H)	1	79.75	25	79.75	2	Oxidation (+16)	814.078	2439.21	3	9018.65	0.000398	306	0.1631	329	1705.36
(K)NLHIVFGSGSISGSVGTDTFmLGK(H)	1	75.64	25	75.64	2	Oxidation (+16)	814.077	2439.21	3	87579	-0.001252	306	-0.513	329	1780.96
(K)NLHIVFGSGSISGSVGTDTFmLGK(H)	1	73.35	25	73.35	2	Oxidation (+16)	814.078	2439.21	3	43919.1	0.002228	306	0.9131	329	1786.54
(K)NLHIVFGSGSISGSVGTDTFmLGK(H)	1	28.97	25	28.97	2	Oxidation (+16)	814.079	2439.22	3	4196.88	0.005525	306	2.264	329	4541.96
(K)NLHIVFGSGSISGSVGTDTFMLGK(H)	1	76.92	25	76.92	2		808.746	2423.22	3	28012.3	0.001599	306	0.6596	329	4499.77
(K)NLHIVFGSGSISGSVGTDTFMLGK(H)	1	72.97	25	72.97	2		808.747	2423.22	3	23590.2	0.002697	306	1.113	329	4481.67
(K)NLHIVFGSGSISGSVGTDTFmLGK(H)	1	76.98	25	76.98	2	Oxidation (+16)	814.078	2439.21	3	101193	0.001496	306	0.6131	329	5172.66
(K)NLHIVFGSGSISGSVGTDTFMLGK(H)	1	76.43	25	76.43	2		808.746	2423.22	3	11524.2	-0.0007829	306	-0.323	329	5155.97
(K)NLHIVFGSGSISGSVGTDTFmLGK(H)	1	73.98	25	73.98	2	Oxidation (+16)	814.078	2439.21	3	37025.9	0.002045	306	0.8381	329	4963.44
(K)NLHIVFGSGSISGSVGTDTFMLGK(H)	1	67.32	25	65.69	2		808.747	2423.22	3	28287.5	0.003978	306	1.641	329	4985.6
(K)NLHIVFGSGSISGSVGTDTFMLGK(H)	1	76.24	25	76.13	2		808.745	2423.21	3	47388.4	-0.0009659	306	-0.3985	329	4930.21
(K)NLHIVFGSGSISGSVGTDTFmLGK(H)	1	79.5	25	79.5	2	Oxidation (+16)	814.077	2439.21	3	73322.3	3.205e-05	306	0.01313	329	5139.71
(K)NLHIVFGSGSISGSVGTDTFMLGK(H)	1	76.5	25	76.5	2		808.745	2423.21	3	24008.6	-0.0009659	306	-0.3985	329	4945.77
(K)NLHIVFGSGSISGSVGTDTFmLGK(H)	1	77.78	25	77.78	2	Oxidation (+16)	814.078	2439.21	3	135778	0.000581	306	0.2381	329	3098.07
(K)NLHIVFGSGSISGSVGTDTFMLGK(H)	1	72.56	25	72.56	2		808.745	2423.21	3	16110.7	-0.001881	306	-0.7759	329	3029.52
(K)NLHIVFGSGSISGSVGTDTFMLGK(H)	1	76.71	25	76.71	2		808.745	2423.21	3	53722.8	-0.001149	306	-0.4739	329	3011.6
(K)NLHIVFGSGSISGSVGTDTFmLGK(H)	1	77.93	25	77.93	2	Oxidation (+16)	814.078	2439.21	3	111422	0.000581	306	0.2381	329	3003.4
(K)NLHIVFGSGSISGSVGTDTFmLGK(H)	1	49.14	25	49.14	2	Oxidation (+16)	814.076	2439.21	3	70102.5	-0.004912	306	-2.013	329	3020.6
(K)NLHIVFGSGSISGSVGTDTFmLGK(H)	1	78.53	25	78.53	2	Oxidation (+16)	814.078	2439.21	3	47671.8	0.000581	306	0.2381	329	3694.29
(K)NLHIVFGSGSISGSVGTDTFMLGK(H)	1	79.11	25	78.89	2		808.746	2423.22	3	21179.6	0.0008671	306	0.3577	329	3714.84
(K)NLHIVFGSGSISGSVGTDTFMLGK(H)	1	79.34	25	79.34	2		808.746	2423.22	3	32666.7	0.001416	306	0.5841	329	3672.13
(K)NLHIVFGSGSISGSVGTDTFmLGK(H)	1	46.95	25	46.95	2	Oxidation (+16)	814.08	2439.22	3	5294.1	0.006989	306	2.864	329	4044.39
(K)NLHIVFGSGSISGSVGTDTFMLGK(H)	1	66.49	25	66.49	2		808.745	2423.21	3	16350.9	-0.002613	306	-1.078	329	4191.45
(K)NLHIVFGSGSISGSVGTDTFmLGK(H)	1	75.5	25	75.5	2	Oxidation (+16)	814.078	2439.21	3	46496.2	0.002228	306	0.9131	329	4152.04
(K)NLHIVFGSGSISGSVGTDTFmLGK(H)	1	74	25	74	2	Oxidation (+16)	814.078	2439.21	3	18427.5	0.002777	306	1.138	329	4169.39
(K)NLHIVFGSGSISGSVGTDTFMLGK(H)	1	83.65	25	83.65	2		808.746	2423.22	3	18905.6	0.0003181	306	0.1312	329	4965.53
(K)NLHIVFGSGSISGSVGTDTFmLGK(H)	1	77.8	25	77.8	2	Oxidation (+16)	814.078	2439.21	3	41883.3	0.001862	306	0.7631	329	4985.39
(K)NLHIVFGSGSISGSVGTDTFmLGK(H)	1	67.09	25	67.09	2	Oxidation (+16)	814.079	2439.22	3	117269	0.004976	306	2.039	329	4947.47
(K)NLHIVFGSGSISGSVGTDTFMLGK(H)	1	79.94	25	79.94	2		808.746	2423.22	3	29928.7	0.0006841	306	0.2822	329	5009.5
(K)NLHIVFGSGSISGSVGTDTFMLGK(H)	1	79.8	25	79.8	2		808.746	2423.22	3	21201	0.001599	306	0.6596	329	6970.96
(K)NLHIVFGSGSISGSVGTDTFmLGK(H)	1	73.81	25	73.81	2	Oxidation (+16)	814.079	2439.21	3	41130.8	0.003509	306	1.438	329	4892.07
(K)NLHIVFGSGSISGSVGTDTFMLGK(H)	1	80.88	25	80.54	2		808.746	2423.22	3	41570.2	-0.0004139	306	-0.1708	329	5119.63
(K)NLHIVFGSGSISGSVGTDTFMLGK(H)	1	80.42	25	80.18	2		808.746	2423.22	3	45090.1	0.0006841	306	0.2822	329	7393.33
(K)NLHIVFGSGSISGSVGTDTFMLGK(H)	1	76.84	25	76.84	2		808.746	2423.22	3	23785.3	0.001965	306	0.8106	329	7359.3
(K)NLHIVFGSGSISGSVGTDTFMLGK(H)	1	80.48	25	80.48	2		808.746	2423.22	3	25258.2	0.0006841	306	0.2822	329	4533.99
(K)NLHIVFGSGSISGSVGTDTFmLGK(H)	1	69.26	25	69.26	2	Oxidation (+16)	814.079	2439.22	3	17038.3	0.004793	306	1.964	329	7390.62
(K)NLHIVFGSGSISGSVGTDTFmLGK(H)	1	74.82	25	74.82	2	Oxidation (+16)	814.077	2439.21	3	19285.4	-0.001984	306	-0.813	329	5530.51
(K)NLHIVFGSGSISGSVGTDTFmLGK(H)	1	77.12	25	77.12	2	Oxidation (+16)	814.078	2439.21	3	96088.2	0.002045	306	0.8381	329	7318.07
(K)NLHIVFGSGSISGSVGTDTFmLGK(H)	1	80.15	25	80.15	2	Oxidation (+16)	814.077	2439.21	3	43600000	-0.0007	306	-0.2868	329	5905.01
(K)NLHIVFGSGSISGSVGTDTFmLGK(H)	1	83.12	25	83.12	2	Oxidation (+16)	814.077	2439.21	3	32372.9	-0.000151	306	-0.06186	329	5235.32
(K)NLHIVFGSGSISGSVGTDTFmLGK(H)	1	80.87	25	80.87	2	Oxidation (+16)	814.078	2439.21	3	46588.1	0.00113	306	0.4631	329	5315.27
(K)NLHIVFGSGSISGSVGTDTFmLGK(H)	1	81.24	25	81.24	2	Oxidation (+16)	814.078	2439.21	3	51528.8	0.001679	306	0.6881	329	4131.02
(K)NLHIVFGSGSISGSVGTDTFmLGK(H)	1	81.26	25	81.26	2	Oxidation (+16)	814.078	2439.21	3	46906.1	0.001496	306	0.6131	329	4321.94
(K)NLHIVFGSGSISGSVGTDTFmLGK(H)	1	81.79	25	81.79	2	Oxidation (+16)	814.078	2439.21	3	44138.1	0.000764	306	0.3131	329	6888.57
(K)NLHIVFGSGSISGSVGTDTFMLGK(H)	1	80.44	25	80.15	2		808.745	2423.21	3	92445.4	-0.0009659	306	-0.3985	329	5455.34
(K)NLHIVFGSGSISGSVGTDTFmLGK(H)	1	82.38	25	82.38	2	Oxidation (+16)	814.077	2439.21	3	72140.7	-0.000334	306	-0.1369	329	6049.78
(K)NLHIVFGSGSISGSVGTDTFmLGK(H)	1	75.14	25	75.14	2	Oxidation (+16)	814.079	2439.21	3	45279.4	0.003326	306	1.363	329	6809.58
(K)NLHIVFGSGSISGSVGTDTFMLGK(H)	1	80.99	25	80.99	2		808.746	2423.22	3	15097.5	0.00105	306	0.4332	329	4037.32
(K)NLHIVFGSGSISGSVGTDTFmLGK(H)	1	58.32	25	58.32	2	Oxidation (+16)	814.079	2439.22	3	47311.1	0.005159	306	2.114	329	4163.73
(K)NLHIVFGSGSISGSVGTDTFmLGK(H)	1	80.3	25	80.3	2	Oxidation (+16)	814.077	2439.21	3	88807.3	-0.000517	306	-0.2118	329	6433.45
(K)NLHIVFGSGSISGSVGTDTFmLGK(H)	1	80.32	25	80.32	2	Oxidation (+16)	814.078	2439.21	3	69517.1	0.001862	306	0.7631	329	5660.61
(K)NLHIVFGSGSISGSVGTDTFmLGK(H)	1	81.58	25	81.58	2	Oxidation (+16)	814.077	2439.21	3	21426.3	-0.0007	306	-0.2868	329	6639.96
(K)NLHIVFGSGSISGSVGTDTFmLGK(H)	1	81.43	25	81.43	2	Oxidation (+16)	814.078	2439.21	3	19985.9	0.000947	306	0.3881	329	6639.61
(K)NLHIVFGSGSISGSVGTDTFmLGK(H)	1	82.41	25	82.41	2	Oxidation (+16)	814.078	2439.21	3	37739.1	0.001496	306	0.6131	329	5152.04
(K)NLHIVFGSGSISGSVGTDTFmLGK(H)	1	76.59	25	76.59	2	Oxidation (+16)	814.078	2439.21	3	44189.2	0.00296	306	1.213	329	5168.87
(K)NLHIVFGSGSISGSVGTDTFmLGK(H)	1	76.71	25	76.71	2	Oxidation (+16)	814.078	2439.21	3	81693.4	0.00296	306	1.213	329	6778.19
(K)NLHIVFGSGSISGSVGTDTFmLGK(H)	1	82.08	25	82.08	2	Oxidation (+16)	814.077	2439.21	3	40696.2	-0.0007	306	-0.2868	329	6923.18
(K)NLHIVFGSGSISGSVGTDTFMLGK(H)	1	82.76	25	82.76	2		808.746	2423.22	3	29088.4	0.0006841	306	0.2822	329	6824.88
(K)NLHIVFGSGSISGSVGTDTFMLGK(H)	1	84.2	25	84.2	2		808.746	2423.22	3	115742	-0.0002309	306	-0.09526	329	5103.39
(K)NLHIVFGSGSISGSVGTDTFmLGK(H)	1	82.47	25	82.47	2	Oxidation (+16)	814.078	2439.21	3	490117	0.000947	306	0.3881	329	7344.04
(K)NLHIVFGSGSISGSVGTDTFmLGK(H)	1	79.73	25	79.73	2	Oxidation (+16)	814.078	2439.21	3	44276	0.002228	306	0.9131	329	6690.88
(K)NLHIVFGSGSISGSVGTDTFMLGK(H)	1	72.99	25	72.59	2		808.747	2423.22	3	29626.5	0.004896	306	2.02	329	5087.77
(K)NLHIVFGSGSISGSVGTDTFmLGK(H)	1	77.25	25	77.25	2	Oxidation (+16)	814.079	2439.21	3	46456.6	0.003143	306	1.288	329	7297.11
(K)NLHIVFGSGSISGSVGTDTFmLGK(H)	1	84.22	25	84.22	2	Oxidation (+16)	814.077	2439.21	3	122516	3.205e-05	306	0.01313	329	6746.71
(K)NLHIVFGSGSISGSVGTDTFmLGK(H)	1	83.53	25	83.53	2	Oxidation (+16)	814.077	2439.21	3	65181.7	-0.000334	306	-0.1369	329	6899.05
(K)NLHIVFGSGSISGSVGTDTFmLGK(H)	1	82.86	25	82.86	2	Oxidation (+16)	814.078	2439.21	3	471061	0.000947	306	0.3881	329	6827.07
(K)NLHIVFGSGSISGSVGTDTFmLGK(H)	1	79.51	25	79.51	2	Oxidation (+16)	814.078	2439.21	3	99666.4	0.002594	306	1.063	329	5254.47
(K)NLHIVFGSGSISGSVGTDTFmLGK(H)	1	77.45	25	77.45	2	Oxidation (+16)	814.079	2439.21	3	44815.1	0.003143	306	1.288	329	6762.62
(K)NLHIVFGSGSISGSVGTDTFmLGK(H)	1	68.15	25	68.15	2	Oxidation (+16)	814.076	2439.21	3	10454.1	-0.00418	306	-1.713	329	3918.62
(K)NLHIVFGSGSISGSVGTDTFmLGK(H)	1	80.89	25	80.89	2	Oxidation (+16)	814.078	2439.21	3	57809	0.002228	306	0.9131	329	5964.83
(K)NLHIVFGSGSISGSVGTDTFmLGK(H)	1	78.16	25	78.16	2	Oxidation (+16)	814.079	2439.21	3	36990.1	0.003326	306	1.363	329	6844.68
(K)NLHIVFGSGSISGSVGTDTFmLGK(H)	1	79	25	79	2	Oxidation (+16)	814.077	2439.21	3	18690.4	-0.001984	306	-0.813	329	5932.1
(K)NLHIVFGSGSISGSVGTDTFMLGK(H)	1	81.91	25	81.91	2		808.745	2423.21	3	32594.2	-0.001332	306	-0.5494	329	6436.41
(K)NLHIVFGSGSISGSVGTDTFmLGK(H)	1	27.65	25	27.65	2	Oxidation (+16)	814.08	2439.22	3	3755.4	0.008636	306	3.539	329	6163.95
(K)NLHIVFGSGSISGSVGTDTFMLGK(H)	1	81.32	25	81.32	2		808.747	2423.22	3	16242.2	0.002331	306	0.9616	329	5833.46
(K)NLHIVFGSGSISGSVGTDTFMLGK(H)	1	83.07	25	82.72	2		808.746	2423.22	3	21481.6	-0.0005969	306	-0.2462	329	6529.34
(K)NLHIVFGSGSISGSVGTDTFMLGK(H)	1	83.12	25	83.12	2		808.746	2423.22	3	18600000	-0.0005969	306	-0.2462	329	6497.98
(K)NLHIVFGSGSISGSVGTDTFmLGK(H)	1	85.71	25	85.71	2	Oxidation (+16)	814.077	2439.21	3	477748	-0.000151	306	-0.06186	329	6262.1
(K)NLHIVFGSGSISGSVGTDTFmLGK(H)	1	84.2	25	84.2	2	Oxidation (+16)	814.078	2439.21	3	42542.5	0.001496	306	0.6131	329	5135.38
(K)NLHIVFGSGSISGSVGTDTFmLGK(H)	1	84.49	25	84.49	2	Oxidation (+16)	814.078	2439.21	3	28327.2	0.001313	306	0.5381	329	5283.07
(K)NLHIVFGSGSISGSVGTDTFmLGK(H)	1	84.65	25	84.65	2	Oxidation (+16)	814.077	2439.21	3	28497.8	-0.000334	306	-0.1369	329	7375.32
(K)NLHIVFGSGSISGSVGTDTFMLGK(H)	1	83.06	25	82.64	2		808.745	2423.21	3	37378	-0.001332	306	-0.5494	329	5434.25
(K)NLHIVFGSGSISGSVGTDTFmLGK(H)	1	84.99	25	84.99	2	Oxidation (+16)	814.077	2439.21	3	78304.5	-0.000334	306	-0.1369	329	6125.09
(K)NLHIVFGSGSISGSVGTDTFmLGK(H)	1	84.41	25	84.41	2	Oxidation (+16)	814.077	2439.21	3	292339	-0.000886	306	-0.3631	329	7422.05
(K)NLHIVFGSGSISGSVGTDTFmLGK(H)	1	84.41	25	84.41	2	Oxidation (+16)	814.077	2439.21	3	98603.2	-0.0007	306	-0.2868	329	6280.89
(K)NLHIVFGSGSISGSVGTDTFmLGK(H)	1	80.44	25	80.44	2	Oxidation (+16)	814.079	2439.21	3	42661.1	0.003509	306	1.438	329	6017.37
(K)NLHIVFGSGSISGSVGTDTFMLGK(H)	1	83.23	25	83.23	2		808.745	2423.21	3	48260.6	-0.001332	306	-0.5494	329	5347.01
(K)NLHIVFGSGSISGSVGTDTFmLGK(H)	1	84.88	25	84.88	2	Oxidation (+16)	814.078	2439.21	3	86686.9	0.001496	306	0.6131	329	6860.77
(K)NLHIVFGSGSISGSVGTDTFMLGK(H)	1	81.76	25	81.76	2		808.747	2423.22	3	23388	0.003063	306	1.264	329	6092.79
(K)NLHIVFGSGSISGSVGTDTFMLGK(H)	1	86.25	25	86.25	2		808.746	2423.22	3	95353.2	0.0001351	306	0.05571	329	7301.87
(K)NLHIVFGSGSISGSVGTDTFmLGK(H)	1	84.22	25	84.22	2	Oxidation (+16)	814.077	2439.21	3	412705	-0.000517	306	-0.2118	329	5728.42
(K)NLHIVFGSGSISGSVGTDTFmLGK(H)	1	85.3	25	85.3	2	Oxidation (+16)	814.078	2439.21	3	229713	0.000581	306	0.2381	329	5514.91
(K)NLHIVFGSGSISGSVGTDTFmLGK(H)	1	85.13	25	85.13	2	Oxidation (+16)	814.077	2439.21	3	14800000	-0.000886	306	-0.3631	329	6212.17
(K)NLHIVFGSGSISGSVGTDTFmLGK(H)	1	82.51	25	82.51	2	Oxidation (+16)	814.078	2439.21	3	36889.4	0.002777	306	1.138	329	5201.9
(K)NLHIVFGSGSISGSVGTDTFmLGK(H)	1	84.53	25	84.53	2	Oxidation (+16)	814.078	2439.21	3	42976	0.001862	306	0.7631	329	6793.44
(K)NLHIVFGSGSISGSVGTDTFmLGK(H)	1	81.85	25	81.85	2	Oxidation (+16)	814.079	2439.21	3	24305.3	0.003143	306	1.288	329	7285.12
(K)NLHIVFGSGSISGSVGTDTFmLGK(H)	1	81.57	25	81.57	2	Oxidation (+16)	814.077	2439.21	3	21337	-0.00235	306	-0.963	329	5300.16
(K)NLHIVFGSGSISGSVGTDTFmLGK(H)	1	71.7	25	71.7	2	Oxidation (+16)	814.079	2439.22	3	144388	0.005708	306	2.339	329	4112.43
(K)NLHIVFGSGSISGSVGTDTFMLGK(H)	1	88.37	25	88.37	2		808.746	2423.22	3	58493.3	0.0003181	306	0.1312	329	6256.84
(K)NLHIVFGSGSISGSVGTDTFmLGK(H)	1	73.63	25	73.63	2	Oxidation (+16)	814.076	2439.21	3	148397	-0.00418	306	-1.713	329	6490.11
(K)NLHIVFGSGSISGSVGTDTFMLGK(H)	1	77.93	25	77.93	2		808.745	2423.21	3	22155.6	-0.002796	306	-1.153	329	5746.27
(K)NLHIVFGSGSISGSVGTDTFmLGK(H)	1	86.36	25	86.36	2	Oxidation (+16)	814.078	2439.21	3	199579	0.001313	306	0.5381	329	7406.45
(K)NLHIVFGSGSISGSVGTDTFMLGK(H)	1	84.38	25	84.38	2		808.745	2423.21	3	13172.1	-0.001332	306	-0.5494	329	6555.88
(K)NLHIVFGSGSISGSVGTDTFmLGK(H)	1	84.3	25	84.3	2	Oxidation (+16)	814.078	2439.21	3	46811.1	0.002045	306	0.8381	329	5977.31
(K)NLHIVFGSGSISGSVGTDTFmLGK(H)	1	84.32	25	84.32	2	Oxidation (+16)	814.078	2439.21	3	20321.2	0.002045	306	0.8381	329	6903.71
(K)NLHIVFGSGSISGSVGTDTFmLGK(H)	1	86.78	25	86.78	2	Oxidation (+16)	814.077	2439.21	3	2596960	-0.000334	306	-0.1369	329	6623.98
(K)NLHIVFGSGSISGSVGTDTFMLGK(H)	1	29.49	25	29.49	2		808.742	2423.2	3	228209	-0.01103	306	-4.552	329	6175.29
(K)NLHIVFGSGSISGSVGTDTFmLGK(H)	1	87.79	25	87.79	2	Oxidation (+16)	814.077	2439.21	3	50962.4	-0.000151	306	-0.06186	329	5331.26
(K)NLHIVFGSGSISGSVGTDTFMLGK(H)	1	89.03	25	88.34	2		808.746	2423.22	3	488500	0.0003181	306	0.1312	329	6297.46
(K)NLHIVFGSGSISGSVGTDTFMLGK(H)	1	85.85	25	85.85	2		808.745	2423.21	3	25638.2	-0.001149	306	-0.4739	329	6521.44
(K)NLHIVFGSGSISGSVGTDTFMLGK(H)	1	57.99	25	57.99	2		808.744	2423.21	3	8884.87	-0.00591	306	-2.438	329	5942.22
(K)NLHIVFGSGSISGSVGTDTFMLGK(H)	1	86.71	25	85.55	2		808.746	2423.22	3	1362690	0.00105	306	0.4332	329	5657.72
(K)NLHIVFGSGSISGSVGTDTFmLGK(H)	1	85.84	25	85.84	2	Oxidation (+16)	814.078	2439.21	3	223298	0.001862	306	0.7631	329	5521.67
(K)NLHIVFGSGSISGSVGTDTFmLGK(H)	1	84.63	25	84.63	2	Oxidation (+16)	814.078	2439.21	3	44578.4	0.002228	306	0.9131	329	5851.27
(K)NLHIVFGSGSISGSVGTDTFMLGK(H)	1	20.86	25	20.86	2		808.747	2423.22	3	7304.15	0.002148	306	0.8861	329	5675.73
(K)NLHIVFGSGSISGSVGTDTFMLGK(H)	1	71.64	25	71.64	2		808.744	2423.21	3	40733.8	-0.005175	306	-2.135	329	7012.31
(K)NLHIVFGSGSISGSVGTDTFmLGK(H)	1	80.13	25	80.13	2	Oxidation (+16)	814.077	2439.21	3	153891	-0.003082	306	-1.263	329	6872.46
(K)NLHIVFGSGSISGSVGTDTFMLGK(H)	1	75.73	25	75.73	2		808.745	2423.21	3	15457.2	-0.003894	306	-1.606	329	5362.99
(K)NLHIVFGSGSISGSVGTDTFmLGK(H)	1	87.52	25	87.52	2	Oxidation (+16)	814.077	2439.21	3	429332	-0.000334	306	-0.1369	329	4690.12
(K)NLHIVFGSGSISGSVGTDTFmLGK(H)	1	74.05	25	74.05	2	Oxidation (+16)	814.079	2439.22	3	12285.3	0.005708	306	2.339	329	6593.72
(K)NLHIVFGSGSISGSVGTDTFMLGK(H)	1	80.64	25	80.43	2		808.745	2423.21	3	95346.7	-0.002613	306	-1.078	329	6028.36
(K)NLHIVFGSGSISGSVGTDTFmLGK(H)	1	80.32	25	80.32	2	Oxidation (+16)	814.079	2439.22	3	49287.9	0.004424	306	1.813	329	5866.17
(K)NLHIVFGSGSISGSVGTDTFmLGK(H)	1	76.08	25	76.08	2	Oxidation (+16)	814.076	2439.21	3	83735.9	-0.003814	306	-1.563	329	6345.92
(K)NLHIVFGSGSISGSVGTDTFMLGK(H)	1	82.8	25	82.8	2		808.747	2423.22	3	25673	0.003612	306	1.49	329	5994.65
(K)NLHIVFGSGSISGSVGTDTFMLGK(H)	1	86.89	25	86.77	2		808.746	2423.22	3	72915.9	0.001782	306	0.7351	329	5271.25
(K)NLHIVFGSGSISGSVGTDTFmLGK(H)	1	87.85	25	87.85	2	Oxidation (+16)	814.078	2439.21	3	44921.9	0.001313	306	0.5381	329	5582.08
(K)NLHIVFGSGSISGSVGTDTFMLGK(H)	1	87.76	25	87.76	2		808.746	2423.22	3	33650.8	0.001599	306	0.6596	329	6241.42
(K)NLHIVFGSGSISGSVGTDTFmLGK(H)	1	81.54	25	81.54	2	Oxidation (+16)	814.079	2439.21	3	26023.8	0.004241	306	1.738	329	6655.27
(K)NLHIVFGSGSISGSVGTDTFmLGK(H)	1	87.37	25	87.37	2	Oxidation (+16)	814.077	2439.21	3	18842	-0.001252	306	-0.513	329	6327.73
(K)NLHIVFGSGSISGSVGTDTFMLGK(H)	1	81.95	25	81.95	2		808.747	2423.22	3	22874.6	0.004344	306	1.792	329	5467.29
(K)NLHIVFGSGSISGSVGTDTFMLGK(H)	1	87.89	25	87.89	2		808.746	2423.22	3	21830.7	0.001233	306	0.5086	329	5644.36
(K)NLHIVFGSGSISGSVGTDTFmLGK(H)	1	88.85	25	88.85	2	Oxidation (+16)	814.077	2439.21	3	60420.1	3.205e-05	306	0.01313	329	6716.93
(K)NLHIVFGSGSISGSVGTDTFmLGK(H)	1	83.6	25	83.6	2	Oxidation (+16)	814.079	2439.21	3	58360.1	0.004058	306	1.663	329	6842.07
(K)NLHIVFGSGSISGSVGTDTFmLGK(H)	1	88.38	25	88.38	2	Oxidation (+16)	814.078	2439.21	3	40817	0.001313	306	0.5381	329	6514.21
(K)NLHIVFGSGSISGSVGTDTFmLGK(H)	1	78.21	25	78.21	2	Oxidation (+16)	814.076	2439.21	3	24321.9	-0.003631	306	-1.488	329	6044.64
(K)NLHIVFGSGSISGSVGTDTFMLGK(H)	1	23.47	25	23.47	2		808.742	2423.2	3	39836.2	-0.0114	306	-4.704	329	5499.28
(K)NLHIVFGSGSISGSVGTDTFMLGK(H)	1	89.36	25	89.16	2		808.746	2423.22	3	16347.6	-4.794e-05	306	-0.01978	329	6380.11
(K)NLHIVFGSGSISGSVGTDTFmLGK(H)	1	88.05	25	88.05	2	Oxidation (+16)	814.078	2439.21	3	31686.6	0.000947	306	0.3881	329	5815.57
(K)NLHIVFGSGSISGSVGTDTFMLGK(H)	1	69.82	25	69.82	2		808.748	2423.22	3	22281.8	0.007641	306	3.152	329	5174.42
(K)NLHIVFGSGSISGSVGTDTFMLGK(H)	1	89.89	25	89.89	2		808.746	2423.22	3	30163.1	-0.0002309	306	-0.09526	329	4906.56
(K)NLHIVFGSGSISGSVGTDTFmLGK(H)	1	88.21	25	88.21	2	Oxidation (+16)	814.078	2439.21	3	15095.4	0.000947	306	0.3881	329	5922.93
(K)NLHIVFGSGSISGSVGTDTFmLGK(H)	1	69.69	25	69.69	2	Oxidation (+16)	814.076	2439.2	3	159457	-0.005827	306	-2.388	329	6402.98
(K)NLHIVFGSGSISGSVGTDTFmLGK(H)	1	86.41	25	86.41	2	Oxidation (+16)	814.078	2439.21	3	42958	0.00296	306	1.213	329	6363.2
(K)NLHIVFGSGSISGSVGTDTFMLGK(H)	1	90.63	25	90.63	2		808.746	2423.22	3	735833	0.0005011	306	0.2067	329	5218.58
(K)NLHIVFGSGSISGSVGTDTFmLGK(H)	1	85.95	25	85.95	2	Oxidation (+16)	814.079	2439.21	3	50423.8	0.003326	306	1.363	329	5677.32
(K)NLHIVFGSGSISGSVGTDTFMLGK(H)	1	88.7	25	88.7	2		808.745	2423.21	3	62006.6	-0.001149	306	-0.4739	329	4888.91
(K)NLHIVFGSGSISGSVGTDTFMLGK(H)	1	76.37	25	76.37	2		808.744	2423.21	3	20076.1	-0.005358	306	-2.21	329	5398.09
(K)NLHIVFGSGSISGSVGTDTFMLGK(H)	1	88.82	25	88.37	2		808.746	2423.22	3	51656.3	0.001782	306	0.7351	329	6291.05
(K)NLHIVFGSGSISGSVGTDTFMLGK(H)	1	87.09	25	86.97	2		808.747	2423.22	3	36494.6	0.003063	306	1.264	329	6966.34
(K)NLHIVFGSGSISGSVGTDTFMLGK(H)	1	89.39	25	89.39	2		808.746	2423.22	3	25885.9	0.001233	306	0.5086	329	5728.29
(K)NLHIVFGSGSISGSVGTDTFMLGK(H)	1	89.53	25	88.99	2		808.746	2423.22	3	25190.3	0.00105	306	0.4332	329	6190.46
(K)NLHIVFGSGSISGSVGTDTFmLGK(H)	1	88.21	25	88.21	2	Oxidation (+16)	814.078	2439.21	3	63272.9	0.002045	306	0.8381	329	6732.1
(K)NLHIVFGSGSISGSVGTDTFmLGK(H)	1	58.43	25	58.43	2	Oxidation (+16)	610.815	2439.23	4	28664.3	0.02046	306	8.386	329	5781.7
(K)NLHIVFGSGSISGSVGTDTFmLGK(H)	1	79.73	25	79.73	2	Oxidation (+16)	814.08	2439.22	3	31103.4	0.006074	306	2.489	329	7455.13
(K)NLHIVFGSGSISGSVGTDTFMLGK(H)	1	84.41	25	84.41	2		808.747	2423.22	3	28890.1	0.004527	306	1.867	329	6590.47
(K)NLHIVFGSGSISGSVGTDTFMLGK(H)	1	20.43	25	20.41	2		808.746	2423.22	3	9191.28	0.0003181	306	0.1312	329	6470.07
(K)NLHIVFGSGSISGSVGTDTFMLGK(H)	1	87.57	25	87.57	2		808.747	2423.22	3	22150.7	0.00288	306	1.188	329	4934.35
(K)NLHIVFGSGSISGSVGTDTFmLGK(H)	1	91.95	25	91.95	2	Oxidation (+16)	814.077	2439.21	3	38309.2	-0.000151	306	-0.06186	329	4852.8
(K)NLHIVFGSGSISGSVGTDTFMLGK(H)	1	89.59	25	89.05	2		808.746	2423.22	3	29371	0.001782	306	0.7351	329	6466.18
(K)NLHIVFGSGSISGSVGTDTFMLGK(H)	1	88.64	25	88.64	2		808.747	2423.22	3	26624	0.002148	306	0.8861	329	7313.21
(K)NLHIVFGSGSISGSVGTDTFmLGK(H)	1	89.44	25	89.44	2	Oxidation (+16)	814.078	2439.21	3	21502.6	0.001862	306	0.7631	329	6763.76
(K)NLHIVFGSGSISGSVGTDTFmLGK(H)	1	80.79	25	80.79	2	Oxidation (+16)	814.08	2439.22	3	56530.2	0.006074	306	2.489	329	5638.72
(K)NLHIVFGSGSISGSVGTDTFmLGK(H)	1	90.95	25	90.95	2	Oxidation (+16)	814.077	2439.21	3	33848.2	-0.000334	306	-0.1369	329	5415.55
(K)NLHIVFGSGSISGSVGTDTFMLGK(H)	1	87.56	25	87.56	2		808.747	2423.22	3	159491	0.003429	306	1.414	329	4955.04
(K)NLHIVFGSGSISGSVGTDTFMLGK(H)	1	89.03	25	88.81	2		808.747	2423.22	3	44357.7	0.002148	306	0.8861	329	5379.67
(K)NLHIVFGSGSISGSVGTDTFMLGK(H)	1	90.77	25	89.86	2		808.745	2423.21	3	5797100	-0.001149	306	-0.4739	329	6141.46
(K)NLHIVFGSGSISGSVGTDTFMLGK(H)	1	89.67	25	88.81	2		808.747	2423.22	3	23502	0.002148	306	0.8861	329	5489.56
(K)NLHIVFGSGSISGSVGTDTFMLGK(H)	1	85.96	25	85.1	2		808.747	2423.22	3	24752.2	0.004713	306	1.944	329	5483.51
(K)NLHIVFGSGSISGSVGTDTFMLGK(H)	1	91.66	25	91.27	2		808.746	2423.22	3	44519.5	0.0008671	306	0.3577	329	6368.12
(K)NLHIVFGSGSISGSVGTDTFmLGK(H)	1	78.43	25	78.43	2	Oxidation (+16)	814.08	2439.22	3	20861.8	0.006623	306	2.714	329	5221.91
(K)NLHIVFGSGSISGSVGTDTFmLGK(H)	1	92.39	25	92.39	2	Oxidation (+16)	814.077	2439.21	3	66413.5	-0.000334	306	-0.1369	329	4924.1
(K)NLHIVFGSGSISGSVGTDTFMLGK(H)	1	82.99	25	82.99	2		808.748	2423.22	3	27446.3	0.005811	306	2.397	329	4989.79
(K)NLHIVFGSGSISGSVGTDTFMLGK(H)	1	92.75	25	92.07	2		808.746	2423.22	3	101311	0.001416	306	0.5841	329	4705.58
(K)NLHIVFGSGSISGSVGTDTFMLGK(H)	1	68.74	25	68.74	2		808.742	2423.2	3	14733.9	-0.01232	306	-5.081	329	6561.41
(K)NLHIVFGSGSISGSVGTDTFMLGK(H)	1	76.31	25	76.31	2		808.749	2423.22	3	15559.2	0.008373	306	3.454	329	5961.19
(K)NLHIVFGSGSISGSVGTDTFMLGK(H)	1	89.67	25	89.67	2		808.747	2423.22	3	26027.8	0.002514	306	1.037	329	6685.52
(K)NLHIVFGSGSISGSVGTDTFmLGK(H)	1	79.59	25	79.59	2	Oxidation (+16)	814.08	2439.22	3	30697.1	0.007355	306	3.014	329	6794.22
(K)NLHIVFGSGSISGSVGTDTFmLGK(H)	1	95.05	25	95.05	2	Oxidation (+16)	814.077	2439.21	3	34677.2	-0.000151	306	-0.06186	329	5266.86
(K)NLHIVFGSGSISGSVGTDTFmLGK(H)	1	92.74	25	92.74	2	Oxidation (+16)	814.078	2439.21	3	220756	0.000947	306	0.3881	329	5422.88
(K)NLHIVFGSGSISGSVGTDTFmLGK(H)	1	97.42	25	97.42	2	Oxidation (+16)	814.078	2439.21	3	543431	0.000215	306	0.08813	329	5042.81
(K)NLHIVFGSGSISGSVGTDTFmLGK(H)	1	93.95	25	93.95	2	Oxidation (+16)	814.078	2439.21	3	58716.9	0.001313	306	0.5381	329	6114.4
(K)NLHIVFGSGSISGSVGTDTFmLGK(H)	1	89.86	25	89.86	2	Oxidation (+16)	814.078	2439.21	3	40515.8	0.00296	306	1.213	329	5025.78
(K)NLHIVFGSGSISGSVGTDTFMLGK(H)	1	72.59	25	72.59	2		808.742	2423.21	3	21448.4	-0.01067	306	-4.401	329	6877.37
(K)NLHIVFGSGSISGSVGTDTFmLGK(H)	1	91.55	25	91.55	2	Oxidation (+16)	814.077	2439.21	3	575906	-0.001435	306	-0.588	329	5829.84
(K)NLHIVFGSGSISGSVGTDTFmLGK(H)	1	93.52	25	93.52	2	Oxidation (+16)	814.077	2439.21	3	3851710	-0.0007	306	-0.2868	329	6545.02
(K)NLHIVFGSGSISGSVGTDTFmLGK(H)	1	90.2	25	90.2	2	Oxidation (+16)	814.077	2439.21	3	243692	-0.001801	306	-0.738	329	4737.17
(K)NLHIVFGSGSISGSVGTDTFMLGK(H)	1	88	25	87.54	2		808.745	2423.21	3	30177.8	-0.002613	306	-1.078	329	4684.1
(K)NLHIVFGSGSISGSVGTDTFMLGK(H)	1	93.64	25	93.64	2		808.746	2423.22	3	18507.7	0.00105	306	0.4332	329	5848
(K)NLHIVFGSGSISGSVGTDTFMLGK(H)	1	88.03	25	87.39	2		808.747	2423.22	3	15089.9	0.004161	306	1.716	329	5002.32
(K)NLHIVFGSGSISGSVGTDTFMLGK(H)	1	82.5	25	82.5	2		808.748	2423.22	3	18307.8	0.006543	306	2.699	329	5999.65
(K)NLHIVFGSGSISGSVGTDTFmLGK(H)	1	90.63	25	90.63	2	Oxidation (+16)	814.078	2439.21	3	43929.3	0.002777	306	1.138	329	6945.83
(K)NLHIVFGSGSISGSVGTDTFmLGK(H)	1	94.43	25	94.43	2	Oxidation (+16)	814.078	2439.21	3	34200	0.001862	306	0.7631	329	4966.68
(K)NLHIVFGSGSISGSVGTDTFmLGK(H)	1	85.68	25	85.68	2	Oxidation (+16)	814.079	2439.22	3	42872.7	0.005342	306	2.189	329	5008.31
(K)NLHIVFGSGSISGSVGTDTFMLGK(H)	1	96.04	25	96.04	2		808.746	2423.22	3	42878.1	0.001233	306	0.5086	329	6011.54
(K)NLHIVFGSGSISGSVGTDTFMLGK(H)	1	98.51	25	98.51	2		808.746	2423.22	3	101892	0.0001351	306	0.05571	329	7357.17
(K)NLHIVFGSGSISGSVGTDTFMLGK(H)	1	93.71	25	93.71	2		808.747	2423.22	3	13539.7	0.002514	306	1.037	329	5606.23
(K)NLHIVFGSGSISGSVGTDTFMLGK(H)	1	92.92	25	92.92	2		808.745	2423.21	3	63914.3	-0.001881	306	-0.7759	329	5185.77
(K)NLHIVFGSGSISGSVGTDTFmLGK(H)	1	82.36	25	82.36	2	Oxidation (+16)	814.076	2439.2	3	290165	-0.005827	306	-2.388	329	6706.13
(K)NLHIVFGSGSISGSVGTDTFmLGK(H)	1	100.16	25	100.16	2	Oxidation (+16)	814.077	2439.21	3	1486420	-0.000151	306	-0.06186	329	4803.8
(K)NLHIVFGSGSISGSVGTDTFMLGK(H)	1	97.56	25	96.87	2		808.746	2423.22	3	341519	0.00105	306	0.4332	329	6934.93
(K)NLHIVFGSGSISGSVGTDTFmLGK(H)	1	93.11	25	93.11	2	Oxidation (+16)	814.079	2439.21	3	32385.4	0.003326	306	1.363	329	5287.39
(K)NLHIVFGSGSISGSVGTDTFMLGK(H)	1	90.07	25	90.04	2		808.747	2423.22	3	22740.8	0.004527	306	1.867	329	6273.96
(K)NLHIVFGSGSISGSVGTDTFmLGK(H)	1	90.45	25	90.45	2	Oxidation (+16)	814.079	2439.22	3	28022.8	0.00461	306	1.889	329	5450.41
(K)NLHIVFGSGSISGSVGTDTFmLGK(H)	1	97.54	25	97.54	2	Oxidation (+16)	814.077	2439.21	3	526612	-0.000517	306	-0.2118	329	6228.74
(K)NLHIVFGSGSISGSVGTDTFmLGK(H)	1	90.57	25	90.57	2	Oxidation (+16)	814.079	2439.22	3	32483.6	0.004793	306	1.964	329	5318.69
(K)NLHIVFGSGSISGSVGTDTFMLGK(H)	1	98.09	25	98.09	2		808.745	2423.21	3	27550	-0.001149	306	-0.4739	329	6075.55
(K)NLHIVFGSGSISGSVGTDTFmLGK(H)	1	98.67	25	98.67	2	Oxidation (+16)	814.077	2439.21	3	100124	-0.0007	306	-0.2868	329	5763.48
(K)NLHIVFGSGSISGSVGTDTFMLGK(H)	1	96.54	25	95.6	2		808.747	2423.22	3	181500	0.002697	306	1.113	329	6747.62
(K)NLHIVFGSGSISGSVGTDTFmLGK(H)	1	100.49	25	100.49	2	Oxidation (+16)	814.078	2439.21	3	60347.3	0.001313	306	0.5381	329	6811.5
(K)NLHIVFGSGSISGSVGTDTFMLGK(H)	1	93.5	25	92.78	2		808.745	2423.21	3	89458	-0.002613	306	-1.078	329	6147.83
(K)NLHIVFGSGSISGSVGTDTFMLGK(H)	1	107.64	25	107.13	2		808.746	2423.22	3	44155	0.0005011	306	0.2067	329	6098.63
(K)NLHIVFGSGSISGSVGTDTFMLGK(H)	0.99	99.02	25	98.69	2		808.747	2423.22	3	49086.8	0.002697	306	1.113	329	5711.79
(K)NLHIVFGSGSISGSVGTDTFMLGK(H)	0.99	101.73	25	101.25	2		808.746	2423.22	3	175920	-0.0005969	306	-0.2462	329	5777.76
(K)NLHIVFGSGSISGSVGTDTFMLGK(H)	0.99	95.73	25	95.73	2		808.747	2423.22	3	145558	0.003795	306	1.565	329	6482.59
(K)NLHIVFGSGSISGSVGTDTFmLGK(H)	0.99	86.77	25	86.77	2	Oxidation (+16)	814.075	2439.2	3	201694	-0.006562	306	-2.689	329	6857.16
(K)NLHIVFGSGSISGSVGTDTFmLGK(H)	0.99	99.28	25	99.28	2	Oxidation (+16)	814.077	2439.21	3	69017.5	-0.001984	306	-0.813	329	4726.51
(K)NLHIVFGSGSISGSVGTDTFmLGK(H)	0.99	106.05	25	106.05	2	Oxidation (+16)	814.077	2439.21	3	35359.2	-0.0007	306	-0.2868	329	6179.96
(K)NLHIVFGSGSISGSVGTDTFMLGK(H)	0.99	113.85	25	113.05	2		808.746	2423.22	3	57502.4	-4.794e-05	306	-0.01978	329	6778.87
(K)NLHIVFGSGSISGSVGTDTFMLGK(H)	0.99	109.67	25	109.67	2		808.746	2423.22	3	44983.6	-0.0004139	306	-0.1708	329	6244.63
(K)NLHIVFGSGSISGSVGTDTFmLGK(H)	0.99	93.07	25	93.07	2	Oxidation (+16)	814.076	2439.21	3	13970.6	-0.003631	306	-1.488	329	5586.8
(K)NLHIVFGSGSISGSVGTDTFMLGK(H)	0.99	103.5	25	103.5	2		808.747	2423.22	3	19858.4	0.002697	306	1.113	329	6919.16
(K)NLHIVFGSGSISGSVGTDTFmLGK(H)	0.99	101.25	25	101.25	2	Oxidation (+16)	814.079	2439.21	3	614762	0.003143	306	1.288	329	5069.14
(K)NLHIVFGSGSISGSVGTDTFMLGK(H)	0.99	103.85	25	103.29	2		808.745	2423.21	3	133957	-0.001881	306	-0.7759	329	5884.08
(K)NLHIVFGSGSISGSVGTDTFmLGK(H)	0.99	102.84	25	102.84	2	Oxidation (+16)	814.079	2439.21	3	33470.7	0.003875	306	1.588	329	4984
(K)NLHIVFGSGSISGSVGTDTFMLGK(H)	0.99	109.34	25	109.34	2		808.747	2423.22	3	21777.6	0.003063	306	1.264	329	5812.52
(K)NLHIVFGSGSISGSVGTDTFMLGK(H)	0.99	104.98	25	103.63	2		808.747	2423.22	3	23735.2	0.004713	306	1.944	329	5387.95
(K)NLHIVFGSGSISGSVGTDTFMLGK(H)	0.99	100.35	25	99.93	2		808.745	2423.21	3	163502	-0.004077	306	-1.682	329	6574.4
(K)NLHIVFGSGSISGSVGTDTFmLGK(H)	0.99	16.19	25	16.19	2	Oxidation (+16)	814.079	2439.22	3	20451.9	0.004976	306	2.039	329	5405.28
(K)NLHIVFGSGSISGSVGTDTFmLGK(H)	0.98	96.85	25	96.85	2	Oxidation (+16)	814.08	2439.22	3	149075	0.008819	306	3.614	329	5709.92
(K)NLHIVFGSGSISGSVGTDTFMLGK(H)	0.98	105.76	25	105.76	2		808.748	2423.22	3	25487.1	0.005994	306	2.473	329	6034.13
(K)NLHIVFGSGSISGSVGTDTFmLGK(H)	0.98	110.18	25	110.18	2	Oxidation (+16)	814.076	2439.21	3	58684.3	-0.005095	306	-2.088	329	5888.34
(K)NLHIVFGSGSISGSVGTDTFMLGK(H)	0.97	14.08	25	14.08	2		808.745	2423.21	3	5968.06	-0.001698	306	-0.7004	329	5795.51
(K)NLHIVFGSGSISGSVGTDTFMLGK(H)	0.97	107.81	25	107.81	2		808.744	2423.21	3	135118	-0.006093	306	-2.513	329	4241.68
(K)NLHIVFGSGSISGSVGTDTFmLGKHLVR(N)	1	58.9	25	58.9	2	Oxidation (+16)	737.133	2944.5	4	24464	-0.02226	306	-7.558	333	6609.21
(K)NLHIVFGSGSISGSVGTDTFmLGKHLVR(N)	1	93.9	25	93.9	2	Oxidation (+16)	737.138	2944.52	4	68484.2	-0.001753	306	-0.5951	333	6386.49
(H)IVFGSGSISGSVGTDTFMLGK(H)	0.99	105.83	25	105.83	1		1030.52	2059.03	2	36478.9	-0.00121	309	-0.5873	329	7333.47
(F)GSGSISGSVGTDTFmLGK(H)	1	72.68	25	72.68	1	Oxidation (+16)	858.91	1715.81	2	20259.3	0.001265	312	0.7369	329	5913.94
(F)GSGSISGSVGTDTFmLGK(H)	1	79.89	25	79.89	1	Oxidation (+16)	858.909	1715.8	2	32417.1	-0.000321	312	-0.1869	329	6399.9
(F)GSGSISGSVGTDTFMLGK(H)	0.99	91.91	25	91.91	1		850.914	1699.81	2	32076.9	0.004236	312	2.491	329	5799.15
(F)GSGSISGSVGTDTFmLGK(H)	0.99	17.69	25	17.69	1	Oxidation (+16)	858.91	1715.81	2	11729.2	0.001631	312	0.95	329	5868.03
(G)SGSISGSVGTDTFmLGK(H)	1	54.46	25	54.46	1	Oxidation (+16)	830.399	1658.78	2	18442	0.001403	313	0.8453	329	6701.74
(G)SGSISGSVGTDTFmLGK(H)	1	89.72	25	89.72	1	Oxidation (+16)	830.4	1658.78	2	45472.3	0.002257	313	1.36	329	5761.7
(G)SGSISGSVGTDTFmLGK(H)	1	20.71	25	20.71	1	Oxidation (+16)	830.399	1658.78	2	22578.6	0.002135	313	1.286	329	6624.44
(G)SGSISGSVGTDTFMLGK(H)	1	100.06	25	100.06	1		822.401	1642.79	2	60340.6	-0.0005079	313	-0.309	329	5156.63
(G)SGSISGSVGTDTFmLGK(H)	0.99	103.66	25	103.66	1	Oxidation (+16)	830.398	1658.78	2	104677	-0.000429	313	-0.2584	329	5505.12
(S)GSISGSVGTDTFmLGK(H)	1	75.74	25	75.74	1	Oxidation (+16)	786.882	1571.75	2	25040.5	-0.000289	314	-0.1837	329	4949.79
(S)GSISGSVGTDTFMLGK(H)	1	45.99	25	45.99	1		778.881	1555.75	2	48997	-0.008914	314	-5.726	329	6066.01
(S)GSISGSVGTDTFmLGK(H)	1	90.09	25	90.09	1	Oxidation (+16)	786.882	1571.75	2	25759.6	-0.000167	314	-0.1062	329	5983.08
(G)SISGSVGTDTFmLGK(H)	1	59.43	25	59.43	1	Oxidation (+16)	758.372	1514.73	2	20265.5	0.000581	315	0.3833	329	5473.98
(G)SISGSVGTDTFmLGK(H)	1	66.14	25	66.14	1	Oxidation (+16)	758.371	1514.73	2	33121.2	-0.001493	315	-0.985	329	7328.64
(G)SISGSVGTDTFmLGK(H)	1	88.54	25	88.54	1	Oxidation (+16)	758.372	1514.73	2	88795.5	0.000459	315	0.3029	329	5629.07
(G)SISGSVGTDTFMLGK(H)	1	85.97	25	85.97	1		750.373	1498.73	2	69342.4	-0.002672	315	-1.782	329	6316.62
(G)SISGSVGTDTFmLGK(H)	0.91	13.41	25	13.41	1	Oxidation (+16)	758.373	1514.73	2	18182.6	0.003389	315	2.236	329	5206.08
(S)ISGSVGTDTFmLGK(H)	1	80.23	25	80.23	1	Oxidation (+16)	714.856	1427.7	2	43546.2	0.001209	316	0.8463	329	6539.83
(S)ISGSVGTDTFmLGK(H)	1	85.07	25	85.07	1	Oxidation (+16)	714.857	1427.7	2	17854.4	0.002063	316	1.444	329	6670.94
(S)ISGSVGTDTFMLGK(H)	0.98	90.75	25	90.75	1		706.862	1411.71	2	26920	0.00711	316	5.033	329	6333.67
(I)SGSVGTDTFmLGK(H)	1	38.74	25	38.74	1	Oxidation (+16)	658.313	1314.61	2	17226.4	-0.000261	317	-0.1983	329	6670.15
(S)GSVGTDTFmLGK(H)	1	31.53	25	31.53	1	Oxidation (+16)	614.798	1227.58	2	80859.5	0.000733	318	0.5967	329	6308.17
(S)GSVGTDTFmLGK(H)	1	68.4	25	68.4	1	Oxidation (+16)	614.798	1227.58	2	28572.6	0.001343	318	1.093	329	4788.28
(S)GSVGTDTFMLGK(H)	1	51.35	25	51.35	1		606.798	1211.58	2	27126.8	-0.00362	318	-2.985	329	4871.26
(S)GSVGTDTFMLGK(H)	0.99	15.13	25	15.13	1		606.801	1211.59	2	16039.6	0.0006521	318	0.5377	329	5744.48
(G)SVGTDTFMLGK(H)	1	38.2	25	38.2	1		578.29	1154.56	2	27430.5	0.0003021	319	0.2614	329	6207.21
(G)SVGTDTFMLGK(H)	1	42.52	25	42.52	1		578.29	1154.56	2	35606.7	0.0003021	319	0.2614	329	4918.58
(G)SVGTDTFmLGK(H)	1	49.89	25	49.11	1	Oxidation (+16)	586.288	1170.56	2	39724.1	0.001237	319	1.056	329	4770.65
(G)SVGTDTFmLGK(H)	1	58.46	25	57.35	1	Oxidation (+16)	586.287	1170.56	2	91477.6	0.000503	319	0.4294	329	4721.37
(S)VGTDTFmLGK(H)	1	38.55	25	38.55	1	Oxidation (+16)	542.772	1083.53	2	45567.7	0.001497	320	1.38	329	4674.99
(S)VGTDTFMLGK(H)	1	49.98	25	41.86	1		534.773	1067.53	2	21333.8	-0.0001699	320	-0.159	329	5693.15
(S)VGTDTFMLGK(H)	1	45.35	25	40.3	1		534.775	1067.54	2	17828.4	0.003126	320	2.926	329	6505.87
(S)VGTDTFmLGK(H)	1	21.18	25	21.18	1	Oxidation (+16)	542.771	1083.53	2	69890.6	-0.000211	320	-0.1945	329	6196.49
(G)TDTFmLGK(H)	0.99	39.99	25	31.26	1	Oxidation (+16)	464.726	927.437	2	31540.4	-0.000215	322	-0.2315	329	6605.8
(G)TDTFMLGK(H)	0.99	46.78	25	46.78	1		456.729	911.443	2	29885.1	0.0003761	322	0.4121	329	6108.78
(G)TDTFMLGK(H)	0.99	30.87	25	30.87	1		456.728	911.442	2	22435.7	-0.0001119	322	-0.1227	329	6223.68
(R)NQTFGLVESESNNNK(N)	1	81.89	25	81.89	2		840.894	1679.77	2	29711.6	-0.001048	334	-0.6235	348	6158.2
(N)QTFGLVESESNNNK(N)	1	76.92	25	76.92	1		783.873	1565.73	2	21205.9	-0.001116	335	-0.7123	348	5621.82
(K)NGGDNIFDYISFEGIVGLGFPGmLSAGNIPFFDNLLK(Q)	1	64.86	25	64.86	2	Oxidation (+16)	1322.32	3963.94	3	89865	0.003252	349	0.8202	385	5238.47
(K)NGGDNIFDYISFEGIVGLGFPGmLSAGNIPFFDNLLK(Q)	1	66	25	66	2	Oxidation (+16)	1322.32	3963.94	3	232192	-0.002241	349	-0.5652	385	6721.27
(K)NGGDNIFDYISFEGIVGLGFPGMLSAGNIPFFDNLLK(Q)	1	62.52	25	62.52	2		1316.99	3947.95	3	19737.8	0.00427	349	1.081	385	5439.6
(K)NGGDNIFDYISFEGIVGLGFPGMLSAGNIPFFDNLLK(Q)	1	78.79	25	78.79	2		1316.99	3947.94	3	92506.3	-0.0008569	349	-0.217	385	4939.37
(K)NGGDNIFDYISFEGIVGLGFPGmLSAGNIPFFDNLLK(Q)	1	23.8	25	23.8	2	Oxidation (+16)	1322.32	3963.93	3	13498.7	-0.008832	349	-2.228	385	4752.7
(K)NGGDNIFDYISFEGIVGLGFPGMLSAGNIPFFDNLLK(Q)	1	31.45	25	31.45	2		1316.98	3947.93	3	10306.4	-0.01404	349	-3.555	385	5020.04
(K)NGGDNIFDYISFEGIVGLGFPGmLSAGNIPFFDNLLK(Q)	1	72.87	25	72.87	2	Oxidation (+16)	1322.32	3963.93	3	81508.7	-0.007734	349	-1.951	385	6059.89
(K)NGGDNIFDYISFEGIVGLGFPGMLSAGNIPFFDNLLK(Q)	1	87.18	25	87.18	2		1316.99	3947.95	3	337626	0.007201	349	1.824	385	6453.34
(K)NGGDNIFDYISFEGIVGLGFPGMLSAGNIPFFDNLLK(Q)	0.94	16.28	25	16.28	2		1316.98	3947.92	3	18194.7	-0.02649	349	-6.708	385	6655.05
(F)EGIVGLGFPGmLSAGNIPFFDNLLK(Q)	1	42.6	25	42.6	1	Oxidation (+16)	874.792	2621.35	3	14708.5	-0.001905	361	-0.7264	385	4819.97
(E)GIVGLGFPGmLSAGNIPFFDNLLK(Q)	1	41.84	25	41.84	1	Oxidation (+16)	831.778	2492.31	3	17912.3	-0.001785	362	-0.7159	385	6577.39
(G)IVGLGFPGmLSAGNIPFFDNLLK(Q)	1	29.85	25	29.85	1	Oxidation (+16)	1218.65	2435.29	2	5860.18	-0.006211	363	-2.549	385	6420.57
(G)IVGLGFPGmLSAGNIPFFDNLLK(Q)	1	23.48	25	23.48	1	Oxidation (+16)	812.778	2435.31	3	15300.1	0.01825	363	7.491	385	5250.64
(V)GLGFPGmLSAGNIPFFDNLLK(Q)	1	40.73	25	40.73	1	Oxidation (+16)	1112.58	2223.14	2	20906.3	-0.002393	365	-1.076	385	5038.48
(G)LGFPGmLSAGNIPFFDNLLK(Q)	0.99	102.76	25	102.76	1	Oxidation (+16)	1084.07	2166.12	2	40529	0.002505	366	1.156	385	5694.6
(L)GFPGmLSAGNIPFFDNLLK(Q)	1	88.13	25	88.13	1	Oxidation (+16)	1027.52	2053.04	2	98813.7	0.000667	367	0.3247	385	5190.53
(G)FPGmLSAGNIPFFDNLLK(Q)	1	82.16	25	82.16	1	Oxidation (+16)	999.016	1996.02	2	69136.6	0.003491	368	1.748	385	5370.24
(G)FPGMLSAGNIPFFDNLLK(Q)	0.99	16.19	25	16.19	1		991.015	1980.02	2	11487.9	-0.002448	368	-1.236	385	5336.38
(F)PGmLSAGNIPFFDNLLK(Q)	1	44.63	25	44.63	1	Oxidation (+16)	925.481	1848.95	2	9072.76	0.002067	369	1.117	385	5105.07
(F)PGmLSAGNIPFFDNLLK(Q)	1	69.07	25	69.07	1	Oxidation (+16)	925.482	1848.95	2	20114.5	0.005729	369	3.097	385	5139.27
(P)GmLSAGNIPFFDNLLK(Q)	1	29.47	25	29.47	1	Oxidation (+16)	876.952	1751.89	2	11004.3	-0.001651	370	-0.9418	385	4972.78
(P)GmLSAGNIPFFDNLLK(Q)	1	48.65	25	48.65	1	Oxidation (+16)	876.952	1751.89	2	11107.8	-0.001895	370	-1.081	385	5613.45
(G)MLSAGNIPFFDNLLK(Q)	1	24.29	25	24.29	1		840.446	1678.88	2	14893.1	0.00158	371	0.9406	385	6417.08
(G)mLSAGNIPFFDNLLK(Q)	1	55.18	25	55.18	1	Oxidation (+16)	848.444	1694.87	2	57392	0.002637	371	1.555	385	5303.16
(G)mLSAGNIPFFDNLLK(Q)	1	65.92	25	65.92	1	Oxidation (+16)	848.441	1694.87	2	25739.4	-0.002369	371	-1.397	385	5352.84
(M)LSAGNIPFFDNLLK(Q)	1	48.8	25	48.8	1		774.925	1547.84	2	69802.8	8.806e-05	372	0.05685	385	6950.89
(M)LSAGNIPFFDNLLK(Q)	1	36.7	25	36.7	1		774.925	1547.84	2	28456.5	0.001186	372	0.7658	385	5948.71
(M)LSAGNIPFFDNLLK(Q)	1	49.46	25	49.46	1		774.925	1547.84	2	651334	0.0004541	372	0.2932	385	4837.45
(M)LSAGNIPFFDNLLK(Q)	1	27.3	25	27.3	1		774.923	1547.83	2	41128.9	-0.003696	372	-2.386	385	5122.2
(M)LSAGNIPFFDNLLK(Q)	0.93	16.57	25	13.12	1		774.928	1547.84	2	24970.5	0.00619	372	3.997	385	6450.12
(L)SAGNIPFFDNLLK(Q)	1	34.15	25	34.15	1		718.383	1434.75	2	223485	0.0005701	373	0.397	385	6132.2
(L)SAGNIPFFDNLLK(Q)	1	34.44	25	34.44	1		718.383	1434.75	2	852101	-0.0004079	373	-0.2841	385	6081.87
(L)SAGNIPFFDNLLK(Q)	1	33.76	25	33.76	1		718.383	1434.75	2	42867.1	0.00118	373	0.8219	385	5073.69
(L)SAGNIPFFDNLLK(Q)	1	25.17	25	25.17	1		718.383	1434.75	2	17723.3	0.0006921	373	0.482	385	4510.5
(L)SAGNIPFFDNLLK(Q)	1	32.32	25	32.32	1		718.382	1434.75	2	31330.8	-0.001994	373	-1.389	385	7281.92
(L)SAGNIPFFDNLLK(Q)	0.98	14.71	25	14.71	1		718.383	1434.75	2	11458.8	0.0005701	373	0.397	385	6351.62
(S)AGNIPFFDNLLK(Q)	1	40.37	25	37.11	1		674.867	1347.72	2	92611.1	0.0002201	374	0.1632	385	5597.2
(S)AGNIPFFDNLLK(Q)	1	31.01	25	31.01	1		674.867	1347.72	2	24255.8	9.806e-05	374	0.0727	385	7372.64
(S)AGNIPFFDNLLK(Q)	1	22.38	25	22.38	1		674.866	1347.72	2	17745.3	-0.00161	374	-1.194	385	5089.94
(A)GNIPFFDNLLK(Q)	1	32.41	25	26.38	1		639.348	1276.68	2	38890.9	-0.0005219	375	-0.4085	385	4917.82
(A)GNIPFFDNLLK(Q)	1	34.18	25	25.71	1		639.348	1276.68	2	192068	-0.0007659	375	-0.5995	385	4240.77
(A)GNIPFFDNLLK(Q)	1	37.36	25	28.51	1		639.347	1276.68	2	26758.7	-0.00162	375	-1.268	385	4980.87
(A)GNIPFFDNLLK(Q)	0.96	13.66	25	13.66	1		639.349	1276.68	2	15772.9	0.002042	375	1.598	385	3191.27
(G)NIPFFDNLLK(Q)	1	25.83	25	22.84	1		610.837	1219.66	2	44472.6	0.0002261	376	0.1852	385	3208
(G)NIPFFDNLLK(Q)	1	29.86	25	26.8	1		610.837	1219.66	2	179522	-0.0003839	376	-0.3145	385	3564.8
(G)NIPFFDNLLK(Q)	1	20	25	20	1		610.837	1219.66	2	21188.4	-0.0003839	376	-0.3145	385	3226.8
(G)NIPFFDNLLK(Q)	0.99	18.94	25	18.22	1		610.838	1219.66	2	16051.1	0.00218	376	1.786	385	3216.13
(G)NIPFFDNLLK(Q)	0.98	21.12	25	12.85	1		610.837	1219.66	2	27476.1	-0.001726	376	-1.414	385	3182.48
(N)IPFFDNLLK(Q)	1	42.94	25	37.3	1		553.817	1105.62	2	35599.8	0.001378	377	1.245	385	3304.22
(N)IPFFDNLLK(Q)	1	41.72	25	31.39	1		553.816	1105.62	2	11903	0.0004021	377	0.3633	385	3557.28
(N)IPFFDNLLK(Q)	1	36.43	25	30.29	1		553.816	1105.62	2	76271.7	-0.0004519	377	-0.4084	385	3198.24
(N)IPFFDNLLK(Q)	1	32.2	25	31.89	1		553.816	1105.62	2	22715.6	-0.0008179	377	-0.7391	385	3188.77
(I)PFFDNLLK(Q)	0.99	37.38	25	33.71	1		497.274	992.533	2	16539.4	-0.0005799	378	-0.5837	385	3568.5
(I)PFFDNLLK(Q)	0.99	21.64	25	20.56	1		497.274	992.533	2	16392.5	3.006e-05	378	0.03025	385	3206.29
(L)KQNPNVDPQFSFYISPYDGK(S)	1	37.09	25	37.09	1		782.046	2343.12	3	33389.3	-0.0007689	385	-0.328	404	3204.79
(L)KQNPNVDPQFSFYISPYDGK(S)	1	64.45	25	64.45	1		782.046	2343.12	3	61335.2	-0.001135	385	-0.4842	404	3169.54
(K)QNPNVDPQFS(F)	1	18.57	25	18.57	1		573.265	1144.51	2	25073.5	-0.0001039	386	-0.09074	395	3186.36
(K)QNPNVDPQFSF(Y)	1	28.93	25	28.93	1		646.799	1291.58	2	64820.9	-0.0007539	386	-0.5833	396	3554.35
(K)QNPNVDPQFSF(Y)	0.99	20.85	25	20.85	1		646.797	1291.58	2	34655.6	-0.004416	386	-3.416	396	3222.98
(K)QNPNVDPQFSFYISPY(D)	0.92	14	25	14	1		958.445	1914.87	2	20436	-0.004262	386	-2.225	401	3004.55
(K)QNPNVDPQFSFYISPYD(G)	1	24.08	25	24.08	1		1015.96	2029.91	2	111443	0.005116	386	2.519	402	2987.05
(K)QNPNVDPQFSFYISPYD(G)	1	20.55	25	20.55	1		1015.96	2029.91	2	206735	0.00182	386	0.8962	402	3368.22
(K)QNPNVDPQFSFYISPYDGK(S)	1	39.6	25	39.6	2		1108.52	2215.02	2	50822.8	0.0006761	386	0.3051	404	2556.3
(K)QNPNVDPQFSFYISPYDGK(S)	1	39.47	25	39.47	2		1108.52	2215.03	2	26507.6	0.002628	386	1.186	404	2573.06
(K)QNPNVDPQFSFYISPYDGK(S)	1	39.08	25	39.08	2		1108.52	2215.03	2	6175.92	0.005314	386	2.398	404	2554.78
(K)QNPNVDPQFSFYISPYDGK(S)	1	38.68	25	38.68	2		1108.52	2215.02	2	29732	-0.003718	386	-1.678	404	2950.28
(K)QNPNVDPQFSFYISPYDGK(S)	1	38.08	25	38.08	2		1108.52	2215.02	2	30072.7	-0.005672	386	-2.56	404	2971.45
(K)QNPNVDPQFSFYISPYDGK(S)	1	41.91	25	41.91	2		1108.52	2215.02	2	24659	0.001652	386	0.7455	404	2972.56
(K)QNPNVDPQFSFYISPYDGK(S)	1	50.55	25	50.55	2		1108.52	2215.02	2	112827	0.0001881	386	0.08486	404	2955.66
(K)QNPNVDPQFSFYISPYDGK(S)	1	36.09	25	36.09	2		1108.52	2215.02	2	49681.5	0.001164	386	0.5253	404	2555.65
(K)QNPNVDPQFSFYISPYDGK(S)	1	50.41	25	50.41	2		1108.52	2215.02	2	51395.5	0.0004321	386	0.195	404	2572.91
(K)QNPNVDPQFSFYISPYDGK(S)	1	35.47	25	35.47	2		1108.52	2215.02	2	31733.7	0.001164	386	0.5253	404	2459.41
(K)QNPNVDPQFSFYISPYDGK(S)	1	43.51	25	43.51	2		739.348	2215.02	3	89992.1	-0.001047	386	-0.4724	404	2860.52
(K)QNPNVDPQFSFYISPYDGK(S)	1	42.78	25	42.78	2		739.348	2215.02	3	36712.1	-0.00123	386	-0.555	404	2843.89
(K)QNPNVDPQFSFYISPYDGK(S)	1	48.41	25	48.41	2		1108.52	2215.02	2	171524	0.001652	386	0.7455	404	2482.21
(K)QNPNVDPQFSFYISPYDGK(S)	1	51.41	25	51.41	2		1108.52	2215.02	2	27212.7	0.001408	386	0.6354	404	2147.66
(K)QNPNVDPQFSFYISPYDGK(S)	1	50.82	25	50.82	2		1108.52	2215.02	2	18070.2	-0.0007899	386	-0.3565	404	2447.15
(K)QNPNVDPQFSFYISPYDGK(S)	1	53.1	25	53.1	2		1108.52	2215.02	2	31588.5	0.0006761	386	0.3051	404	2464.66
(K)QNPNVDPQFSFYISPYDGK(S)	1	53.78	25	53.78	2		739.349	2215.02	3	40606.9	0.001518	386	0.685	404	2372.84
(K)QNPNVDPQFSFYISPYDGK(S)	1	64.02	25	64.02	2		1108.52	2215.02	2	41722.4	0.0001881	386	0.08486	404	2300.39
(K)QNPNVDPQFSFYISPYDGK(S)	1	56.76	25	56.76	2		1108.52	2215.02	2	32928.6	-0.0002999	386	-0.1354	404	6682.84
(K)QNPNVDPQFSFYISPYDGK(S)	1	56.87	25	56.87	2		1108.52	2215.02	2	40233.5	-0.0002999	386	-0.1354	404	6698.21
(K)QNPNVDPQFSFYISPYDGK(S)	1	52.11	25	52.11	2		1108.52	2215.02	2	7820.4	0.001896	386	0.8556	404	6768.81
(K)QNPNVDPQFSFYISPYDGK(S)	1	56.39	25	56.39	2		1108.52	2215.02	2	28638.9	-0.0007899	386	-0.3565	404	6751.83
(K)QNPNVDPQFSFYISPYDGK(S)	1	52.93	25	52.93	2		1108.52	2215.02	2	15216.7	0.001896	386	0.8556	404	6776.28
(K)QNPNVDPQFSFYISPYDGK(S)	1	63.41	25	63.41	2		1108.52	2215.02	2	40132.6	0.0004321	386	0.195	404	6784.41
(K)QNPNVDPQFSFYISPYDGK(S)	1	54.24	25	54.24	2		1108.52	2215.02	2	50902.7	-0.001278	386	-0.5767	404	6713.52
(K)QNPNVDPQFSFYISPYDGK(S)	1	50.62	25	50.62	2		1108.52	2215.02	2	49980.2	-0.001522	386	-0.6868	404	6736.68
(K)QNPNVDPQFSFYISPYDGK(S)	1	55.31	25	55.31	2		1108.52	2215.02	2	68538.6	0.001896	386	0.8556	404	6698.46
(K)QNPNVDPQFSFYISPYDGK(S)	1	50.77	25	50.77	2		1108.52	2215.02	2	37961	-0.002254	386	-1.017	404	6502.96
(K)QNPNVDPQFSFYISPYDGK(S)	1	56.19	25	56.19	2		1108.52	2215.02	2	32391.2	0.00214	386	0.9657	404	6492.83
(K)QNPNVDPQFSFYISPYDGK(S)	1	53.45	25	53.45	2		1108.52	2215.02	2	22896.8	-0.001522	386	-0.6868	404	6489.03
(K)QNPNVDPQFSFYISPYDGK(S)	1	52.14	25	52.14	2		1108.52	2215.02	2	30634.3	-0.00201	386	-0.907	404	6483.82
(K)QNPNVDPQFSFYISPYDGK(S)	1	49.11	25	49.11	2		1108.52	2215.03	2	25772.4	0.003362	386	1.517	404	6434.82
(K)QNPNVDPQFSFYISPYDGK(S)	1	53.01	25	53.01	2		1108.52	2215.02	2	18399.1	-0.00201	386	-0.907	404	6427.19
(K)QNPNVDPQFSFYISPYDGK(S)	1	64.01	25	64.01	2		1108.52	2215.02	2	25483.8	0.0006761	386	0.3051	404	6371.85
(K)QNPNVDPQFSFYISPYDGK(S)	1	50.43	25	50.43	2		1108.52	2215.03	2	34629.4	0.003362	386	1.517	404	6361.19
(K)QNPNVDPQFSFYISPYDGK(S)	1	61.78	25	61.78	2		1108.52	2215.02	2	29919.4	0.0009201	386	0.4152	404	6440.52
(K)QNPNVDPQFSFYISPYDGK(S)	1	50.45	25	50.45	2		1108.52	2215.03	2	28892.4	0.003362	386	1.517	404	5955.21
(K)QNPNVDPQFSFYISPYDGK(S)	1	63.71	25	63.71	2		1108.52	2215.02	2	27032.3	0.0009201	386	0.4152	404	5937.29
(K)QNPNVDPQFSFYISPYDGK(S)	1	65.1	25	65.1	2		1108.52	2215.02	2	34902.5	0.0009201	386	0.4152	404	5850.8
(K)QNPNVDPQFSFYISPYDGK(S)	1	65.92	25	65.92	2		1108.52	2215.02	2	37877.9	0.0009201	386	0.4152	404	5868.81
(K)QNPNVDPQFSFYISPYDGK(S)	1	67.06	25	67.06	2		1108.52	2215.02	2	679670	0.0009201	386	0.4152	404	6143.68
(K)QNPNVDPQFSFYISPYDGK(S)	1	65.42	25	65.42	2		1108.52	2215.02	2	45121.8	-0.0005459	386	-0.2464	404	5870.96
(K)QNPNVDPQFSFYISPYDGK(S)	1	62.54	25	62.54	2		1108.52	2215.02	2	38414.6	0.001896	386	0.8556	404	5892.34
(K)QNPNVDPQFSFYISPYDGK(S)	1	74.2	25	74.2	2		1108.52	2215.02	2	3486440	0.0004321	386	0.195	404	5835.37
(K)QNPNVDPQFSFYISPYDGK(S)	1	36.04	25	36.04	2		1108.52	2215.02	2	30628.9	-0.003718	386	-1.678	404	5852.63
(K)QNPNVDPQFSFYISPYDGK(S)	1	62.38	25	62.38	2		1108.52	2215.02	2	30390.4	0.002384	386	1.076	404	5816.79
(K)QNPNVDPQFSFYISPYDGK(S)	1	71.43	25	71.43	2		1108.52	2215.02	2	17566.6	-0.001034	386	-0.4666	404	5800.05
(K)QNPNVDPQFSFYISPYDGK(S)	1	77.96	25	77.96	2		1108.52	2215.02	2	117868	0.0001881	386	0.08486	404	5871.64
(K)QNPNVDPQFSFYISPYDGK(S)	1	62.13	25	62.13	2		1108.52	2215.02	2	143028	-0.001522	386	-0.6868	404	5367.37
(K)QNPNVDPQFSFYISPYDGK(S)	1	63.55	25	63.55	2		1108.52	2215.02	2	41597.2	-0.001522	386	-0.6868	404	5351.28
(K)QNPNVDPQFSFYISPYDGK(S)	1	61.87	25	61.87	2		1108.52	2215.02	2	28811.2	-0.002254	386	-1.017	404	5384.58
(K)QNPNVDPQFSFYISPYDGK(S)	1	74.59	25	74.59	2		1108.52	2215.02	2	50155.2	-0.0002999	386	-0.1354	404	5402.47
(K)QNPNVDPQFSFYISPYDGK(S)	1	74.31	25	74.31	2		1108.52	2215.02	2	22590	0.001408	386	0.6354	404	5334.79
(K)QNPNVDPQFSFYISPYDGK(S)	1	56.97	25	56.97	2		1108.52	2215.02	2	46086	-0.002742	386	-1.237	404	5420.43
(K)QNPNVDPQFSFYISPYDGK(S)	1	64.06	25	64.06	2		1108.52	2215.02	2	33721.1	-0.002254	386	-1.017	404	5311.6
(K)QNPNVDPQFSFYISPYDGK(S)	1	65.34	25	65.34	2		1108.52	2215.02	2	87788.4	-0.00201	386	-0.907	404	5295.69
(K)QNPNVDPQFSFYISPYDGK(S)	1	66.56	25	66.56	2		1108.52	2215.02	2	232042	-0.00201	386	-0.907	404	5328.21
(K)QNPNVDPQFSFYISPYDGK(S)	1	66.81	25	66.81	2		1108.52	2215.02	2	50246.7	-0.002254	386	-1.017	404	5319.26
(K)QNPNVDPQFSFYISPYDGK(S)	1	62.07	25	62.07	2		1108.52	2215.03	2	54196.9	0.003606	386	1.627	404	5303.93
(K)QNPNVDPQFSFYISPYDGK(S)	1	60.06	25	60.06	2		1108.52	2215.02	2	18512.1	-0.002742	386	-1.237	404	5287.73
(K)QNPNVDPQFSFYISPYDGK(S)	1	45.84	25	45.84	2		1108.52	2215.02	2	13763.8	-0.004696	386	-2.119	404	5338.06
(K)QNPNVDPQFSFYISPYDGK(S)	1	77.2	25	77.2	2		1108.52	2215.02	2	53834.1	-0.0002999	386	-0.1354	404	5427.62
(K)QNPNVDPQFSFYISPYDGK(S)	1	63.58	25	63.58	2		1108.52	2215.02	2	33500.8	-0.002742	386	-1.237	404	5410.58
(K)QNPNVDPQFSFYISPYDGK(S)	1	64.35	25	64.35	2		1108.52	2215.03	2	479294	0.004094	386	1.847	404	5444.31
(K)QNPNVDPQFSFYISPYDGK(S)	1	78.39	25	78.39	2		1108.52	2215.02	2	22546.6	-0.0007899	386	-0.3565	404	5461.28
(K)QNPNVDPQFSFYISPYDGK(S)	1	66.29	25	66.29	2		1108.52	2215.02	2	10600000	-0.002498	386	-1.127	404	5393.33
(K)QNPNVDPQFSFYISPYDGK(S)	1	66.66	25	66.66	2		1108.52	2215.02	2	20109.5	-0.002742	386	-1.237	404	5156.87
(K)QNPNVDPQFSFYISPYDGK(S)	1	57.48	25	57.48	2		1108.52	2215.02	2	37085.7	-0.00323	386	-1.458	404	5173.77
(K)QNPNVDPQFSFYISPYDGK(S)	1	81.44	25	81.44	2		1108.52	2215.02	2	12842.3	-5.594e-05	386	-0.02524	404	5141.27
(K)QNPNVDPQFSFYISPYDGK(S)	1	67.66	25	67.66	2		1108.52	2215.02	2	28030.4	-0.002742	386	-1.237	404	5125.75
(K)QNPNVDPQFSFYISPYDGK(S)	1	81.7	25	81.7	2		1108.52	2215.02	2	40176.2	-5.594e-05	386	-0.02524	404	5404.44
(K)QNPNVDPQFSFYISPYDGK(S)	1	79.02	25	79.02	2		1108.52	2215.02	2	1565840	0.0009201	386	0.4152	404	4211.63
(K)QNPNVDPQFSFYISPYDGK(S)	1	68.36	25	68.36	2		1108.52	2215.03	2	130463	0.004094	386	1.847	404	4048.58
(K)QNPNVDPQFSFYISPYDGK(S)	1	69.86	25	69.86	2		1108.52	2215.02	2	63136.7	-0.002498	386	-1.127	404	4030.36
(K)QNPNVDPQFSFYISPYDGK(S)	1	77.13	25	77.13	2		1108.52	2215.02	2	50517.1	-0.001278	386	-0.5767	404	2518.36
(K)QNPNVDPQFSFYISPYDGK(S)	1	61.92	25	61.92	2		1108.52	2215.02	2	16489.9	-0.002986	386	-1.347	404	4270.91
(K)QNPNVDPQFSFYISPYDGK(S)	1	81.87	25	81.87	2		1108.52	2215.02	2	28697.3	-0.001034	386	-0.4666	404	4252.57
(K)QNPNVDPQFSFYISPYDGK(S)	1	65.55	25	65.55	2		1108.52	2215.02	2	68542.5	-0.002986	386	-1.347	404	5961.76
(K)QNPNVDPQFSFYISPYDGK(S)	1	77.83	25	77.83	2		1108.52	2215.02	2	14101.2	-0.001522	386	-0.6868	404	5889.98
(K)QNPNVDPQFSFYISPYDGK(S)	1	49.15	25	49.15	2		1108.52	2215.02	2	32249.7	-0.005428	386	-2.449	404	5873.02
(K)QNPNVDPQFSFYISPYDGK(S)	1	74.04	25	74.04	2		1108.52	2215.02	2	44311	-0.002498	386	-1.127	404	5924.86
(K)QNPNVDPQFSFYISPYDGK(S)	1	66.21	25	66.21	2		1108.52	2215.03	2	26554.3	0.00507	386	2.288	404	6167.66
(K)QNPNVDPQFSFYISPYDGK(S)	1	79.01	25	79.01	2		1108.52	2215.02	2	40688	-0.002254	386	-1.017	404	7014.48
(K)QNPNVDPQFSFYISPYDGK(S)	1	83.43	25	83.43	2		1108.52	2215.02	2	104830	-0.0005459	386	-0.2464	404	6613.5
(K)QNPNVDPQFSFYISPYDGK(S)	1	43.79	25	43.79	2		1108.51	2215.01	2	636326	-0.00909	386	-4.102	404	6102.02
(K)QNPNVDPQFSFYISPYDGK(S)	1	84.47	25	84.47	2		1108.52	2215.02	2	67713.3	-0.0007899	386	-0.3565	404	6582.78
(K)QNPNVDPQFSFYISPYDGK(S)	1	76.54	25	76.54	2		1108.52	2215.02	2	28400000	-0.002742	386	-1.237	404	5162.18
(K)QNPNVDPQFSFYISPYDGK(S)	1	81.43	25	81.43	2		1108.52	2215.02	2	31431.5	-0.002254	386	-1.017	404	5508.72
(K)QNPNVDPQFSFYISPYDGK(S)	1	70.64	25	70.64	2		1108.52	2215.02	2	20301.9	-0.00494	386	-2.229	404	5651.39
(K)QNPNVDPQFSFYISPYDGK(S)	1	70.76	25	70.76	2		1108.52	2215.02	2	20220.2	-0.003964	386	-1.789	404	6692.24
(K)QNPNVDPQFSFYISPYDGK(S)	1	46.79	25	46.79	2		1108.52	2215.03	2	7619.7	0.01069	386	4.822	404	3691.12
(K)QNPNVDPQFSFYISPYDGK(S)	1	71.16	25	71.16	2		1108.52	2215.02	2	57486.2	-0.004452	386	-2.009	404	4979.29
(K)QNPNVDPQFSFYISPYDGK(S)	1	85.55	25	85.55	2		1108.52	2215.02	2	15005.6	-0.001278	386	-0.5767	404	5907.05
(K)QNPNVDPQFSFYISPYDGK(S)	1	60.14	25	60.14	2		1108.52	2215.02	2	29890.3	-0.005916	386	-2.67	404	6084.01
(K)QNPNVDPQFSFYISPYDGK(S)	1	81.7	25	81.7	2		1108.52	2215.03	2	32004.2	0.004094	386	1.847	404	6800.52
(K)QNPNVDPQFSFYISPYDGK(S)	1	84.72	25	84.72	2		1108.52	2215.03	2	42232.4	0.003118	386	1.407	404	6068.25
(K)QNPNVDPQFSFYISPYDGK(S)	1	78.12	25	78.12	2		1108.52	2215.02	2	60201.3	-0.003718	386	-1.678	404	4145
(K)QNPNVDPQFSFYISPYDGK(S)	1	78.42	25	78.42	2		1108.52	2215.02	2	29693.3	-0.003718	386	-1.678	404	5941.99
(K)QNPNVDPQFSFYISPYDGK(S)	1	88.39	25	88.39	2		1108.52	2215.02	2	79000000	0.001408	386	0.6354	404	6518.74
(K)QNPNVDPQFSFYISPYDGK(S)	1	74.38	25	74.38	2		1108.52	2215.02	2	64851.9	-0.00494	386	-2.229	404	6405.57
(K)QNPNVDPQFSFYISPYDGK(S)	1	88.53	25	88.53	2		1108.52	2215.02	2	78300000	-0.001034	386	-0.4666	404	7313.91
(K)QNPNVDPQFSFYISPYDGK(S)	1	77.94	25	77.94	2		1108.52	2215.03	2	164904	0.004826	386	2.178	404	6152
(K)QNPNVDPQFSFYISPYDGK(S)	1	63.14	25	63.14	2		1108.52	2215.02	2	14650	-0.006648	386	-3	404	6877.59
(K)QNPNVDPQFSFYISPYDGK(S)	1	81.64	25	81.64	2		1108.52	2215.02	2	52484.2	-0.00323	386	-1.458	404	6283.13
(K)QNPNVDPQFSFYISPYDGK(S)	1	90.19	25	90.19	2		1108.52	2215.02	2	532962	0.0009201	386	0.4152	404	5701.62
(K)QNPNVDPQFSFYISPYDGK(S)	1	83.29	25	83.29	2		1108.52	2215.02	2	34960.4	-0.003474	386	-1.568	404	5444.08
(K)QNPNVDPQFSFYISPYDGK(S)	1	72.11	25	72.11	2		1108.52	2215.02	2	27883.6	-0.006648	386	-3	404	5375.86
(K)QNPNVDPQFSFYISPYDGK(S)	1	80.09	25	80.09	2		1108.52	2215.02	2	42759.7	-0.00494	386	-2.229	404	4523.73
(K)QNPNVDPQFSFYISPYDGK(S)	1	81.3	25	81.3	2		1108.52	2215.02	2	17400.6	-0.004208	386	-1.899	404	6503.4
(K)QNPNVDPQFSFYISPYDGK(S)	1	63.9	25	63.9	2		1108.51	2215.01	2	36027.9	-0.01739	386	-7.847	404	6184.21
(K)QNPNVDPQFSFYISPYDGK(S)	1	94.25	25	94.25	2		1108.52	2215.02	2	69601.1	-0.0002999	386	-0.1354	404	6052.35
(K)QNPNVDPQFSFYISPYDGK(S)	1	20.08	25	20.08	2		739.348	2215.02	3	10047.8	0.001152	386	0.5199	404	6659.57
(K)QNPNVDPQFSFYISPYDGK(S)	1	87.11	25	87.11	2		1108.52	2215.02	2	81593.7	-0.003474	386	-1.568	404	7298.24
(K)QNPNVDPQFSFYISPYDGK(S)	1	84.56	25	84.56	2		1108.52	2215.02	2	161828	-0.003964	386	-1.789	404	6135.4
(K)QNPNVDPQFSFYISPYDGK(S)	1	73.47	25	73.47	2		1108.51	2215.01	2	10207.7	-0.01226	386	-5.534	404	6234.15
(K)QNPNVDPQFSFYISPYDGK(S)	1	98.69	25	98.69	2		1108.52	2215.02	2	96410	-5.594e-05	386	-0.02524	404	6598.41
(K)QNPNVDPQFSFYISPYDGK(S)	1	93.57	25	93.57	2		1108.52	2215.02	2	30358.2	-0.002254	386	-1.017	404	6674.91
(K)QNPNVDPQFSFYISPYDGK(S)	1	78.8	25	78.8	2		1108.51	2215.01	2	48407	-0.01007	386	-4.542	404	6118.52
(K)QNPNVDPQFSFYISPYDGK(S)	1	77.07	25	77.07	2		1108.52	2215.03	2	56406.4	0.009954	386	4.492	404	5976.25
(K)QNPNVDPQFSFYISPYDGK(S)	1	80.11	25	80.11	2		1108.51	2215.01	2	57469	-0.008846	386	-3.992	404	6456.41
(K)QNPNVDPQFSFYISPYDGK(S)	1	102.72	25	102.72	2		1108.52	2215.02	2	143498	0.0004321	386	0.195	404	4875.42
(K)QNPNVDPQFSFYISPYDGK(S)	1	93.63	25	93.63	2		1108.52	2215.02	2	43442.5	-0.002498	386	-1.127	404	5776.72
(K)QNPNVDPQFSFYISPYDGK(S)	0.99	90.03	25	90.03	2		1108.52	2215.02	2	362294	-0.003964	386	-1.789	404	6250.23
(K)QNPNVDPQFSFYISPYDGK(S)	0.99	98.46	25	98.46	2		1108.52	2215.02	2	79331.4	-0.002498	386	-1.127	404	4841.46
(K)QNPNVDPQFSFYISPYDGK(S)	0.99	103.99	25	103.99	2		1108.52	2215.02	2	274738	-0.001522	386	-0.6868	404	6534.83
(K)QNPNVDPQFSFYISPYDGK(S)	0.99	110.69	25	110.69	2		1108.52	2215.02	2	30713.6	0.001896	386	0.8556	404	6217.03
(K)QNPNVDPQFSFYISPYDGK(S)	0.99	115.42	25	115.42	2		1108.52	2215.02	2	61683.6	-0.002254	386	-1.017	404	6784.97
(K)QNPNVDPQFSFYISPYDGK(S)	0.99	115.44	25	115.44	2		1108.52	2215.02	2	77115.3	-0.002254	386	-1.017	404	5130.1
(K)QNPNVDPQFSFYISPYDGK(S)	0.98	115.39	25	115.39	2		1108.52	2215.02	2	81291.2	-0.002742	386	-1.237	404	5114.85
(K)QNPNVDPQFSFYISPYDGK(S)	0.98	120.36	25	120.36	2		1108.52	2215.02	2	73338	-0.001522	386	-0.6868	404	5667.45
(K)QNPNVDPQFSFYISPYDGK(S)	0.98	115.46	25	115.46	2		1108.52	2215.02	2	61862.1	-0.00323	386	-1.458	404	6644.2
(K)QNPNVDPQFSFYISPYDGK(S)	0.97	15.04	25	15.04	2		1108.52	2215.02	2	5377.84	-0.003474	386	-1.568	404	5525.01
(K)QNPNVDPQFSFYISPYDGKSTLIIGGISK(S)	1	58.65	25	58.65	2		1062.54	3184.61	3	73322.5	-0.0002929	386	-0.09196	414	6200.49
(K)QNPNVDPQFSFYISPYDGKSTLIIGGISK(S)	1	58.11	25	58.11	2		1062.54	3184.61	3	216165	0.001171	386	0.3676	414	5684.84
(K)QNPNVDPQFSFYISPYDGKSTLIIGGISK(S)	1	53.32	25	53.32	2		1062.54	3184.61	3	57879.5	-0.002123	386	-0.6664	414	6009.09
(K)QNPNVDPQFSFYISPYDGKSTLIIGGISK(S)	1	57.93	25	57.93	2		1062.54	3184.61	3	71065.5	0.003736	386	1.173	414	5227.72
(K)QNPNVDPQFSFYISPYDGKSTLIIGGISK(S)	1	51.41	25	51.41	2		1062.55	3184.61	3	31422.9	0.005566	386	1.747	414	5014.22
(K)QNPNVDPQFSFYISPYDGKSTLIIGGISK(S)	1	49.82	25	49.82	2		1062.54	3184.6	3	1811800	-0.004322	386	-1.357	414	5795.65
(K)QNPNVDPQFSFYISPYDGKSTLIIGGISK(S)	1	64.01	25	64.01	2		1062.54	3184.6	3	360544	-0.00359	386	-1.127	414	5493.76
(K)QNPNVDPQFSFYISPYDGKSTLIIGGISK(S)	1	28.42	25	28.42	2		1062.54	3184.59	3	7115.53	-0.01897	386	-5.955	414	6831.14
(K)QNPNVDPQFSFYISPYDGKSTLIIGGISK(S)	1	59.62	25	59.62	2		1062.54	3184.59	3	16190.9	-0.01458	386	-4.576	414	6929.98
(K)QNPNVDPQFSFYISPYDGKSTLIIGGISK(S)	1	18.76	25	18.76	2		1062.54	3184.61	3	7312.67	-0.0002929	386	-0.09196	414	5717.93
(N)PNVDPQFSFYISPYDGK(S)	1	72.57	25	68.91	1		987.469	1972.92	2	31257.1	0.001956	388	0.9909	404	5991.86
(N)PNVDPQFSFYISPYDGK(S)	0.99	94.42	25	94.42	1		987.47	1972.93	2	69374.8	0.004154	388	2.104	404	4943.26
(N)VDPQFSFYISPYDGK(S)	1	81.97	25	81.97	1		881.92	1761.83	2	170498	-0.0001219	390	-0.06917	404	6567.62
(N)VDPQFSFYISPYDGK(S)	1	81.3	25	81.3	1		881.918	1761.82	2	36986.9	-0.00293	390	-1.662	404	4825.97
(N)VDPQFSFYISPYDGKSTLIIGGISK(S)	1	45.93	25	45.93	1		911.475	2731.4	3	14191.9	-0.006889	390	-2.521	414	6769.52
(V)DPQFSFYISPYDGK(S)	1	65.14	25	65.14	1		832.388	1662.76	2	44287.1	0.005046	391	3.033	404	5831.62
(D)PQFSFYISPYDGK(S)	1	40.11	25	40.11	1		774.873	1547.73	2	10602.7	0.00165	392	1.065	404	6914.92
(D)PQFSFYISPYDGK(S)	1	35.73	25	34.34	1		774.872	1547.73	2	35673.8	6.206e-05	392	0.04007	404	6439.5
(D)PQFSFYISPYDGK(S)	1	33.34	25	33.34	1		774.872	1547.73	2	32775.3	-0.0003039	392	-0.1963	404	6301.08
(D)PQFSFYISPYDGK(S)	1	34.98	25	34.98	1		774.873	1547.73	2	11611.6	0.001528	392	0.9866	404	4858.43
(D)PQFSFYISPYDGK(S)	1	53.94	25	53.94	1		774.872	1547.73	2	31701.7	0.0005521	392	0.3565	404	5889.89
(D)PQFSFYISPYDGK(S)	1	54.09	25	54.09	1		774.872	1547.73	2	16253.6	0.0005521	392	0.3565	404	5427.84
(D)PQFSFYISPYDGK(S)	1	52.14	25	52.14	1		774.872	1547.73	2	31994.7	-0.0007919	392	-0.5113	404	5477.82
(D)PQFSFYISPYDGK(S)	1	58.62	25	58.62	1		774.872	1547.73	2	16176.8	-0.0001819	392	-0.1175	404	6722.75
(D)PQFSFYISPYDGK(S)	1	67.29	25	65.23	1		774.872	1547.73	2	23497.8	-5.994e-05	392	-0.0387	404	6422.72
(D)PQFSFYISPYDGK(S)	1	63.61	25	62.6	1		774.872	1547.73	2	251572	-0.0001819	392	-0.1175	404	5411.29
(D)PQFSFYISPYDGK(S)	1	72.51	25	72.51	1		774.872	1547.73	2	176140	0.0001841	392	0.1188	404	6898.71
(D)PQFSFYISPYDGK(S)	1	36.98	25	36.98	1		774.874	1547.73	2	41600.5	0.00287	392	1.853	404	6488.13
(D)PQFSFYISPYDGK(S)	1	62.23	25	62.23	1		774.873	1547.73	2	14602.8	0.0007961	392	0.514	404	5873.21
(D)PQFSFYISPYDGK(S)	1	62.71	25	62.71	1		774.872	1547.73	2	18729.9	-0.0006699	392	-0.4326	404	6754.35
(D)PQFSFYISPYDGK(S)	1	57.9	25	57.9	1		774.873	1547.73	2	16410.8	0.00165	392	1.065	404	5634.48
(D)PQFSFYISPYDGK(S)	1	64.77	25	64.77	1		774.872	1547.73	2	16861.6	-0.0007919	392	-0.5113	404	5180.01
(D)PQFSFYISPYDGK(S)	1	74.38	25	74.38	1		774.872	1547.73	2	21034.5	0.0003061	392	0.1976	404	4928.09
(D)PQFSFYISPYDGK(S)	1	35.86	25	35.86	1		774.871	1547.73	2	23254.2	-0.0025	392	-1.614	404	5358.52
(D)PQFSFYISPYDGK(S)	1	65.04	25	65.04	1		774.873	1547.73	2	32510.6	0.001406	392	0.9079	404	4810.08
(D)PQFSFYISPYDGK(S)	1	65.76	25	65.76	1		774.873	1547.73	2	16982.5	0.001528	392	0.9866	404	5959.36
(D)PQFSFYISPYDGK(S)	1	60.35	25	60.35	1		774.873	1547.73	2	17004	0.002016	392	1.302	404	6739.43
(D)PQFSFYISPYDGK(S)	1	75.96	25	75.96	1		774.872	1547.73	2	22265.2	0.0003061	392	0.1976	404	6815.71
(D)PQFSFYISPYDGK(S)	1	65.69	25	65.69	1		774.872	1547.73	2	14729.2	-0.001158	392	-0.7477	404	6965.66
(D)PQFSFYISPYDGK(S)	1	66.7	25	66.64	1		774.871	1547.73	2	17367.9	-0.00128	392	-0.8264	404	5741.03
(D)PQFSFYISPYDGK(S)	1	63.91	25	63.91	1		774.873	1547.73	2	15151.8	0.002138	392	1.381	404	6846.4
(D)PQFSFYISPYDGK(S)	1	75.39	25	75.39	1		774.872	1547.73	2	16553.9	-0.0001819	392	-0.1175	404	6629.15
(D)PQFSFYISPYDGK(S)	1	78.06	25	76.82	1		774.872	1547.73	2	172369	-5.994e-05	392	-0.0387	404	6370.52
(D)PQFSFYISPYDGK(S)	1	77.41	25	76.62	1		774.872	1547.73	2	192927	6.206e-05	392	0.04007	404	5587.9
(D)PQFSFYISPYDGK(S)	1	74.66	25	74.07	1		774.872	1547.73	2	246106	-0.0006699	392	-0.4326	404	5603.37
(D)PQFSFYISPYDGK(S)	1	32.54	25	32.54	1		774.874	1547.73	2	11378.1	0.004458	392	2.879	404	6352.91
(D)PQFSFYISPYDGK(S)	1	68.53	25	68.53	1		774.871	1547.73	2	16295.4	-0.001646	392	-1.063	404	4778.49
(D)PQFSFYISPYDGK(S)	1	70.02	25	70.02	1		774.874	1547.73	2	16038.9	0.002748	392	1.774	404	5619.21
(D)PQFSFYISPYDGK(S)	1	70.19	25	70.19	1		774.874	1547.73	2	22491.7	0.003114	392	2.011	404	4794.18
(D)PQFSFYISPYDGK(S)	1	84.6	25	80.52	1		774.872	1547.73	2	206031	0.0003061	392	0.1976	404	5084.05
(D)PQFSFYISPYDGK(S)	1	79.47	25	79.47	1		774.873	1547.73	2	190728	0.001162	392	0.7503	404	6862.15
(D)PQFSFYISPYDGK(S)	1	81.18	25	81.18	1		774.873	1547.73	2	184369	0.0007961	392	0.514	404	5392.87
(D)PQFSFYISPYDGK(S)	1	71.63	25	71.63	1		774.874	1547.73	2	17334.3	0.002992	392	1.932	404	4959.9
(D)PQFSFYISPYDGK(S)	1	84.4	25	82.81	1		774.872	1547.73	2	10600000	-5.994e-05	392	-0.0387	404	6267.16
(D)PQFSFYISPYDGK(S)	1	72.54	25	72.54	1		774.871	1547.73	2	223315	-0.001768	392	-1.142	404	6707.85
(D)PQFSFYISPYDGK(S)	1	82.4	25	82.4	1		774.872	1547.73	2	228050	-0.0006699	392	-0.4326	404	6335.37
(D)PQFSFYISPYDGK(S)	1	82.39	25	80.79	1		774.872	1547.73	2	175250	-0.0004259	392	-0.275	404	6551.69
(D)PQFSFYISPYDGK(S)	1	83.36	25	83.36	1		774.872	1547.73	2	15176.3	-0.0005479	392	-0.3538	404	6472.32
(D)PQFSFYISPYDGK(S)	1	70	25	70	1		774.871	1547.73	2	98425.1	-0.002134	392	-1.378	404	5293.74
(D)PQFSFYISPYDGK(S)	1	77	25	77	1		774.873	1547.73	2	89517.3	0.002504	392	1.617	404	5813.74
(D)PQFSFYISPYDGK(S)	1	84.34	25	84.34	1		774.872	1547.73	2	266624	-0.0006699	392	-0.4326	404	5326.36
(D)PQFSFYISPYDGK(S)	1	72.45	25	72.45	1		774.871	1547.73	2	39624.3	-0.002622	392	-1.693	404	5099.71
(D)PQFSFYISPYDGK(S)	1	84.69	25	83.48	1		774.872	1547.73	2	2319030	-0.0004259	392	-0.275	404	6946.17
(D)PQFSFYISPYDGK(S)	1	79.47	25	78.1	1		774.871	1547.73	2	193369	-0.001646	392	-1.063	404	5195.76
(D)PQFSFYISPYDGK(S)	1	84.16	25	84.16	1		774.873	1547.73	2	29180.2	0.00165	392	1.065	404	6318.28
(D)PQFSFYISPYDGK(S)	1	88.29	25	88.29	1		774.872	1547.73	2	510937	-0.0003039	392	-0.1963	404	5459.63
(D)PQFSFYISPYDGK(S)	1	66.82	25	66.82	1		774.875	1547.74	2	23337.4	0.005312	392	3.43	404	7282.7
(D)PQFSFYISPYDGK(S)	1	85.43	25	85.43	1		774.871	1547.73	2	17129.3	-0.00128	392	-0.8264	404	5343.13
(D)PQFSFYISPYDGK(S)	1	90.58	25	88.99	1		774.872	1547.73	2	672262	6.206e-05	392	0.04007	404	5031.04
(D)PQFSFYISPYDGK(S)	1	84.18	25	82.8	1		774.871	1547.73	2	188122	-0.00189	392	-1.22	404	5758.1
(D)PQFSFYISPYDGK(S)	1	83.05	25	80.41	1		774.871	1547.73	2	15686.8	-0.002134	392	-1.378	404	4763.09
(D)PQFSFYISPYDGK(S)	1	21.56	25	21.56	1		774.874	1547.73	2	8493.85	0.002748	392	1.774	404	5243.52
(D)PQFSFYISPYDGK(S)	1	90.95	25	90.95	1		774.873	1547.73	2	162597	0.00104	392	0.6716	404	4996.4
(D)PQFSFYISPYDGK(S)	1	80.05	25	80.05	1		774.875	1547.73	2	47371.8	0.00458	392	2.957	404	6389.15
(D)PQFSFYISPYDGK(S)	1	96	25	94.89	1		774.872	1547.73	2	141841	-0.0007919	392	-0.5113	404	5276.04
(D)PQFSFYISPYDGK(S)	0.99	95.65	25	94.05	1		774.871	1547.73	2	181217	-0.001768	392	-1.142	404	5211.9
(D)PQFSFYISPYDGK(S)	0.99	15.44	25	15.44	1		774.872	1547.73	2	9594.12	-0.0006699	392	-0.4326	404	5145.45
(D)PQFSFYISPYDGK(S)	0.98	19.01	25	19.01	1		774.869	1547.72	2	10649.2	-0.006652	392	-4.295	404	5258.88
(D)PQFSFYISPYDGKSTLIIGGISK(S)	1	54.25	25	54.25	1		840.113	2517.32	3	15252.6	0.00123	392	0.4884	414	5309.4
(D)PQFSFYISPYDGKSTLIIGGISK(S)	1	70.65	25	70.65	1		840.113	2517.32	3	19551.4	0.001047	392	0.4158	414	7344.63
(D)PQFSFYISPYDGKSTLIIGGISK(S)	1	76.8	25	76.8	1		840.112	2517.32	3	43545.7	-5.094e-05	392	-0.02023	414	5524.79
(D)PQFSFYISPYDGKSTLIIGGISK(S)	1	79.04	25	79.04	1		840.112	2517.32	3	156420	-0.0004169	392	-0.1656	414	5477.44
(D)PQFSFYISPYDGKSTLIIGGISK(S)	1	86.33	25	86.33	1		840.112	2517.32	3	31475.3	-0.0002339	392	-0.0929	414	5443.86
(P)QFSFYISPYDGK(S)	1	34.57	25	34.57	1		726.347	1450.68	2	32518.4	0.001594	393	1.098	404	5493.57
(Q)FSFYISPYDGK(S)	1	39.89	25	39.89	1		662.318	1322.62	2	24987.8	0.003796	394	2.868	404	5508.94
(Q)FSFYISPYDGK(S)	1	41.93	25	41.93	1		662.317	1322.62	2	50275.1	0.001844	394	1.393	404	5459.28
(Q)FSFYISPYDGK(S)	1	55.32	25	55.32	1		662.317	1322.62	2	287617	0.0008681	394	0.6558	404	5540.07
(Q)FSFYISPYDGK(S)	1	46.3	25	46.3	1		662.317	1322.62	2	27893.5	0.0016	394	1.209	404	5661.49
(Q)FSFYISPYDGK(S)	1	51.54	25	51.54	1		662.317	1322.62	2	71354.5	0.001356	394	1.025	404	6353.24
(F)SFYISPYDGK(S)	1	38.09	25	38.09	1		588.783	1175.55	2	54931.9	0.0004201	395	0.357	404	6243.5
(F)SFYISPYDGK(S)	1	27.11	25	27.11	1		588.782	1175.55	2	16511.5	-0.0004359	395	-0.3705	404	4885.71
(F)SFYISPYDGK(S)	1	29.67	25	29.67	1		588.783	1175.55	2	74585.4	0.002006	395	1.705	404	4867.31
(S)FYISPYDGK(S)	1	31.02	25	31.02	1		545.266	1088.52	2	22015	-0.0004179	396	-0.3836	404	4774.94
(S)FYISPYDGK(S)	1	28.46	25	28.46	1		545.266	1088.52	2	85243.6	-0.0007839	396	-0.7195	404	4758.09
(F)YISPYDGK(S)	0.99	36.64	25	36.64	1		471.732	941.449	2	72467.4	-0.0008039	397	-0.853	404	5495.84
(F)YISPYDGK(S)	0.99	24.64	25	19.38	1		471.732	941.449	2	27284.5	-0.0001939	397	-0.2058	404	4824.94
(F)YISPYDGKSTLIIGGISK(S)	1	45.47	25	45.47	1		638.019	1911.03	3	25828.7	-0.001284	397	-0.6715	414	5984.09
(Y)ISPYDGKSTLIIGGISK(S)	1	54.47	25	54.47	1		583.665	1747.97	3	22638.8	0.0009191	398	0.5255	414	5461.06
(Y)ISPYDGKSTLIIGGISK(S)	1	58.01	25	52.1	1		583.664	1747.97	3	24486.1	-0.001826	398	-1.044	414	5029.83
(Y)DGKSTLIIGGISK(S)	1	79.74	25	79.74	1		644.877	1287.74	2	18379.2	-0.0003279	402	-0.2545	414	5953.13
(D)GKSTLIIGGISK(S)	1	77.57	25	77.57	1		587.364	1172.71	2	154278	-0.0003059	403	-0.2607	414	4975.24
(D)GKSTLIIGGISK(S)	1	88.9	25	88.9	1		587.364	1172.71	2	42491.2	6.206e-05	403	0.05287	414	5442.35
(G)KSTLIIGGISK(S)	1	50.03	25	48.65	1		558.849	1115.68	2	42682.9	-0.008224	404	-7.365	414	4874.53
(K)STLIIGGISK(S)	1	40.02	25	40.02	2		494.806	987.597	2	17044.3	4.606e-05	405	0.04659	414	5385.13
(K)STLIIGGISK(S)	1	39.56	25	39.56	2		494.806	987.597	2	22481.3	0.0008381	405	0.8477	414	5241.55
(K)STLIIGGISK(S)	1	39.48	25	39.48	2		494.805	987.595	2	19134.7	-0.001846	405	-1.867	414	4637.68
(K)STLIIGGISK(S)	1	40.36	25	40.36	2		494.806	987.597	2	13178.7	0.0004721	405	0.4775	414	4700.67
(K)STLIIGGISK(S)	1	40.39	25	40.39	2		494.805	987.596	2	30639.8	-0.0003819	405	-0.3863	414	4945.67
(K)STLIIGGISK(S)	1	40.41	25	40.41	2		494.806	987.597	2	15242.7	0.0001681	405	0.17	414	5425.34
(K)STLIIGGISK(S)	1	40.61	25	40.61	2		494.805	987.596	2	60711.9	-0.0001999	405	-0.2022	414	5012.94
(K)STLIIGGISK(S)	1	40.7	25	40.7	2		494.805	987.595	2	12832.3	-0.001358	405	-1.374	414	5519.22
(K)STLIIGGISK(S)	1	39.11	25	39.11	2		494.805	987.596	2	27961.2	-0.0003219	405	-0.3257	414	5347.68
(K)STLIIGGISK(S)	1	40.76	25	40.76	2		494.805	987.595	2	16066.3	-0.00142	405	-1.436	414	5187.88
(K)STLIIGGISK(S)	1	39.07	25	39.07	2		494.805	987.596	2	15089.5	-0.0004439	405	-0.4491	414	5868.71
(K)STLIIGGISK(S)	1	38.98	25	38.98	2		494.805	987.596	2	20991.3	-0.0008699	405	-0.88	414	5887.15
(K)STLIIGGISK(S)	1	40.97	25	40.97	2		494.806	987.597	2	16965.5	0.0002281	405	0.2307	414	5497.82
(K)STLIIGGISK(S)	1	41.04	25	41.04	2		494.807	987.599	2	16286.1	0.001938	405	1.96	414	5313.13
(K)STLIIGGISK(S)	1	38.73	25	38.73	2		494.806	987.597	2	12101.2	0.0004121	405	0.4168	414	5211.36
(K)STLIIGGISK(S)	1	41.13	25	41.13	2		494.805	987.596	2	21353.8	-0.0005039	405	-0.5098	414	5601.28
(K)STLIIGGISK(S)	1	38.66	25	38.66	2		494.806	987.598	2	11677.5	0.001144	405	1.157	414	5260.55
(K)STLIIGGISK(S)	1	38.45	25	38.45	2		494.802	987.59	2	18243.5	-0.006668	405	-6.745	414	5368.07
(K)STLIIGGISK(S)	1	38.24	25	38.24	2		494.805	987.596	2	13598.8	-0.0008099	405	-0.8193	414	5279.32
(K)STLIIGGISK(S)	1	41.7	25	41.7	2		494.806	987.597	2	18600.2	0.0001061	405	0.1073	414	4734.39
(K)STLIIGGISK(S)	1	41.72	25	41.72	2		494.806	987.597	2	13835.7	0.0002281	405	0.2307	414	4718.91
(K)STLIIGGISK(S)	1	38.04	25	38.04	2		494.806	987.597	2	20617.7	0.0006561	405	0.6636	414	4622.43
(K)STLIIGGISK(S)	1	46.48	25	46.48	2		494.806	987.597	2	21597.9	0.0001061	405	0.1073	414	6288.7
(K)STLIIGGISK(S)	1	47.07	25	47.07	2		494.806	987.597	2	33629.3	0.0001061	405	0.1073	414	5155.76
(K)STLIIGGISK(S)	1	36.27	25	36.27	2		494.806	987.597	2	26442	0.0001681	405	0.17	414	5332.04
(K)STLIIGGISK(S)	1	36.89	25	36.89	2		494.806	987.597	2	37904.4	-7.594e-05	405	-0.07682	414	5296.58
(K)STLIIGGISK(S)	1	46.39	25	46.39	2		494.806	987.597	2	21397.4	-1.594e-05	405	-0.01613	414	4508.86
(K)STLIIGGISK(S)	1	36.65	25	36.65	2		494.805	987.596	2	13209.3	-0.0001379	405	-0.1395	414	4403.7
(K)STLIIGGISK(S)	1	36.34	25	36.34	2		494.806	987.597	2	22844.7	0.0003501	405	0.3541	414	4766.94
(K)STLIIGGISK(S)	1	31.71	25	31.71	2		494.806	987.597	2	19856.4	-1.594e-05	405	-0.01613	414	5480.45
(K)STLIIGGISK(S)	1	31.65	25	31.65	2		494.806	987.597	2	15012.5	4.606e-05	405	0.04659	414	4419.19
(K)STLIIGGISK(S)	1	34.76	25	34.76	2		494.805	987.596	2	27531.8	-0.0001379	405	-0.1395	414	4558.35
(K)STLIIGGISK(S)	1	31.55	25	31.55	2		494.806	987.597	2	18649.4	-1.594e-05	405	-0.01613	414	4653.11
(K)STLIIGGISK(S)	1	34.15	25	34.15	2		494.805	987.596	2	25872	-0.0001379	405	-0.1395	414	4750.22
(K)STLIIGGISK(S)	1	30.73	25	30.73	2		494.806	987.597	2	13141.7	4.606e-05	405	0.04659	414	5647.43
(K)STLIIGGISK(S)	1	46.24	25	46.24	2		494.806	987.597	2	23900.2	0.0005341	405	0.5402	414	4825.05
(K)STLIIGGISK(S)	1	30.24	25	30.24	2		494.806	987.597	2	12034.5	-1.594e-05	405	-0.01613	414	4685.13
(K)STLIIGGISK(S)	1	33.41	25	33.41	2		494.806	987.597	2	12414.1	0.0003501	405	0.3541	414	4491.4
(K)STLIIGGISK(S)	1	43.77	25	43.77	2		494.805	987.596	2	34906.2	-0.0003219	405	-0.3257	414	4856.34
(K)STLIIGGISK(S)	1	49.93	25	49.93	2		494.806	987.597	2	152412	-1.594e-05	405	-0.01613	414	4437.62
(K)STLIIGGISK(S)	1	37.52	25	37.52	2		494.805	987.596	2	21799	-0.0004439	405	-0.4491	414	4668.35
(K)STLIIGGISK(S)	1	31.82	25	31.82	2		494.805	987.596	2	21946.7	-0.0001379	405	-0.1395	414	4923.2
(K)STLIIGGISK(S)	1	33.63	25	33.63	2		494.806	987.597	2	24369.7	0.0004721	405	0.4775	414	4473.76
(K)STLIIGGISK(S)	1	45.53	25	45.53	2		494.805	987.596	2	54134.3	-0.0003219	405	-0.3257	414	4994.93
(K)STLIIGGISK(S)	1	28.98	25	28.98	2		494.806	987.597	2	13045.4	4.606e-05	405	0.04659	414	5132.52
(K)STLIIGGISK(S)	1	46.15	25	46.15	2		494.805	987.596	2	112172	-0.0003819	405	-0.3863	414	4455.32
(K)STLIIGGISK(S)	1	42.77	25	42.77	2		494.805	987.596	2	42694.4	-0.0002599	405	-0.2629	414	4542.64
(K)STLIIGGISK(S)	1	45.38	25	45.38	2		494.805	987.596	2	24253.2	-0.0005039	405	-0.5098	414	5407.79
(K)STLIIGGISK(S)	1	51.53	25	51.53	2		494.806	987.597	2	56898.5	-1.594e-05	405	-0.01613	414	6141.91
(K)STLIIGGISK(S)	1	52.91	25	52.91	2		494.806	987.597	2	265707	-7.594e-05	405	-0.07682	414	4527.54
(K)STLIIGGISK(S)	1	44.04	25	44.04	2		494.805	987.596	2	14725.3	-0.0002599	405	-0.2629	414	4898.11
(K)STLIIGGISK(S)	1	28.1	25	28.1	2		494.806	987.597	2	13889	-1.594e-05	405	-0.01613	414	4585.12
(K)STLIIGGISK(S)	1	48.67	25	48.67	2		494.806	987.597	2	22259.2	0.0002901	405	0.2934	414	4605.45
(K)STLIIGGISK(S)	1	48.89	25	48.89	2		494.806	987.597	2	213268	0.0002281	405	0.2307	414	6365.34
(K)STLIIGGISK(S)	1	44.98	25	44.98	2		494.805	987.596	2	25144.6	-0.0002599	405	-0.2629	414	6114.07
(K)STLIIGGISK(S)	1	25.56	25	25.56	2		494.806	987.597	2	13596.5	0.0001681	405	0.17	414	5386.24
(K)STLIIGGISK(S)	1	29.66	25	29.66	2		494.805	987.596	2	19173.2	-0.0001379	405	-0.1395	414	5369.52
(K)STLIIGGISK(S)	1	49.47	25	49.47	2		494.806	987.597	2	307386	0.0002281	405	0.2307	414	5267.51
(K)STLIIGGISK(S)	1	52.51	25	52.51	2		494.806	987.597	2	116922	-1.594e-05	405	-0.01613	414	5283.79
(K)STLIIGGISK(S)	1	50.4	25	50.4	2		494.805	987.596	2	249175	-0.0001379	405	-0.1395	414	5300.28
(K)STLIIGGISK(S)	1	45.91	25	45.91	2		494.805	987.596	2	41920.3	-0.0001999	405	-0.2022	414	4237.83
(K)STLIIGGISK(S)	1	22.48	25	22.48	2		494.806	987.597	2	10058.3	0.0001061	405	0.1073	414	4239.51
(K)STLIIGGISK(S)	1	49.75	25	49.75	2		494.806	987.597	2	385927	0.0002281	405	0.2307	414	4220.83
(K)STLIIGGISK(S)	1	50.99	25	50.99	2		494.805	987.596	2	98746.1	-0.0001379	405	-0.1395	414	4202.96
(K)STLIIGGISK(S)	1	33.12	25	33.12	2		494.805	987.596	2	24866.2	-0.0002599	405	-0.2629	414	4259.29
(K)STLIIGGISK(S)	1	30.19	25	30.19	2		494.806	987.597	2	16785.2	0.0004721	405	0.4775	414	4184.87
(K)STLIIGGISK(S)	1	32.97	25	32.97	2		494.805	987.596	2	17256.5	-0.0002599	405	-0.2629	414	2963.36
(K)STLIIGGISK(S)	1	48.99	25	48.99	2		494.805	987.596	2	128748	-0.0003219	405	-0.3257	414	3003.84
(K)STLIIGGISK(S)	1	48.19	25	48.19	2		494.805	987.596	2	62424.5	-0.0005039	405	-0.5098	414	2980.34
(K)STLIIGGISK(S)	1	48.82	25	48.82	2		494.806	987.597	2	173929	0.0004121	405	0.4168	414	2811.55
(K)STLIIGGISK(S)	1	43.47	25	43.47	2		494.805	987.596	2	28098.1	-0.0006259	405	-0.6332	414	2793.55
(K)STLIIGGISK(S)	1	50.8	25	50.8	2		494.806	987.597	2	1677580	0.0002281	405	0.2307	414	1940.08
(K)STLIIGGISK(S)	1	42.61	25	42.61	2		494.806	987.597	2	26074.9	0.0007781	405	0.787	414	1960.98
(K)STLIIGGISK(S)	1	48.75	25	48.75	2		494.805	987.596	2	23438.2	-0.0004439	405	-0.4491	414	3636.85
(K)STLIIGGISK(S)	1	48.91	25	48.91	2		494.805	987.596	2	838974	-0.0005039	405	-0.5098	414	3328.57
(K)STLIIGGISK(S)	1	48.02	25	48.02	2		494.805	987.596	2	26910.3	-0.0001999	405	-0.2022	414	3309.77
(K)STLIIGGISK(S)	1	30.73	25	30.73	2		494.805	987.596	2	14459.4	-0.0005039	405	-0.5098	414	2484.95
(K)STLIIGGISK(S)	1	35.28	25	35.28	2		494.806	987.597	2	11890.6	0.0008381	405	0.8477	414	2131.62
(K)STLIIGGISK(S)	1	34.92	25	34.92	2		494.806	987.597	2	10879.1	0.0007781	405	0.787	414	2148.93
(K)STLIIGGISK(S)	1	52.77	25	52.77	2		494.805	987.596	2	25617.2	-0.0001379	405	-0.1395	414	2120.26
(K)STLIIGGISK(S)	1	51.99	25	51.99	2		494.806	987.597	2	22642.5	0.0002281	405	0.2307	414	4892.89
(K)STLIIGGISK(S)	1	30.71	25	30.71	2		494.805	987.596	2	83072	-0.0001999	405	-0.2022	414	3884.5
(K)STLIIGGISK(S)	1	46.17	25	46.17	2		494.805	987.596	2	68310.5	-0.0006259	405	-0.6332	414	4429.03
(K)STLIIGGISK(S)	1	49.13	25	49.13	2		494.806	987.597	2	173082	0.0007161	405	0.7243	414	5020.51
(K)STLIIGGISK(S)	1	49.29	25	49.29	2		494.805	987.596	2	83771.1	-0.0002599	405	-0.2629	414	3830.24
(K)STLIIGGISK(S)	1	26.55	25	26.55	2		494.806	987.597	2	13938.6	0.0005941	405	0.6009	414	5379.91
(K)STLIIGGISK(S)	1	52.83	25	52.83	2		494.806	987.597	2	71216.8	0.0002281	405	0.2307	414	3395.8
(K)STLIIGGISK(S)	1	43.75	25	43.75	2		494.806	987.598	2	43617.2	0.001022	405	1.034	414	5116.33
(K)STLIIGGISK(S)	1	47.52	25	47.52	2		494.805	987.596	2	95612.8	-0.0005659	405	-0.5725	414	3849.07
(K)STLIIGGISK(S)	1	51.96	25	51.96	2		494.805	987.596	2	450228	-0.0003819	405	-0.3863	414	5152.44
(K)STLIIGGISK(S)	1	35.68	25	35.68	2		494.806	987.598	2	13318.9	0.001022	405	1.034	414	5702.08
(K)STLIIGGISK(S)	1	50.3	25	50.3	2		494.806	987.597	2	18666	0.0007161	405	0.7243	414	4503.51
(K)STLIIGGISK(S)	1	28.55	25	28.55	2		494.805	987.596	2	14167.8	-0.0004439	405	-0.4491	414	5188.99
(K)STLIIGGISK(S)	1	55.9	25	55.9	2		494.806	987.597	2	295080	-1.594e-05	405	-0.01613	414	5095.8
(K)STLIIGGISK(S)	1	23.75	25	23.75	2		494.806	987.597	2	15529.5	4.606e-05	405	0.04659	414	5432.7
(K)STLIIGGISK(S)	1	48.21	25	48.21	2		494.805	987.596	2	108769	-0.0005659	405	-0.5725	414	4484.25
(K)STLIIGGISK(S)	1	53.72	25	53.72	2		494.806	987.597	2	82766.1	0.0002901	405	0.2934	414	6097.07
(K)STLIIGGISK(S)	1	28.44	25	28.44	2		494.806	987.597	2	13035.9	0.0007161	405	0.7243	414	4858.34
(K)STLIIGGISK(S)	1	51.58	25	51.58	2		494.805	987.596	2	19604.9	-0.0002599	405	-0.2629	414	5259.45
(K)STLIIGGISK(S)	1	54.28	25	54.28	2		494.806	987.597	2	39450.9	0.0002281	405	0.2307	414	4448.1
(K)STLIIGGISK(S)	1	42.89	25	42.89	2		494.805	987.596	2	47770.8	-0.0008099	405	-0.8193	414	5296.14
(K)STLIIGGISK(S)	1	43.14	25	43.14	2		494.805	987.596	2	26931.9	-0.0006879	405	-0.6959	414	4524.03
(K)STLIIGGISK(S)	1	49.65	25	49.65	2		494.805	987.596	2	15171.1	-0.0005659	405	-0.5725	414	4875.53
(K)STLIIGGISK(S)	1	52.89	25	52.89	2		494.805	987.596	2	100722	-0.0004439	405	-0.4491	414	4139.44
(K)STLIIGGISK(S)	1	24.31	25	24.31	2		494.805	987.596	2	13914.3	-0.0001379	405	-0.1395	414	3901.5
(K)STLIIGGISK(S)	1	30.68	25	30.68	2		494.806	987.598	2	12249.3	0.0009001	405	0.9104	414	3629.9
(K)STLIIGGISK(S)	1	27.14	25	27.14	2		494.805	987.596	2	24799.7	-0.0001999	405	-0.2022	414	4226.99
(K)STLIIGGISK(S)	1	24.54	25	24.54	2		494.806	987.597	2	47242.8	0.0002901	405	0.2934	414	5312.68
(K)STLIIGGISK(S)	1	26.28	25	26.28	2		494.805	987.596	2	18886.1	-0.0004439	405	-0.4491	414	3954.18
(K)STLIIGGISK(S)	1	30.51	25	30.51	2		494.806	987.598	2	27762.1	0.0009601	405	0.9711	414	4466.3
(K)STLIIGGISK(S)	1	45.08	25	45.08	2		494.805	987.596	2	40531.6	-0.0006879	405	-0.6959	414	5649.93
(K)STLIIGGISK(S)	1	29.29	25	29.29	2		494.805	987.596	2	56339	-0.0006259	405	-0.6332	414	4006.01
(K)STLIIGGISK(S)	1	23.86	25	23.86	2		494.806	987.597	2	15343.6	0.0005341	405	0.5402	414	5002.76
(K)STLIIGGISK(S)	1	23.39	25	23.39	2		494.805	987.596	2	11950.5	-0.0001379	405	-0.1395	414	3971.68
(K)STLIIGGISK(S)	1	42.47	25	42.47	2		494.805	987.596	2	36759.9	-0.0008699	405	-0.88	414	5875.47
(K)STLIIGGISK(S)	1	43.32	25	43.32	2		494.805	987.596	2	32636.1	-0.0008699	405	-0.88	414	4280.8
(K)STLIIGGISK(S)	1	51.5	25	51.5	2		494.805	987.596	2	671305	-0.0005659	405	-0.5725	414	5840.99
(K)STLIIGGISK(S)	1	46.87	25	46.87	2		494.805	987.596	2	35888.7	-0.0007479	405	-0.7566	414	6180.07
(K)STLIIGGISK(S)	1	47.02	25	47.02	2		494.805	987.596	2	35782.1	-0.0006879	405	-0.6959	414	3813.3
(K)STLIIGGISK(S)	1	50.77	25	50.77	2		494.806	987.598	2	25747.5	0.0009001	405	0.9104	414	3052.08
(K)STLIIGGISK(S)	1	28.02	25	28.02	2		494.805	987.596	2	14712.7	-0.0005659	405	-0.5725	414	4751.04
(K)STLIIGGISK(S)	1	44.65	25	44.65	2		494.805	987.596	2	16075.4	-0.0008699	405	-0.88	414	4984.51
(K)STLIIGGISK(S)	1	32.22	25	32.22	2		494.806	987.598	2	15378.7	0.001204	405	1.218	414	4104.59
(K)STLIIGGISK(S)	1	22.49	25	22.49	2		494.806	987.597	2	14658.3	0.0005941	405	0.6009	414	3413.29
(K)STLIIGGISK(S)	1	47.87	25	47.87	2		494.805	987.596	2	26283.5	-0.0006879	405	-0.6959	414	5977.88
(K)STLIIGGISK(S)	1	31.88	25	31.88	2		494.805	987.596	2	15697.2	-0.0006879	405	-0.6959	414	4699.13
(K)STLIIGGISK(S)	1	48.45	25	48.45	2		494.805	987.596	2	32981	-0.0008099	405	-0.8193	414	4295.92
(K)STLIIGGISK(S)	1	31.37	25	31.37	2		494.805	987.596	2	13907.3	-0.0006879	405	-0.6959	414	4155.99
(K)STLIIGGISK(S)	1	22.85	25	22.85	2		494.806	987.597	2	13931.8	0.0004721	405	0.4775	414	3360.94
(K)STLIIGGISK(S)	1	49.15	25	49.15	2		494.805	987.596	2	251100	-0.0006879	405	-0.6959	414	2964.81
(K)STLIIGGISK(S)	1	32.14	25	32.14	2		494.806	987.598	2	23303.3	0.001388	405	1.404	414	5416.09
(K)STLIIGGISK(S)	1	53.21	25	53.21	2		494.806	987.597	2	74796.9	0.0008381	405	0.8477	414	6079.86
(K)STLIIGGISK(S)	1	53.69	25	53.69	2		494.805	987.596	2	102274	-0.0005659	405	-0.5725	414	4557.58
(K)STLIIGGISK(S)	1	53.75	25	53.75	2		494.805	987.596	2	64168.1	-0.0006259	405	-0.6332	414	3017.9
(K)STLIIGGISK(S)	1	26.09	25	26.09	2		494.805	987.596	2	14662.8	-0.0005659	405	-0.5725	414	4024.2
(K)STLIIGGISK(S)	1	26.16	25	26.16	2		494.806	987.597	2	15131.5	0.0007781	405	0.787	414	5362.44
(K)STLIIGGISK(S)	1	31.47	25	31.47	2		494.805	987.596	2	54499	-0.0009319	405	-0.9427	414	6439.65
(K)STLIIGGISK(S)	1	31.32	25	31.32	2		494.805	987.596	2	14665.8	-0.0008699	405	-0.88	414	2931.41
(K)STLIIGGISK(S)	1	35.86	25	35.86	2		494.806	987.598	2	11212.3	0.001632	405	1.651	414	3086.91
(K)STLIIGGISK(S)	1	30.39	25	30.39	2		494.806	987.598	2	12746.6	0.001388	405	1.404	414	3000.21
(K)STLIIGGISK(S)	1	49.03	25	49.03	2		494.805	987.596	2	31618.8	-0.0009919	405	-1.003	414	3663.94
(K)STLIIGGISK(S)	1	50.91	25	50.91	2		494.805	987.596	2	2157070	-0.0007479	405	-0.7566	414	6163.82
(K)STLIIGGISK(S)	1	53.09	25	53.09	2		494.806	987.598	2	32552.8	0.001082	405	1.095	414	2913.99
(K)STLIIGGISK(S)	1	30.42	25	30.42	2		494.805	987.596	2	12363.5	-0.0008699	405	-0.88	414	3170.65
(K)STLIIGGISK(S)	1	24.32	25	24.32	2		494.806	987.597	2	12868.9	0.0008381	405	0.8477	414	3866.85
(K)STLIIGGISK(S)	1	52.48	25	52.48	2		494.805	987.596	2	87400000	-0.0008099	405	-0.8193	414	5038.86
(K)STLIIGGISK(S)	1	23.83	25	23.83	2		494.806	987.597	2	15728.5	0.0007781	405	0.787	414	5599.85
(K)STLIIGGISK(S)	1	51.12	25	51.12	2		494.805	987.596	2	13200000	-0.0009919	405	-1.003	414	3104.5
(K)STLIIGGISK(S)	1	51.15	25	51.15	2		494.805	987.596	2	4772300	-0.0009919	405	-1.003	414	3309.22
(K)STLIIGGISK(S)	1	32.04	25	32.04	2		494.806	987.598	2	14771.4	0.00151	405	1.527	414	2725.21
(K)STLIIGGISK(S)	1	47.83	25	47.83	2		494.806	987.598	2	13362.4	0.00151	405	1.527	414	4042.04
(K)STLIIGGISK(S)	1	51.48	25	51.48	2		494.805	987.596	2	1121070	-0.0008699	405	-0.88	414	2831.54
(K)STLIIGGISK(S)	1	23.76	25	23.76	2		494.806	987.598	2	12103.7	0.0009001	405	0.9104	414	4245.15
(K)STLIIGGISK(S)	1	42.68	25	42.68	2		494.805	987.596	2	47378	-0.001176	405	-1.189	414	4375.23
(K)STLIIGGISK(S)	1	43.64	25	43.64	2		494.805	987.596	2	21500.7	-0.001176	405	-1.189	414	2862.2
(K)STLIIGGISK(S)	1	44.26	25	44.26	2		494.805	987.595	2	16228.6	-0.001298	405	-1.313	414	3989.04
(K)STLIIGGISK(S)	1	52.64	25	52.64	2		494.805	987.596	2	56780.3	-0.0008699	405	-0.88	414	5224.41
(K)STLIIGGISK(S)	1	22.8	25	22.8	2		494.806	987.598	2	7558.79	0.0009601	405	0.9711	414	6063.3
(K)STLIIGGISK(S)	1	53.34	25	53.34	2		494.805	987.596	2	80918.2	-0.0009319	405	-0.9427	414	6047.52
(K)STLIIGGISK(S)	1	46.53	25	46.53	2		494.805	987.595	2	43257	-0.001236	405	-1.25	414	3918.97
(K)STLIIGGISK(S)	1	50.96	25	50.96	2		494.806	987.598	2	118499	0.00157	405	1.588	414	4263.23
(K)STLIIGGISK(S)	1	33.1	25	33.1	2		494.807	987.598	2	12545.8	0.001816	405	1.837	414	3378.3
(K)STLIIGGISK(S)	1	48.45	25	48.45	2		494.805	987.595	2	22287.8	-0.001298	405	-1.313	414	3292.73
(K)STLIIGGISK(S)	1	22.71	25	22.71	2		494.805	987.596	2	45958.7	-0.0007479	405	-0.7566	414	3034.14
(K)STLIIGGISK(S)	1	22.47	25	22.47	2		494.806	987.598	2	14976.6	0.001266	405	1.281	414	3205.94
(K)STLIIGGISK(S)	1	45.81	25	45.81	2		494.805	987.595	2	18312	-0.001602	405	-1.62	414	5516.72
(K)STLIIGGISK(S)	1	55.16	25	55.16	2		494.805	987.596	2	41400000	-0.001054	405	-1.066	414	3275.2
(K)STLIIGGISK(S)	1	30.73	25	30.73	2		494.805	987.595	2	12239.4	-0.001358	405	-1.374	414	3566.92
(K)STLIIGGISK(S)	1	32.67	25	32.67	2		494.807	987.599	2	17794.5	0.002304	405	2.331	414	3188.2
(K)STLIIGGISK(S)	1	51.66	25	51.66	2		494.805	987.595	2	69000000	-0.00142	405	-1.436	414	2897.28
(K)STLIIGGISK(S)	1	43.22	25	43.22	2		494.805	987.595	2	20788.6	-0.00203	405	-2.053	414	6228.87
(K)STLIIGGISK(S)	1	43.48	25	43.48	2		494.805	987.595	2	16735.6	-0.001846	405	-1.867	414	4966.8
(K)STLIIGGISK(S)	1	46.93	25	46.93	2		494.805	987.595	2	32460	-0.001724	405	-1.744	414	5822.46
(K)STLIIGGISK(S)	1	24.97	25	24.97	2		494.805	987.595	2	14288.6	-0.001602	405	-1.62	414	2947.83
(K)STLIIGGISK(S)	1	34.2	25	34.2	2		494.807	987.6	2	23232.7	0.002792	405	2.824	414	5467.74
(K)STLIIGGISK(S)	1	55.64	25	55.64	2		494.807	987.599	2	25290.8	0.002304	405	2.331	414	3120.39
(K)STLIIGGISK(S)	1	51.41	25	51.41	2		494.807	987.6	2	35844.7	0.002914	405	2.948	414	3223.56
(K)STLIIGGISK(S)	1	21.8	25	21.8	2		494.806	987.597	2	13716.3	-7.594e-05	405	-0.07682	414	5398.44
(K)STLIIGGISK(S)	1	31.81	25	31.81	2		494.804	987.593	2	34447	-0.004044	405	-4.091	414	4734.73
(K)STLIIGGISK(S)	1	21.17	25	21.17	2		494.806	987.598	2	15983.4	0.00151	405	1.527	414	3431.07
(K)STLIIGGISK(S)	1	20.38	25	20.38	2		494.806	987.597	2	13417.4	0.0002901	405	0.2934	414	3597.63
(K)STLIIGGISK(S)	1	19.3	25	19.3	2		494.805	987.596	2	13858	-0.0005039	405	-0.5098	414	4173.56
(K)STLIIGGISK(S)	1	20.3	25	20.3	2		494.805	987.596	2	50971.6	-0.0008699	405	-0.88	414	5277.26
(K)STLIIGGISK(S)	1	18.28	25	18.28	2		494.806	987.597	2	5284.78	0.0008381	405	0.8477	414	3153.76
(K)STLIIGGISK(S)	0.99	17.11	25	17.11	2		494.806	987.597	2	68032	-1.594e-05	405	-0.01613	414	5169.28
(K)STLIIGGISK(S)	0.99	17.28	25	17.28	2		494.806	987.597	2	13590.2	0.0003501	405	0.3541	414	5857.16
(K)STLIIGGISK(S)	0.99	17.34	25	17.34	2		494.806	987.597	2	21474.7	0.0002901	405	0.2934	414	3936.22
(K)STLIIGGISK(S)	0.99	17.06	25	17.06	2		494.806	987.597	2	14889.3	0.0002281	405	0.2307	414	2176.76
(K)STLIIGGISK(S)	0.99	16.51	25	16.51	2		494.806	987.597	2	19915.8	0.0006561	405	0.6636	414	4928.93
(K)STLIIGGISK(S)	0.99	16.8	25	16.8	2		494.805	987.596	2	19160.4	-0.0003819	405	-0.3863	414	4330.59
(K)STLIIGGISK(S)	0.99	16.67	25	16.67	2		494.806	987.597	2	91319.4	0.0007161	405	0.7243	414	3646.47
(K)STLIIGGISK(S)	0.99	16.13	25	16.13	2		494.806	987.598	2	14273.6	0.001022	405	1.034	414	7280.81
(K)STLIIGGISK(S)	0.99	16.33	25	16.33	2		494.805	987.596	2	17387.4	-0.0008099	405	-0.8193	414	5720.01
(K)STLIIGGISK(S)	0.99	15.21	25	15.21	2		494.806	987.597	2	20458.2	0.0006561	405	0.6636	414	6212.29
(K)STLIIGGISK(S)	0.99	16.49	25	16.49	2		494.806	987.598	2	15333	0.00151	405	1.527	414	4682.88
(K)STLIIGGISK(S)	0.99	16.29	25	16.29	2		494.806	987.598	2	14592.3	0.00157	405	1.588	414	3795.32
(K)STLIIGGISK(S)	0.98	14.56	25	14.56	2		494.805	987.596	2	29306.2	-0.0004439	405	-0.4491	414	2879.06
(K)STLIIGGISK(S)	0.97	13.54	25	13.54	2		494.806	987.597	2	11630	0.0002281	405	0.2307	414	3729.5
(K)STLIIGGISK(S)	0.97	14.51	25	14.51	2		494.806	987.598	2	11796.5	0.001388	405	1.404	414	3679.89
(K)STLIIGGISK(S)	0.97	13.14	25	13.14	2		494.806	987.597	2	20566.7	0.0003501	405	0.3541	414	4191.31
(K)STLIIGGISK(S)	0.96	13.19	25	13.19	2		494.806	987.597	2	23759.1	0.0004721	405	0.4775	414	5631.61
(K)STLIIGGISK(S)	0.95	13.8	25	13.8	2		494.805	987.595	2	129629	-0.001236	405	-1.25	414	5136.64
(K)STLIIGGISK(S)	0.94	11.71	25	11.71	2		494.806	987.597	2	15789.2	0.0002281	405	0.2307	414	4910.92
(K)STLIIGGISK(S)	0.94	12.07	25	12.07	2		494.805	987.596	2	23133.9	-0.0002599	405	-0.2629	414	6247.01
(K)STLIIGGISK(S)	0.93	11.72	25	11.72	2		494.806	987.597	2	25407.6	0.0004121	405	0.4168	414	4122.34
(K)STLIIGGISK(S)	0.91	11.85	25	11.85	2		494.806	987.598	2	29632.2	0.001204	405	1.218	414	4769.29
(K)STLIIGGISKSFYEGDIYmLPVLK(E)	1	40.31	25	40.31	2	Oxidation (+16)	887.48	2659.42	3	21483.7	-0.001488	405	-0.5593	428	3696.83
(K)STLIIGGISKSFYEGDIYMLPVLK(E)	1	43.36	25	43.36	2		882.149	2643.42	3	20308.5	0.0008141	405	0.3078	428	5449.86
(K)STLIIGGISKSFYEGDIYMLPVLK(E)	1	44.94	25	44.94	2		882.149	2643.43	3	29684.3	0.002095	405	0.7923	428	7296.11
(K)STLIIGGISKSFYEGDIYmLPVLK(E)	1	44.81	25	44.81	2	Oxidation (+16)	887.48	2659.42	3	17799.2	-0.001854	405	-0.6969	428	2982.17
(K)STLIIGGISKSFYEGDIYmLPVLK(E)	1	25.29	25	25.29	2	Oxidation (+16)	887.481	2659.42	3	9229.96	0.001077	405	0.4048	428	4410.23
(K)STLIIGGISKSFYEGDIYmLPVLK(E)	1	65.79	25	65.79	2	Oxidation (+16)	887.48	2659.42	3	95095.4	-0.001122	405	-0.4217	428	3241.15
(K)STLIIGGISKSFYEGDIYmLPVLK(E)	1	65.53	25	65.53	2	Oxidation (+16)	887.481	2659.42	3	38693.5	0.001992	405	0.7488	428	3137.33
(K)STLIIGGISKSFYEGDIYmLPVLK(E)	1	60.16	25	60.16	2	Oxidation (+16)	887.481	2659.42	3	37682.1	0.002907	405	1.093	428	3326.2
(K)STLIIGGISKSFYEGDIYMLPVLK(E)	1	62.8	25	62.8	2		882.149	2643.43	3	22590.9	0.002278	405	0.8615	428	6297.93
(K)STLIIGGISKSFYEGDIYMLPVLK(E)	1	21.36	25	21.36	2		882.148	2643.42	3	6195.97	-0.001934	405	-0.7313	428	6115.63
(K)STLIIGGISKSFYEGDIYmLPVLK(E)	1	56.77	25	56.77	2	Oxidation (+16)	887.473	2659.4	3	22091.4	-0.02035	405	-7.648	428	3447.18
(S)TLIIGGISK(S)	1	33.84	25	33.84	1		451.289	900.564	2	163273	-0.0004259	406	-0.4724	414	4819.22
(S)TLIIGGISK(S)	1	29.63	25	29.63	1		451.289	900.564	2	24882.2	-0.0001819	406	-0.2018	414	5909.48
(S)TLIIGGISK(S)	1	37.79	25	37.79	1		451.288	900.562	2	50677.4	-0.003172	406	-3.518	414	5961.54
(S)TLIIGGISK(S)	1	20.92	25	20.92	1		451.29	900.566	2	31274.2	0.001528	406	1.695	414	3713.46
(S)TLIIGGISK(S)	0.99	16.79	25	16.79	1		451.289	900.564	2	20205.3	-0.0007299	406	-0.8096	414	2816
(T)LIIGGISK(S)	0.99	39.8	25	39.8	1		400.765	799.516	2	1607640	-0.001004	407	-1.254	414	3762.54
(T)LIIGGISK(S)	0.99	39.34	25	36.63	1		400.765	799.516	2	70828.9	-0.0006999	407	-0.8744	414	5345.42
(T)LIIGGISK(S)	0.99	42.55	25	39.84	1		400.765	799.516	2	38668.9	-0.001066	407	-1.332	414	5926.78
(T)LIIGGISK(S)	0.99	42.85	25	40.16	1		400.765	799.516	2	48173.9	-0.0006999	407	-0.8744	414	2740.09
(T)LIIGGISK(S)	0.99	42.05	25	42.05	1		400.766	799.518	2	34381	0.001192	407	1.489	414	5737.49
(T)LIIGGISK(S)	0.99	42.1	25	42.1	1		400.765	799.516	2	1091790	-0.0008219	407	-1.027	414	2785.55
(T)LIIGGISK(S)	0.99	43.68	25	40.42	1		400.765	799.516	2	381966	-0.0005779	407	-0.722	414	2800.8
(T)LIIGGISK(S)	0.99	44.17	25	40.91	1		400.765	799.516	2	1012070	-0.0006379	407	-0.7969	414	6351.76
(T)LIIGGISK(S)	0.99	48.65	25	45.53	1		400.765	799.516	2	133184	-0.0005159	407	-0.6445	414	6196.62
(T)LIIGGISK(S)	0.99	21.38	25	17	1		400.766	799.518	2	40991.3	0.0009481	407	1.184	414	2846.71
(T)LIIGGISK(S)	0.99	17.14	25	17.14	1		400.765	799.516	2	59696.3	-0.0004559	407	-0.5696	414	5943.91
(K)SFYEGDIYmLPVLK(E)	1	40.1	25	40.1	2	Oxidation (+16)	845.924	1689.83	2	5821.69	0.001617	415	0.9564	428	3582.31
(K)SFYEGDIYmLPVLK(E)	1	38.99	25	38.99	2	Oxidation (+16)	845.917	1689.82	2	13432.1	-0.01327	415	-7.851	428	4665.26
(K)SFYEGDIYmLPVLK(E)	1	42.3	25	42.3	2	Oxidation (+16)	845.924	1689.83	2	16863.2	0.000153	415	0.09052	428	5242.22
(K)SFYEGDIYmLPVLK(E)	1	27.58	25	27.58	2	Oxidation (+16)	845.924	1689.83	2	2022.53	0.000153	415	0.09052	428	3343.35
(K)SFYEGDIYmLPVLK(E)	1	52.39	25	52.39	2	Oxidation (+16)	845.924	1689.83	2	140655	0.000153	415	0.09052	428	7311.93
(K)SFYEGDIYmLPVLK(E)	1	42.48	25	42.48	2	Oxidation (+16)	845.924	1689.83	2	41540.8	0.000397	415	0.2348	428	3258.16
(K)SFYEGDIYmLPVLK(E)	1	43.15	25	43.15	2	Oxidation (+16)	845.924	1689.83	2	81953.6	0.001129	415	0.6677	428	3612.96
(K)SFYEGDIYmLPVLK(E)	1	48.08	25	48.08	2	Oxidation (+16)	845.924	1689.83	2	140844	0.001007	415	0.5956	428	3068.56
(K)SFYEGDIYmLPVLK(E)	1	52.52	25	52.52	2	Oxidation (+16)	845.923	1689.83	2	24356.8	-9.095e-05	415	-0.05379	428	5499.66
(K)SFYEGDIYmLPVLK(E)	1	49.34	25	49.34	2	Oxidation (+16)	845.924	1689.83	2	275545	0.000397	415	0.2348	428	4392.71
(K)SFYEGDIYmLPVLK(E)	1	49.44	25	49.44	2	Oxidation (+16)	845.924	1689.83	2	56212.8	0.000397	415	0.2348	428	2077.41
(K)SFYEGDIYMLPVLK(E)	1	48.57	25	48.57	2		837.926	1673.84	2	14500.1	-0.0006599	415	-0.394	428	6334.55
(K)SFYEGDIYMLPVLK(E)	1	50.59	25	50.59	2		837.926	1673.84	2	38104.4	0.0005621	415	0.3356	428	4950.3
(K)SFYEGDIYMLPVLK(E)	1	54.39	25	54.39	2		837.926	1673.84	2	48072.5	-4.994e-05	415	-0.02982	428	2770.39
(K)SFYEGDIYmLPVLK(E)	1	36.43	25	36.43	2	Oxidation (+16)	845.924	1689.83	2	3269.99	0.001495	415	0.8842	428	5328.42
(K)SFYEGDIYmLPVLK(E)	1	54.13	25	54.13	2	Oxidation (+16)	845.924	1689.83	2	797497	3.105e-05	415	0.01836	428	4718.07
(K)SFYEGDIYmLPVLK(E)	1	48.65	25	48.65	2	Oxidation (+16)	845.924	1689.83	2	37968	0.001251	415	0.7399	428	2755.21
(K)SFYEGDIYmLPVLK(E)	1	55.3	25	55.3	2	Oxidation (+16)	845.924	1689.83	2	58032.7	3.105e-05	415	0.01836	428	4638.8
(K)SFYEGDIYmLPVLK(E)	1	52.78	25	52.78	2	Oxidation (+16)	845.924	1689.83	2	40830.8	0.001129	415	0.6677	428	5204.83
(K)SFYEGDIYmLPVLK(E)	1	56.86	25	56.86	2	Oxidation (+16)	845.923	1689.83	2	47730	-9.095e-05	415	-0.05379	428	3779.01
(K)SFYEGDIYmLPVLK(E)	1	51.5	25	51.5	2	Oxidation (+16)	845.924	1689.83	2	55570.7	0.000641	415	0.3791	428	6015.74
(K)SFYEGDIYmLPVLK(E)	1	53.2	25	53.2	2	Oxidation (+16)	845.924	1689.83	2	16903.9	0.000519	415	0.307	428	4540.8
(K)SFYEGDIYmLPVLK(E)	1	56.07	25	56.07	2	Oxidation (+16)	845.924	1689.83	2	48835.9	3.105e-05	415	0.01836	428	4209.16
(K)SFYEGDIYmLPVLK(E)	1	53.24	25	53.24	2	Oxidation (+16)	845.924	1689.83	2	84269.2	0.001129	415	0.6677	428	3745.26
(K)SFYEGDIYmLPVLK(E)	1	54.24	25	54.24	2	Oxidation (+16)	845.923	1689.83	2	1010510	-0.000213	415	-0.1259	428	5754.35
(K)SFYEGDIYmLPVLK(E)	1	60.88	25	60.88	2	Oxidation (+16)	845.924	1689.83	2	41295.1	0.000153	415	0.09052	428	4061.75
(K)SFYEGDIYmLPVLK(E)	1	60.89	25	60.89	2	Oxidation (+16)	845.924	1689.83	2	30608	0.000153	415	0.09052	428	6386.61
(K)SFYEGDIYmLPVLK(E)	1	52.99	25	52.99	2	Oxidation (+16)	845.923	1689.83	2	1611400	-0.000579	415	-0.3424	428	5771.57
(K)SFYEGDIYMLPVLK(E)	1	58.68	25	58.68	2		837.926	1673.84	2	34115.5	0.0003181	415	0.1899	428	6031.66
(K)SFYEGDIYmLPVLK(E)	1	53.18	25	53.18	2	Oxidation (+16)	845.924	1689.83	2	71532	0.000641	415	0.3791	428	3551.3
(K)SFYEGDIYMLPVLK(E)	1	54.4	25	54.4	2		837.927	1673.84	2	42382.7	0.00105	415	0.627	428	7327.84
(K)SFYEGDIYmLPVLK(E)	1	62.37	25	62.37	2	Oxidation (+16)	845.924	1689.83	2	32697.6	0.000153	415	0.09052	428	3535.53
(K)SFYEGDIYmLPVLK(E)	1	54.19	25	54.19	2	Oxidation (+16)	845.923	1689.83	2	787772	-0.000579	415	-0.3424	428	6281.01
(K)SFYEGDIYmLPVLK(E)	1	44.93	25	44.93	2	Oxidation (+16)	845.925	1689.83	2	39324	0.001985	415	1.174	428	5789.16
(K)SFYEGDIYmLPVLK(E)	1	56.24	25	56.24	2	Oxidation (+16)	845.923	1689.83	2	1508400	-0.000335	415	-0.1981	428	5806.23
(K)SFYEGDIYmLPVLK(E)	1	59.84	25	59.84	2	Oxidation (+16)	845.923	1689.83	2	35932.8	-9.095e-05	415	-0.05379	428	6886.06
(K)SFYEGDIYmLPVLK(E)	1	59.89	25	59.89	2	Oxidation (+16)	845.923	1689.83	2	34840.3	-9.095e-05	415	-0.05379	428	5535.62
(K)SFYEGDIYmLPVLK(E)	1	60.71	25	60.71	2	Oxidation (+16)	845.924	1689.83	2	38879.8	0.000275	415	0.1627	428	7264.02
(K)SFYEGDIYmLPVLK(E)	1	60.87	25	60.87	2	Oxidation (+16)	845.924	1689.83	2	45772	0.000275	415	0.1627	428	6132.33
(K)SFYEGDIYmLPVLK(E)	1	56.46	25	56.46	2	Oxidation (+16)	845.924	1689.83	2	47918.1	0.001129	415	0.6677	428	5684
(K)SFYEGDIYmLPVLK(E)	1	61.03	25	61.03	2	Oxidation (+16)	845.924	1689.83	2	42660.3	0.000275	415	0.1627	428	6456.65
(K)SFYEGDIYmLPVLK(E)	1	51.07	25	51.07	2	Oxidation (+16)	845.924	1689.83	2	60916.9	0.001617	415	0.9564	428	5615.96
(K)SFYEGDIYMLPVLK(E)	1	55.56	25	55.56	2		837.927	1673.84	2	43813	0.0006841	415	0.4084	428	6316.73
(K)SFYEGDIYMLPVLK(E)	1	54.67	25	54.67	2		837.927	1673.84	2	91003	0.001294	415	0.7726	428	6706.25
(K)SFYEGDIYmLPVLK(E)	1	68.28	25	68.28	2	Oxidation (+16)	845.924	1689.83	2	12300000	0.000153	415	0.09052	428	6263.5
(K)SFYEGDIYmLPVLK(E)	1	68.33	25	68.33	2	Oxidation (+16)	845.924	1689.83	2	601911	0.000153	415	0.09052	428	6147.95
(K)SFYEGDIYMLPVLK(E)	1	47.05	25	47.05	2		837.927	1673.84	2	26235.5	0.002148	415	1.283	428	6422.97
(K)SFYEGDIYMLPVLK(E)	1	55.88	25	55.88	2		837.926	1673.84	2	53645.1	-0.0007819	415	-0.4669	428	6522.42
(K)SFYEGDIYmLPVLK(E)	1	56.79	25	56.79	2	Oxidation (+16)	845.923	1689.83	2	29896	-0.000579	415	-0.3424	428	3520.38
(K)SFYEGDIYmLPVLK(E)	1	57.81	25	57.81	2	Oxidation (+16)	845.924	1689.83	2	16475.1	0.000519	415	0.307	428	5483.85
(K)SFYEGDIYmLPVLK(E)	1	53.04	25	53.04	2	Oxidation (+16)	845.924	1689.83	2	69990.5	0.001373	415	0.8121	428	4312.66
(K)SFYEGDIYmLPVLK(E)	1	49.81	25	49.81	2	Oxidation (+16)	845.925	1689.83	2	51766.1	0.001985	415	1.174	428	6774.91
(K)SFYEGDIYmLPVLK(E)	1	63.72	25	63.72	2	Oxidation (+16)	845.923	1689.83	2	780380	-9.095e-05	415	-0.05379	428	6757.68
(K)SFYEGDIYmLPVLK(E)	1	63.91	25	63.91	2	Oxidation (+16)	845.923	1689.83	2	30313.3	-9.095e-05	415	-0.05379	428	5803.65
(K)SFYEGDIYmLPVLK(E)	1	63.99	25	63.99	2	Oxidation (+16)	845.923	1689.83	2	21520.3	-9.095e-05	415	-0.05379	428	5984.77
(K)SFYEGDIYmLPVLK(E)	1	64.03	25	64.03	2	Oxidation (+16)	845.923	1689.83	2	28945	-9.095e-05	415	-0.05379	428	6125.31
(K)SFYEGDIYmLPVLK(E)	1	50.6	25	50.6	2	Oxidation (+16)	845.923	1689.83	2	48377.4	-0.001189	415	-0.7032	428	5633.3
(K)SFYEGDIYMLPVLK(E)	1	28.8	25	28.8	2		837.927	1673.84	2	5987.8	0.001904	415	1.137	428	5823.26
(K)SFYEGDIYmLPVLK(E)	1	60.33	25	60.33	2	Oxidation (+16)	845.923	1689.83	2	584759	-0.000335	415	-0.1981	428	5787.42
(K)SFYEGDIYmLPVLK(E)	1	51.52	25	51.52	2	Oxidation (+16)	845.925	1689.83	2	42880.7	0.001985	415	1.174	428	5769.09
(K)SFYEGDIYmLPVLK(E)	1	60.77	25	60.77	2	Oxidation (+16)	845.923	1689.83	2	41979.2	-0.000335	415	-0.1981	428	5649.59
(K)SFYEGDIYmLPVLK(E)	1	60.87	25	60.87	2	Oxidation (+16)	845.923	1689.83	2	37047.7	-0.000335	415	-0.1981	428	6141.67
(K)SFYEGDIYmLPVLK(E)	1	55.73	25	55.73	2	Oxidation (+16)	845.924	1689.83	2	63802.6	0.001495	415	0.8842	428	6158.65
(K)SFYEGDIYMLPVLK(E)	1	58.44	25	58.44	2		837.927	1673.84	2	247104	0.001172	415	0.6998	428	6403.33
(K)SFYEGDIYmLPVLK(E)	1	57.05	25	57.05	2	Oxidation (+16)	845.923	1689.83	2	1360670	-0.000945	415	-0.5589	428	2749.42
(K)SFYEGDIYmLPVLK(E)	1	60.45	25	60.45	2	Oxidation (+16)	845.923	1689.83	2	1225370	-0.000579	415	-0.3424	428	2712.54
(K)SFYEGDIYmLPVLK(E)	1	72.45	25	72.45	2	Oxidation (+16)	845.924	1689.83	2	28148.4	0.000153	415	0.09052	428	2781.65
(K)SFYEGDIYmLPVLK(E)	1	60.29	25	60.29	2	Oxidation (+16)	845.923	1689.83	2	371297	-0.000701	415	-0.4146	428	2807.79
(K)SFYEGDIYmLPVLK(E)	1	64.13	25	64.13	2	Oxidation (+16)	845.923	1689.83	2	107484	-0.000213	415	-0.1259	428	2695.09
(K)SFYEGDIYmLPVLK(E)	1	64.25	25	64.25	2	Oxidation (+16)	845.923	1689.83	2	542749	-0.000213	415	-0.1259	428	2747.7
(K)SFYEGDIYmLPVLK(E)	1	60.93	25	60.93	2	Oxidation (+16)	845.924	1689.83	2	47153.2	0.000641	415	0.3791	428	2815.24
(K)SFYEGDIYmLPVLK(E)	1	64.25	25	64.25	2	Oxidation (+16)	845.924	1689.83	2	81149.2	0.000885	415	0.5234	428	2856.21
(K)SFYEGDIYmLPVLK(E)	1	59.97	25	59.97	2	Oxidation (+16)	845.923	1689.83	2	389307	-0.000457	415	-0.2703	428	2830.77
(K)SFYEGDIYmLPVLK(E)	1	60.71	25	60.71	2	Oxidation (+16)	845.923	1689.83	2	84815.3	-0.000823	415	-0.4867	428	2877.57
(K)SFYEGDIYmLPVLK(E)	1	64.51	25	64.51	2	Oxidation (+16)	845.924	1689.83	2	1667920	0.000885	415	0.5234	428	2732.45
(K)SFYEGDIYmLPVLK(E)	1	53.43	25	53.43	2	Oxidation (+16)	845.925	1689.83	2	54618.3	0.002229	415	1.318	428	2779.01
(K)SFYEGDIYmLPVLK(E)	1	50.22	25	50.22	2	Oxidation (+16)	845.925	1689.84	2	54876.2	0.002717	415	1.607	428	2763.93
(K)SFYEGDIYMLPVLK(E)	1	63.86	25	63.86	2		837.927	1673.84	2	62929.2	0.0008061	415	0.4813	428	2795.16
(K)SFYEGDIYmLPVLK(E)	1	63.68	25	63.68	2	Oxidation (+16)	845.923	1689.83	2	17879.2	-0.000579	415	-0.3424	428	2897.01
(K)SFYEGDIYMLPVLK(E)	1	55.81	25	55.81	2		837.927	1673.84	2	49181.1	0.002026	415	1.21	428	2417.94
(K)SFYEGDIYmLPVLK(E)	1	64.3	25	64.3	2	Oxidation (+16)	845.923	1689.83	2	593521	-0.000579	415	-0.3424	428	7391.27
(K)SFYEGDIYmLPVLK(E)	1	63.95	25	63.95	2	Oxidation (+16)	845.924	1689.83	2	19095.4	0.000641	415	0.3791	428	7023.07
(K)SFYEGDIYmLPVLK(E)	1	71.34	25	71.34	2	Oxidation (+16)	845.924	1689.83	2	2291440	3.105e-05	415	0.01836	428	7315.2
(K)SFYEGDIYmLPVLK(E)	1	72.46	25	72.46	2	Oxidation (+16)	845.924	1689.83	2	32559.6	0.000275	415	0.1627	428	7494.12
(K)SFYEGDIYMLPVLK(E)	1	63.83	25	63.83	2		837.926	1673.84	2	48601.5	-0.0007819	415	-0.4669	428	5624.16
(K)SFYEGDIYmLPVLK(E)	1	64.16	25	64.16	2	Oxidation (+16)	845.923	1689.83	2	752292	-0.000823	415	-0.4867	428	6603.08
(K)SFYEGDIYmLPVLK(E)	1	62.25	25	62.25	2	Oxidation (+16)	845.923	1689.83	2	40636.4	-0.000457	415	-0.2703	428	5759.71
(K)SFYEGDIYmLPVLK(E)	1	48.59	25	48.59	2	Oxidation (+16)	845.923	1689.83	2	22357.9	-0.002167	415	-1.282	428	5660.31
(K)SFYEGDIYmLPVLK(E)	1	57.01	25	57.01	2	Oxidation (+16)	845.923	1689.83	2	63228.9	-0.001189	415	-0.7032	428	6834.36
(K)SFYEGDIYMLPVLK(E)	1	64.17	25	64.17	2		837.926	1673.84	2	836665	-0.0004159	415	-0.2483	428	5034.46
(K)SFYEGDIYMLPVLK(E)	1	67.16	25	67.16	2		837.927	1673.84	2	38312.3	0.0006841	415	0.4084	428	6374.9
(K)SFYEGDIYmLPVLK(E)	1	61.08	25	61.08	2	Oxidation (+16)	845.923	1689.83	2	114011	-0.000945	415	-0.5589	428	7025.41
(K)SFYEGDIYmLPVLK(E)	1	56.22	25	56.22	2	Oxidation (+16)	845.923	1689.83	2	47518.7	-0.001433	415	-0.8475	428	6605.46
(K)SFYEGDIYMLPVLK(E)	1	67.24	25	67.24	2		837.926	1673.84	2	1194500	-0.0007819	415	-0.4669	428	6510.81
(K)SFYEGDIYmLPVLK(E)	1	70.44	25	70.44	2	Oxidation (+16)	845.924	1689.83	2	25888.9	0.000763	415	0.4513	428	7437.65
(K)SFYEGDIYMLPVLK(E)	1	61.01	25	61.01	2		837.927	1673.84	2	53221.7	0.001416	415	0.8455	428	6711.37
(K)SFYEGDIYmLPVLK(E)	1	60.68	25	60.68	2	Oxidation (+16)	845.924	1689.83	2	37167.5	0.001617	415	0.9564	428	6507.7
(K)SFYEGDIYmLPVLK(E)	1	60.76	25	60.76	2	Oxidation (+16)	845.924	1689.83	2	28699.2	0.001617	415	0.9564	428	6356.31
(K)SFYEGDIYMLPVLK(E)	1	67.52	25	67.52	2		837.927	1673.84	2	64816.3	0.001172	415	0.6998	428	6539.49
(K)SFYEGDIYmLPVLK(E)	1	63.36	25	63.36	2	Oxidation (+16)	845.923	1689.83	2	15685.8	-0.001067	415	-0.631	428	6475.69
(K)SFYEGDIYmLPVLK(E)	1	61.45	25	61.45	2	Oxidation (+16)	845.924	1689.83	2	45032.7	0.001739	415	1.029	428	7284.35
(K)SFYEGDIYmLPVLK(E)	1	71.93	25	71.93	2	Oxidation (+16)	845.924	1689.83	2	291515	0.001129	415	0.6677	428	7330.74
(K)SFYEGDIYmLPVLK(E)	1	64.21	25	64.21	2	Oxidation (+16)	845.924	1689.83	2	28293	0.001617	415	0.9564	428	6425.28
(K)SFYEGDIYmLPVLK(E)	1	60.34	25	60.34	2	Oxidation (+16)	845.923	1689.83	2	104773	-0.001189	415	-0.7032	428	5776.51
(K)SFYEGDIYmLPVLK(E)	1	60.59	25	60.59	2	Oxidation (+16)	845.923	1689.83	2	29208.6	-0.001311	415	-0.7753	428	5315.13
(K)SFYEGDIYmLPVLK(E)	1	23.43	25	23.43	2	Oxidation (+16)	845.925	1689.84	2	7864.71	0.002717	415	1.607	428	6049.44
(K)SFYEGDIYmLPVLK(E)	1	71.5	25	71.5	2	Oxidation (+16)	845.923	1689.83	2	50695.8	-0.000701	415	-0.4146	428	6633.55
(K)SFYEGDIYmLPVLK(E)	1	72.44	25	72.44	2	Oxidation (+16)	845.924	1689.83	2	58725.5	0.001129	415	0.6677	428	5267.28
(K)SFYEGDIYMLPVLK(E)	1	53.24	25	53.24	2		837.928	1673.84	2	32495.6	0.00288	415	1.72	428	6698.35
(K)SFYEGDIYmLPVLK(E)	1	56.82	25	56.82	2	Oxidation (+16)	845.925	1689.84	2	35125.2	0.002473	415	1.463	428	5814.36
(K)SFYEGDIYmLPVLK(E)	1	26.41	25	26.41	2	Oxidation (+16)	845.925	1689.84	2	3509.85	0.003327	415	1.968	428	6573.83
(K)SFYEGDIYmLPVLK(E)	1	56.92	25	56.92	2	Oxidation (+16)	845.925	1689.84	2	53938.9	0.002839	415	1.679	428	6788.93
(K)SFYEGDIYmLPVLK(E)	1	72.64	25	72.64	2	Oxidation (+16)	845.924	1689.83	2	45985.5	0.000641	415	0.3791	428	5464.27
(K)SFYEGDIYMLPVLK(E)	1	61.45	25	61.45	2		837.927	1673.84	2	45835.2	0.00227	415	1.355	428	6664.84
(K)SFYEGDIYmLPVLK(E)	1	63.87	25	63.87	2	Oxidation (+16)	845.923	1689.83	2	1593510	-0.001311	415	-0.7753	428	5172.31
(K)SFYEGDIYmLPVLK(E)	1	43.18	25	43.18	2	Oxidation (+16)	845.925	1689.84	2	64869.7	0.003571	415	2.112	428	6065.23
(K)SFYEGDIYmLPVLK(E)	1	76.26	25	76.26	2	Oxidation (+16)	845.923	1689.83	2	452900	-9.095e-05	415	-0.05379	428	6819.28
(K)SFYEGDIYMLPVLK(E)	1	64.65	25	64.65	2		837.926	1673.84	2	20186.6	-0.001148	415	-0.6854	428	6179.61
(K)SFYEGDIYMLPVLK(E)	1	76.94	25	76.94	2		837.926	1673.84	2	79945.3	0.0003181	415	0.1899	428	5966.05
(K)SFYEGDIYMLPVLK(E)	1	77	25	77	2		837.926	1673.84	2	74648.4	0.0003181	415	0.1899	428	6333.32
(K)SFYEGDIYmLPVLK(E)	1	35.34	25	35.34	2	Oxidation (+16)	845.926	1689.84	2	34394.1	0.004181	415	2.473	428	5999.3
(K)SFYEGDIYMLPVLK(E)	1	77.01	25	77.01	2		837.926	1673.84	2	48143.7	0.0003181	415	0.1899	428	5831.43
(K)SFYEGDIYMLPVLK(E)	1	77.04	25	77.04	2		837.926	1673.84	2	92306.1	0.0003181	415	0.1899	428	6558.56
(K)SFYEGDIYMLPVLK(E)	1	76.73	25	76.73	2		837.926	1673.84	2	56995.9	-4.994e-05	415	-0.02982	428	5979.1
(K)SFYEGDIYMLPVLK(E)	1	76.97	25	76.97	2		837.926	1673.84	2	46429.1	-4.994e-05	415	-0.02982	428	5095.23
(K)SFYEGDIYMLPVLK(E)	1	77.05	25	77.05	2		837.926	1673.84	2	99911.8	-4.994e-05	415	-0.02982	428	5480.89
(K)SFYEGDIYMLPVLK(E)	1	63.64	25	63.64	2		837.925	1673.84	2	22026.2	-0.001514	415	-0.9039	428	6790.71
(K)SFYEGDIYMLPVLK(E)	1	22.77	25	22.77	2		837.925	1673.84	2	3538.24	-0.002002	415	-1.195	428	6445.79
(K)SFYEGDIYmLPVLK(E)	1	76.29	25	76.29	2	Oxidation (+16)	845.924	1689.83	2	31497.8	3.105e-05	415	0.01836	428	6649.06
(K)SFYEGDIYmLPVLK(E)	1	67.63	25	67.63	2	Oxidation (+16)	845.923	1689.83	2	17014.3	-0.001189	415	-0.7032	428	7005.53
(K)SFYEGDIYMLPVLK(E)	1	67.82	25	67.82	2		837.926	1673.84	2	1932590	-0.00127	415	-0.7582	428	6246.67
(K)SFYEGDIYmLPVLK(E)	1	64.21	25	64.21	2	Oxidation (+16)	845.923	1689.83	2	31681.6	-0.001555	415	-0.9196	428	6033.67
(K)SFYEGDIYmLPVLK(E)	1	64.34	25	64.34	2	Oxidation (+16)	845.923	1689.83	2	5392110	-0.001433	415	-0.8475	428	5331.09
(K)SFYEGDIYmLPVLK(E)	1	64.39	25	64.39	2	Oxidation (+16)	845.923	1689.83	2	1070970	-0.001679	415	-0.993	428	6679.92
(K)SFYEGDIYmLPVLK(E)	1	56.83	25	56.83	2	Oxidation (+16)	845.925	1689.84	2	56298.1	0.003449	415	2.04	428	6804
(K)SFYEGDIYMLPVLK(E)	1	64.54	25	64.54	2		837.925	1673.84	2	37471.8	-0.001636	415	-0.9768	428	6757
(K)SFYEGDIYMLPVLK(E)	1	68.57	25	68.57	2		837.927	1673.84	2	34872.1	0.001904	415	1.137	428	6444.73
(K)SFYEGDIYMLPVLK(E)	1	57.1	25	57.1	2		837.928	1673.84	2	43105.6	0.003368	415	2.011	428	7377.35
(K)SFYEGDIYmLPVLK(E)	1	66.03	25	66.03	2	Oxidation (+16)	845.923	1689.83	2	1423670	-0.001555	415	-0.9196	428	5448.51
(K)SFYEGDIYmLPVLK(E)	1	72.29	25	72.29	2	Oxidation (+16)	845.924	1689.83	2	60356.5	0.001373	415	0.8121	428	6163.6
(K)SFYEGDIYmLPVLK(E)	1	58.33	25	58.33	2	Oxidation (+16)	845.923	1689.83	2	10199	-0.002045	415	-1.209	428	6114.18
(K)SFYEGDIYMLPVLK(E)	1	61.11	25	61.11	2		837.927	1673.84	2	102528	0.002514	415	1.501	428	6211.95
(K)SFYEGDIYmLPVLK(E)	1	31.63	25	31.63	2	Oxidation (+16)	845.926	1689.84	2	7959.78	0.003937	415	2.328	428	6280.67
(K)SFYEGDIYmLPVLK(E)	1	72.52	25	72.52	2	Oxidation (+16)	845.924	1689.83	2	42579.1	0.001373	415	0.8121	428	5775.29
(K)SFYEGDIYmLPVLK(E)	1	31.98	25	29.59	2	Oxidation (+16)	845.926	1689.84	2	4338.32	0.004059	415	2.401	428	5220.28
(K)SFYEGDIYmLPVLK(E)	1	59.73	25	59.73	2	Oxidation (+16)	845.923	1689.83	2	21271.1	-0.002045	415	-1.209	428	5204.94
(K)SFYEGDIYmLPVLK(E)	1	59.95	25	59.95	2	Oxidation (+16)	845.923	1689.83	2	460073	-0.001923	415	-1.137	428	6741.74
(K)SFYEGDIYMLPVLK(E)	1	50.39	25	50.39	2		837.928	1673.84	2	18162.8	0.003736	415	2.231	428	5415.42
(K)SFYEGDIYmLPVLK(E)	1	72.61	25	72.61	2	Oxidation (+16)	845.924	1689.83	2	38830	0.001739	415	1.029	428	5738.94
(K)SFYEGDIYMLPVLK(E)	1	77.17	25	77.17	2		837.926	1673.84	2	202898	-0.0002939	415	-0.1755	428	5514.1
(K)SFYEGDIYmLPVLK(E)	1	64.91	25	64.91	2	Oxidation (+16)	845.925	1689.84	2	41424.6	0.002717	415	1.607	428	6263.28
(K)SFYEGDIYMLPVLK(E)	1	80.16	25	80.16	2		837.926	1673.84	2	20911.8	0.0003181	415	0.1899	428	5719.68
(K)SFYEGDIYMLPVLK(E)	1	77.02	25	77.02	2		837.926	1673.84	2	88804.9	0.0004401	415	0.2627	428	5397.03
(K)SFYEGDIYMLPVLK(E)	1	65.96	25	65.96	2		837.927	1673.84	2	33558	0.002514	415	1.501	428	5694.3
(K)SFYEGDIYMLPVLK(E)	1	75.53	25	75.53	2		837.926	1673.84	2	20616.6	-0.0004159	415	-0.2483	428	5156.55
(K)SFYEGDIYMLPVLK(E)	1	80.52	25	80.52	2		837.926	1673.84	2	97469.7	0.0003181	415	0.1899	428	5948.37
(K)SFYEGDIYMLPVLK(E)	1	77	25	77	2		837.927	1673.84	2	60785.3	0.0008061	415	0.4813	428	6017.15
(K)SFYEGDIYMLPVLK(E)	1	76.65	25	76.65	2		837.926	1673.84	2	34459.1	-0.0006599	415	-0.394	428	6256.62
(K)SFYEGDIYmLPVLK(E)	1	60.62	25	60.62	2	Oxidation (+16)	845.925	1689.84	2	36874.6	0.003083	415	1.823	428	6926.87
(K)SFYEGDIYMLPVLK(E)	1	80.3	25	80.3	2		837.926	1673.84	2	52636.8	-0.0001719	415	-0.1027	428	6206.99
(K)SFYEGDIYmLPVLK(E)	1	60.84	25	60.84	2	Oxidation (+16)	845.925	1689.84	2	37890.6	0.003083	415	1.823	428	5498.03
(K)SFYEGDIYMLPVLK(E)	1	80.37	25	80.37	2		837.926	1673.84	2	243980	-4.994e-05	415	-0.02982	428	6896.48
(K)SFYEGDIYMLPVLK(E)	1	61.06	25	61.06	2		837.928	1673.84	2	46410.3	0.003002	415	1.792	428	5141.17
(K)SFYEGDIYMLPVLK(E)	1	77.04	25	77.04	2		837.926	1673.84	2	46185	-0.0006599	415	-0.394	428	6571.72
(K)SFYEGDIYMLPVLK(E)	1	77.1	25	77.1	2		837.926	1673.84	2	339721	-0.0007819	415	-0.4669	428	6495.06
(K)SFYEGDIYMLPVLK(E)	1	77.1	25	77.1	2		837.926	1673.84	2	148202	-0.0007819	415	-0.4669	428	5346.87
(K)SFYEGDIYmLPVLK(E)	1	64.52	25	64.52	2	Oxidation (+16)	845.923	1689.83	2	1026730	-0.001801	415	-1.065	428	6081.07
(K)SFYEGDIYMLPVLK(E)	1	77.02	25	77.02	2		837.927	1673.84	2	79696.1	0.001172	415	0.6998	428	4897.34
(K)SFYEGDIYMLPVLK(E)	1	63.84	25	63.84	2		837.928	1673.84	2	22555.2	0.003368	415	2.011	428	5797.37
(K)SFYEGDIYMLPVLK(E)	1	80.89	25	80.89	2		837.926	1673.84	2	106643	7.206e-05	415	0.04302	428	5655.7
(K)SFYEGDIYmLPVLK(E)	1	75.81	25	75.81	2	Oxidation (+16)	845.923	1689.83	2	720430	-0.000945	415	-0.5589	428	6667.47
(K)SFYEGDIYMLPVLK(E)	1	75.84	25	75.84	2		837.926	1673.84	2	9255.69	-0.001026	415	-0.6126	428	5641.4
(K)SFYEGDIYMLPVLK(E)	1	65.2	25	65.2	2		837.928	1673.84	2	27807.2	0.003368	415	2.011	428	6492.61
(K)SFYEGDIYMLPVLK(E)	1	54.51	25	54.51	2		837.928	1673.84	2	70068.8	0.00349	415	2.084	428	5638.59
(K)SFYEGDIYmLPVLK(E)	1	76.23	25	76.23	2	Oxidation (+16)	845.923	1689.83	2	523661	-0.000945	415	-0.5589	428	7299.92
(K)SFYEGDIYMLPVLK(E)	1	79.54	25	79.54	2		837.926	1673.84	2	8777.03	0.0004401	415	0.2627	428	6241.21
(K)SFYEGDIYmLPVLK(E)	1	67.51	25	67.51	2	Oxidation (+16)	845.923	1689.83	2	18249.5	-0.002045	415	-1.209	428	6147.61
(K)SFYEGDIYmLPVLK(E)	1	80.2	25	80.2	2	Oxidation (+16)	845.923	1689.83	2	1053210	-0.000335	415	-0.1981	428	6695.75
(K)SFYEGDIYmLPVLK(E)	1	73.18	25	73.18	2	Oxidation (+16)	845.923	1689.83	2	556503	-0.001433	415	-0.8475	428	6376.92
(K)SFYEGDIYMLPVLK(E)	1	80.16	25	80.16	2		837.927	1673.84	2	47284.1	0.0008061	415	0.4813	428	6942.28
(K)SFYEGDIYMLPVLK(E)	1	76.81	25	76.81	2		837.927	1673.84	2	51174.6	0.00166	415	0.9912	428	5982.86
(K)SFYEGDIYMLPVLK(E)	1	80.1	25	80.1	2		837.926	1673.84	2	26141.4	-0.0006599	415	-0.394	428	5576.7
(K)SFYEGDIYMLPVLK(E)	1	80.94	25	80.94	2		837.926	1673.84	2	61045.6	0.0004401	415	0.2627	428	6726.62
(K)SFYEGDIYMLPVLK(E)	1	80	25	80	2		837.926	1673.84	2	21254.8	-0.0007819	415	-0.4669	428	5677.15
(K)SFYEGDIYmLPVLK(E)	1	60.13	25	60.13	2	Oxidation (+16)	845.922	1689.83	2	72000000	-0.002533	415	-1.498	428	6554.67
(K)SFYEGDIYMLPVLK(E)	1	81.13	25	81.13	2		837.927	1673.84	2	306585	0.0008061	415	0.4813	428	7376.07
(K)SFYEGDIYMLPVLK(E)	1	81.89	25	81.89	2		837.926	1673.84	2	7184.95	0.0005621	415	0.3356	428	6228.53
(K)SFYEGDIYMLPVLK(E)	1	80.92	25	80.92	2		837.926	1673.84	2	56548.7	-0.0006599	415	-0.394	428	6300.51
(K)SFYEGDIYmLPVLK(E)	1	75.96	25	75.96	2	Oxidation (+16)	845.925	1689.83	2	25293.7	0.002107	415	1.246	428	6775.24
(K)SFYEGDIYMLPVLK(E)	1	77.16	25	77.16	2		837.927	1673.84	2	48142.1	0.001782	415	1.064	428	6523.1
(K)SFYEGDIYMLPVLK(E)	1	46.22	25	46.22	2		837.929	1673.84	2	23881.9	0.006298	415	3.76	428	7454.05
(K)SFYEGDIYMLPVLK(E)	1	81.01	25	81.01	2		837.927	1673.84	2	83314.2	0.0006841	415	0.4084	428	6391.18
(K)SFYEGDIYMLPVLK(E)	1	80.48	25	80.48	2		837.926	1673.84	2	63028.9	-0.0004159	415	-0.2483	428	5931.86
(K)SFYEGDIYMLPVLK(E)	1	80.46	25	80.46	2		837.927	1673.84	2	63737.3	0.001172	415	0.6998	428	6621.4
(K)SFYEGDIYMLPVLK(E)	1	80.6	25	80.6	2		837.926	1673.84	2	151912	-0.0004159	415	-0.2483	428	5235.6
(K)SFYEGDIYMLPVLK(E)	1	80.85	25	80.85	2		837.926	1673.84	2	37238.5	-0.0004159	415	-0.2483	428	5913.39
(K)SFYEGDIYmLPVLK(E)	1	72.19	25	72.19	2	Oxidation (+16)	845.923	1689.83	2	20985.9	-0.001923	415	-1.137	428	5432.23
(K)SFYEGDIYmLPVLK(E)	1	26.45	25	26.45	2	Oxidation (+16)	845.926	1689.84	2	3980.71	0.004791	415	2.834	428	6836.3
(K)SFYEGDIYmLPVLK(E)	1	72.41	25	72.41	2	Oxidation (+16)	845.923	1689.83	2	43787.8	-0.002167	415	-1.282	428	6290.83
(K)SFYEGDIYMLPVLK(E)	1	76.99	25	76.99	2		837.926	1673.84	2	61343.1	-0.001148	415	-0.6854	428	5995.55
(K)SFYEGDIYMLPVLK(E)	1	77.11	25	77.11	2		837.926	1673.84	2	528257	-0.00127	415	-0.7582	428	4877.71
(K)SFYEGDIYmLPVLK(E)	1	49.16	25	49.16	2	Oxidation (+16)	845.927	1689.84	2	15319.2	0.006135	415	3.628	428	6175.07
(K)SFYEGDIYmLPVLK(E)	1	64.19	25	64.19	2	Oxidation (+16)	845.922	1689.83	2	32400000	-0.002655	415	-1.57	428	5859.3
(K)SFYEGDIYMLPVLK(E)	1	29.91	25	29.91	2		837.929	1673.84	2	33891.1	0.005932	415	3.542	428	6126.34
(K)SFYEGDIYmLPVLK(E)	1	80.55	25	80.55	2	Oxidation (+16)	845.923	1689.83	2	144660	-0.000945	415	-0.5589	428	6223.46
(K)SFYEGDIYMLPVLK(E)	1	73.26	25	73.26	2		837.928	1673.84	2	39737.9	0.003368	415	2.011	428	5893.34
(K)SFYEGDIYMLPVLK(E)	1	83.24	25	83.24	2		837.927	1673.84	2	17957.1	0.0008061	415	0.4813	428	6928.25
(K)SFYEGDIYMLPVLK(E)	1	79.27	25	79.27	2		837.926	1673.84	2	25246.8	-0.001148	415	-0.6854	428	7407.97
(K)SFYEGDIYmLPVLK(E)	1	47.3	25	42.99	2	Oxidation (+16)	845.927	1689.84	2	18614.2	0.006989	415	4.133	428	6618.3
(K)SFYEGDIYMLPVLK(E)	1	80.43	25	80.43	2		837.926	1673.84	2	19000000	-0.00127	415	-0.7582	428	6957.35
(K)SFYEGDIYMLPVLK(E)	1	79.55	25	79.55	2		837.925	1673.84	2	15052.2	-0.001636	415	-0.9768	428	5622.16
(K)SFYEGDIYMLPVLK(E)	1	84.67	25	84.67	2		837.926	1673.84	2	341322	0.0004401	415	0.2627	428	6587.69
(K)SFYEGDIYMLPVLK(E)	1	79.86	25	79.86	2		837.925	1673.84	2	20993.4	-0.001636	415	-0.9768	428	5110.37
(K)SFYEGDIYMLPVLK(E)	1	80.38	25	80.38	2		837.927	1673.84	2	54796.7	0.00227	415	1.355	428	5283.74
(K)SFYEGDIYMLPVLK(E)	1	76.93	25	76.93	2		837.925	1673.84	2	27363.2	-0.002124	415	-1.268	428	6316.5
(K)SFYEGDIYmLPVLK(E)	1	45	25	45	2	Oxidation (+16)	845.928	1689.84	2	28483.7	0.007965	415	4.711	428	6542.67
(K)SFYEGDIYmLPVLK(E)	1	64.21	25	64.21	2	Oxidation (+16)	845.926	1689.84	2	26688.1	0.004303	415	2.545	428	6744.66
(K)SFYEGDIYMLPVLK(E)	1	80.84	25	80.84	2		837.927	1673.84	2	48834	0.002636	415	1.574	428	6637.03
(K)SFYEGDIYMLPVLK(E)	1	33.19	25	33.19	2		837.93	1673.85	2	27726.2	0.007642	415	4.563	428	5251.31
(K)SFYEGDIYMLPVLK(E)	1	84.77	25	84.77	2		837.927	1673.84	2	76732.6	0.001538	415	0.9183	428	5896.3
(K)SFYEGDIYMLPVLK(E)	1	60.84	25	60.84	2		837.929	1673.84	2	18766.7	0.005688	415	3.396	428	7345.76
(K)SFYEGDIYmLPVLK(E)	1	80.4	25	80.4	2	Oxidation (+16)	845.923	1689.83	2	2955880	-0.002167	415	-1.282	428	6325.46
(K)SFYEGDIYMLPVLK(E)	1	80.02	25	80.02	2		837.928	1673.84	2	31467.2	0.003002	415	1.792	428	7360.84
(K)SFYEGDIYMLPVLK(E)	1	80.53	25	80.53	2		837.925	1673.84	2	22298.7	-0.001758	415	-1.05	428	6460.35
(K)SFYEGDIYmLPVLK(E)	1	75.93	25	75.93	2	Oxidation (+16)	845.922	1689.83	2	66100000	-0.002655	415	-1.57	428	7406.67
(K)SFYEGDIYMLPVLK(E)	1	83.61	25	83.61	2		837.925	1673.84	2	17412.9	-0.001392	415	-0.8311	428	6849.56
(K)SFYEGDIYMLPVLK(E)	1	66.34	25	66.34	2		837.929	1673.84	2	12103	0.005322	415	3.178	428	5561.41
(K)SFYEGDIYmLPVLK(E)	1	72.47	25	72.47	2	Oxidation (+16)	845.926	1689.84	2	67688.1	0.004425	415	2.617	428	7052.02
(K)SFYEGDIYMLPVLK(E)	1	79.87	25	79.87	2		837.925	1673.83	2	17617.5	-0.002734	415	-1.632	428	6098.41
(K)SFYEGDIYMLPVLK(E)	1	80.18	25	80.18	2		837.925	1673.83	2	32677.9	-0.002734	415	-1.632	428	5757.99
(K)SFYEGDIYmLPVLK(E)	1	75.74	25	75.74	2	Oxidation (+16)	845.922	1689.83	2	184408	-0.003021	415	-1.787	428	7267.47
(K)SFYEGDIYMLPVLK(E)	1	80.31	25	80.31	2		837.925	1673.84	2	56600000	-0.00249	415	-1.487	428	6867.17
(K)SFYEGDIYMLPVLK(E)	1	83.99	25	83.99	2		837.925	1673.84	2	56000000	-0.002124	415	-1.268	428	6307.99
(K)SFYEGDIYMLPVLK(E)	1	84.05	25	84.05	2		837.925	1673.84	2	822800	-0.002124	415	-1.268	428	6683.06
(K)SFYEGDIYMLPVLK(E)	1	76.9	25	76.9	2		837.925	1673.83	2	46764.3	-0.002978	415	-1.778	428	7284.81
(K)SFYEGDIYMLPVLK(E)	1	67.02	25	67.02	2		837.923	1673.83	2	22379.9	-0.005298	415	-3.163	428	5844.18
(K)SFYEGDIYMLPVLK(E)	1	84.53	25	84.53	2		837.925	1673.84	2	2046950	-0.00188	415	-1.122	428	6060.93
(K)SFYEGDIYmLPVLK(E)	1	72.33	25	72.33	2	Oxidation (+16)	845.921	1689.83	2	654413	-0.004485	415	-2.653	428	5531.08
(K)SFYEGDIYMLPVLK(E)	1	93.38	25	93.38	2		837.926	1673.84	2	46089.8	0.0005621	415	0.3356	428	6196.28
(K)SFYEGDIYMLPVLK(E)	1	97.95	25	97.95	2		837.926	1673.84	2	173105	-0.0002939	415	-0.1755	428	6110.11
(K)SFYEGDIYMLPVLK(E)	1	93.34	25	93.34	2		837.926	1673.84	2	34670	-0.001148	415	-0.6854	428	6131.99
(K)SFYEGDIYMLPVLK(E)	0.99	102.19	25	102.19	2		837.927	1673.84	2	95833.3	0.001172	415	0.6998	428	5740.93
(K)SFYEGDIYMLPVLK(E)	0.96	17.89	25	17.89	2		837.922	1673.83	2	15973.9	-0.007862	415	-4.694	428	6462.26
(K)SFYEGDIYMLPVLK(E)	0.93	14.84	25	14.84	2		837.929	1673.84	2	22249.9	0.005566	415	3.323	428	6411.36
(K)SFYEGDIYmLPVLK(E)	0.91	14.87	25	14.87	2	Oxidation (+16)	845.927	1689.84	2	22467.7	0.006623	415	3.917	428	5690.35
(K)SFYEGDIYmLPVLKE(S)	0.98	14.71	25	14.71	1	Oxidation (+16)	910.444	1818.87	2	14412.9	-0.001309	415	-0.7193	429	5825.94
(K)SFYEGDIYMLPVLKESYWEVK(L)	1	52.06	25	52.06	2		866.095	2595.26	3	27829.2	0.0009311	415	0.3586	435	5300.01
(K)SFYEGDIYMLPVLKESYWEVK(L)	1	52.2	25	52.2	2		866.095	2595.26	3	114619	0.0009311	415	0.3586	435	5944.69
(K)SFYEGDIYMLPVLKESYWEVK(L)	1	34.16	25	34.16	2		866.095	2595.26	3	12554.4	0.002581	415	0.9941	435	6912.87
(K)SFYEGDIYmLPVLKESYWEVK(L)	1	45.1	25	45.1	2	Oxidation (+16)	871.427	2611.26	3	32828.6	0.002661	415	1.019	435	5876.8
(K)SFYEGDIYmLPVLKESYWEVK(L)	1	23.42	25	23.42	2	Oxidation (+16)	871.427	2611.26	3	14730.5	0.001929	415	0.7385	435	5362.66
(K)SFYEGDIYMLPVLKESYWEVK(L)	1	26.88	25	26.88	2		866.095	2595.26	3	10049.5	0.003313	415	1.276	435	7331.57
(K)SFYEGDIYmLPVLKESYWEVK(L)	1	48.11	25	48.11	2	Oxidation (+16)	871.427	2611.26	3	46897.6	0.004674	415	1.789	435	6760
(K)SFYEGDIYMLPVLKESYWEVK(L)	1	52.88	25	52.88	2		866.096	2595.27	3	16929.6	0.004228	415	1.629	435	6273.74
(K)SFYEGDIYmLPVLKESYWEVK(L)	1	36.82	25	36.82	2	Oxidation (+16)	871.424	2611.25	3	236467	-0.005214	415	-1.996	435	5529.49
(K)SFYEGDIYmLPVLKESYWEVK(L)	1	30.5	25	30.5	2	Oxidation (+16)	871.428	2611.26	3	18947.1	0.006873	415	2.631	435	7316.38
(K)SFYEGDIYmLPVLKESYWEVK(L)	1	25.09	25	25.09	2	Oxidation (+16)	871.422	2611.24	3	19764.6	-0.01126	415	-4.309	435	6911.62
(K)SFYEGDIYmLPVLKESYWEVK(L)	0.99	15.02	25	15.02	2	Oxidation (+16)	871.427	2611.26	3	17861.4	0.001929	415	0.7385	435	5189.74
(K)SFYEGDIYmLPVLKESYWEVK(L)	0.99	14.77	25	14.77	2	Oxidation (+16)	871.426	2611.26	3	13503.9	0.001563	415	0.5984	435	5379.5
(K)SFYEGDIYmLPVLKESYWEVK(L)	0.98	19.81	25	19.81	2	Oxidation (+16)	871.423	2611.25	3	11774	-0.008142	415	-3.117	435	6077.5
(K)SFYEGDIYmLPVLKESYWEVK(L)	0.98	15.07	25	15.07	2	Oxidation (+16)	871.427	2611.26	3	12547.6	0.002844	415	1.089	435	6159.35
(K)SFYEGDIYmLPVLKESYWEVKLDELYIGK(E)	1	43.66	25	43.66	2	Oxidation (+16)	886.697	3542.76	4	20399.6	0.002719	415	0.7673	443	6728.67
(S)FYEGDIYmLPVLK(E)	1	31.51	25	31.51	1	Oxidation (+16)	802.408	1602.8	2	36966.2	0.001025	416	0.6391	428	6342
(S)FYEGDIYMLPVLK(E)	1	33.15	25	33.15	1		794.41	1586.81	2	25497.4	-0.0006419	416	-0.4043	428	6806.18
(S)FYEGDIYmLPVLK(E)	1	64	25	64	1	Oxidation (+16)	802.409	1602.8	2	38510.1	0.001879	416	1.172	428	5064.79
(F)YEGDIYmLPVLK(E)	1	40.43	25	40.43	1	Oxidation (+16)	728.874	1455.73	2	55288.4	0.001187	417	0.8149	428	5723.4
(F)YEGDIYMLPVLK(E)	1	56.3	25	55.91	1		720.876	1439.74	2	319535	0.0004981	417	0.3457	428	7346.99
(F)YEGDIYmLPVLK(E)	1	32.73	25	32.73	1	Oxidation (+16)	728.873	1455.73	2	1889300	-0.001131	417	-0.7764	428	6359.82
(F)YEGDIYMLPVLK(E)	1	57.86	25	56.12	1		720.876	1439.74	2	3802310	0.0008641	417	0.5997	428	6864.79
(F)YEGDIYmLPVLK(E)	1	23.58	25	23.58	1	Oxidation (+16)	728.874	1455.73	2	2553470	0.000577	417	0.3961	428	6142.67
(F)YEGDIYmLPVLK(E)	1	32.67	25	32.67	1	Oxidation (+16)	728.872	1455.73	2	4002180	-0.001741	417	-1.195	428	7102.69
(F)YEGDIYMLPVLK(E)	1	60.77	25	58.73	1		720.877	1439.74	2	2032810	0.001718	417	1.192	428	5928.04
(F)YEGDIYmLPVLK(E)	1	53.61	25	53.61	1	Oxidation (+16)	728.875	1455.73	2	123686	0.002531	417	1.737	428	6045.43
(F)YEGDIYmLPVLK(E)	1	48.22	25	48.22	1	Oxidation (+16)	728.876	1455.74	2	783627	0.005583	417	3.833	428	6093.92
(F)YEGDIYMLPVLK(E)	1	56.21	25	55.86	1		720.873	1439.73	2	104847	-0.005484	417	-3.806	428	5808.2
(Y)EGDIYmLPVLK(E)	1	46.31	25	46.31	1	Oxidation (+16)	647.341	1292.67	2	28932.3	-0.001063	418	-0.8217	428	6478.16
(E)GDIYmLPVLK(E)	1	45.21	25	43.83	1	Oxidation (+16)	582.821	1163.63	2	20014.5	0.000155	419	0.1331	428	6880.84
(E)GDIYMLPVLK(E)	1	34.81	25	34.81	1		574.822	1147.63	2	18174.5	-0.00188	419	-1.637	428	7421.69
(G)DIYmLPVLK(E)	1	29.88	25	29.88	1	Oxidation (+16)	554.31	1106.61	2	68713.9	0.000169	420	0.1526	428	6408.01
(G)DIYmLPVLK(E)	1	27.47	25	27.47	1	Oxidation (+16)	554.31	1106.61	2	30361.2	0.000413	420	0.3729	428	6029.37
(G)DIYmLPVLK(E)	1	27.54	25	27.54	1	Oxidation (+16)	554.309	1106.6	2	30673.6	-0.000685	420	-0.6184	428	5672.84
(G)DIYMLPVLK(E)	1	29.23	25	29.23	1		546.312	1090.61	2	30003.5	-0.0007639	420	-0.6998	428	6979.37
(D)IYmLPVLK(E)	0.99	35.64	25	35.64	1	Oxidation (+16)	496.795	991.575	2	18552.2	-0.002371	421	-2.389	428	5079.97
(D)IYmLPVLK(E)	0.99	35.35	25	32.85	1	Oxidation (+16)	496.796	991.577	2	74519.9	-0.000601	421	-0.6054	428	7226.89
(D)IYMLPVLK(E)	0.99	33.75	25	33.44	1		488.798	975.581	2	15252.2	-0.001596	421	-1.634	428	5607.94
(D)IYMLPVLK(E)	0.99	33.99	25	31.45	1		488.798	975.582	2	30649.4	-0.001048	421	-1.073	428	7267.26
(D)IYmLPVLK(E)	0.99	33.02	25	32.48	1	Oxidation (+16)	496.796	991.577	2	51891.3	-0.000541	421	-0.545	428	7008.94
(D)IYmLPVLK(E)	0.99	29.81	25	29.81	1	Oxidation (+16)	496.796	991.578	2	28872.1	0.000437	421	0.4403	428	6882.21
(D)IYMLPVLK(E)	0.99	28.39	25	28.39	1		488.799	975.583	2	34595.7	-0.0001919	421	-0.1965	428	7068.17
(D)IYmLPVLK(E)	0.99	24.59	25	24.59	1	Oxidation (+16)	496.797	991.579	2	21874.1	0.001107	421	1.115	428	5576.44
(D)IYmLPVLK(E)	0.99	22.1	25	22.1	1	Oxidation (+16)	496.796	991.577	2	18148.1	-0.000419	421	-0.4221	428	7300.6
(D)IYmLPVLK(E)	0.99	21.69	25	21.69	1	Oxidation (+16)	496.797	991.579	2	14662.5	0.001535	421	1.547	428	5706.96
(D)IYMLPVLK(E)	0.99	20.78	25	20.78	1		488.799	975.583	2	17664.8	0.0001121	421	0.1147	428	6821.23
(D)IYmLPVLK(E)	0.99	18.71	25	18.71	1	Oxidation (+16)	496.796	991.578	2	18308.4	0.000437	421	0.4403	428	6012.77
(D)IYmLPVLK(E)	0.99	15.59	25	15.59	1	Oxidation (+16)	496.796	991.578	2	18168.6	0.000193	421	0.1945	428	6713.74
(D)IYmLPVLK(E)	0.98	19.38	25	19.38	1	Oxidation (+16)	496.795	991.575	2	17461.9	-0.003103	421	-3.126	428	4915.71
(D)IYmLPVLK(E)	0.98	19.37	25	17.18	1	Oxidation (+16)	496.794	991.574	2	14885.2	-0.003591	421	-3.618	428	6772.41
(K)ESYWEVKLD(E)	1	27.83	25	27.83	1		584.779	1167.54	2	26653.9	-0.002048	429	-1.753	437	6394.24
(K)ESYWEVKLDELYIGK(E)	1	40.22	25	40.22	2		624.654	1870.94	3	15707.4	0.004861	429	2.597	443	7155.17
(K)ESYWEVKLDELYIGK(E)	1	40.41	25	40.41	2		624.651	1870.93	3	20381.2	-0.004844	429	-2.588	443	5962.33
(K)ESYWEVKLDELYIGK(E)	1	39.15	25	39.15	2		624.653	1870.94	3	15417	0.001198	429	0.64	443	7068.39
(K)ESYWEVKLDELYIGK(E)	1	39.15	25	39.15	2		624.653	1870.94	3	12049.8	0.001747	429	0.9333	443	5125.52
(K)ESYWEVKLDELYIGK(E)	1	38.8	25	38.8	2		624.653	1870.94	3	14535.8	0.0004661	429	0.249	443	6652.32
(K)ESYWEVKLDELYIGK(E)	1	41.51	25	41.51	2		936.472	1870.93	2	39021.9	-0.004954	429	-2.646	443	6851.55
(K)ESYWEVKLDELYIGK(E)	1	38.05	25	38.05	2		624.652	1870.93	3	14547.1	-0.0009979	429	-0.5331	443	5049.67
(K)ESYWEVKLDELYIGK(E)	1	38	25	38	2		624.653	1870.94	3	19143.9	0.00193	429	1.031	443	6943.44
(K)ESYWEVKLDELYIGK(E)	1	37.99	25	37.99	2		624.652	1870.93	3	13027	-0.001547	429	-0.8264	443	6979.14
(K)ESYWEVKLDELYIGK(E)	1	41.93	25	41.93	2		624.654	1870.94	3	23576.9	0.003211	429	1.715	443	5849.91
(K)ESYWEVKLDELYIGK(E)	1	37.83	25	37.83	2		624.654	1870.94	3	12182.5	0.003211	429	1.715	443	6958.51
(K)ESYWEVKLDELYIGK(E)	1	35.5	25	35.5	2		624.653	1870.94	3	10319.5	0.0002831	429	0.1512	443	6590.02
(K)ESYWEVKLDELYIGK(E)	1	34.88	25	34.44	2		624.652	1870.94	3	12980.9	-8.294e-05	429	-0.04431	443	5592.6
(K)ESYWEVKLDELYIGK(E)	1	47.05	25	47.05	2		624.653	1870.94	3	16910.1	0.0002831	429	0.1512	443	5546.02
(K)ESYWEVKLDELYIGK(E)	1	43.4	25	43.4	2		624.653	1870.94	3	14637.1	0.0001001	429	0.05345	443	5561.19
(K)ESYWEVKLDELYIGK(E)	1	36.45	25	34.42	2		624.653	1870.94	3	10663	0.0001001	429	0.05345	443	5607.04
(K)ESYWEVKLDELYIGK(E)	1	33.18	25	33.18	2		624.652	1870.94	3	14960.2	-8.294e-05	429	-0.04431	443	6429.48
(K)ESYWEVKLDELYIGK(E)	1	36.18	25	36.18	2		624.653	1870.94	3	25852	0.001198	429	0.64	443	6897.37
(K)ESYWEVKLDELYIGK(E)	1	35.65	25	33.23	2		624.653	1870.94	3	30443.9	0.001198	429	0.64	443	5591.83
(K)ESYWEVKLDELYIGK(E)	1	46.27	25	46.27	2		624.653	1870.94	3	20162.3	0.0006491	429	0.3467	443	5544.89
(K)ESYWEVKLDELYIGK(E)	1	45.78	25	45.78	2		624.653	1870.94	3	12829.1	0.0004661	429	0.249	443	6190.24
(K)ESYWEVKLDELYIGK(E)	1	37.55	25	37.55	2		624.652	1870.93	3	15868.8	-0.0008149	429	-0.4353	443	5792.32
(K)ESYWEVKLDELYIGK(E)	1	47.55	25	47.55	2		624.653	1870.94	3	48643.8	0.0006491	429	0.3467	443	6527.2
(K)ESYWEVKLDELYIGK(E)	1	44.35	25	44.35	2		624.652	1870.93	3	14330.1	-0.0008149	429	-0.4353	443	5911.53
(K)ESYWEVKLDELYIGK(E)	1	36.68	25	36.68	2		624.652	1870.94	3	14032.4	-0.0004489	429	-0.2398	443	5463.61
(K)ESYWEVKLDELYIGK(E)	1	49.16	25	49.16	2		624.653	1870.94	3	49148.8	0.001198	429	0.64	443	7133.51
(K)ESYWEVKLDELYIGK(E)	1	32.43	25	32.43	2		624.652	1870.94	3	12111.8	-0.0004489	429	-0.2398	443	7052.24
(K)ESYWEVKLDELYIGK(E)	1	35.57	25	35.57	2		624.652	1870.93	3	11862.4	-0.001181	429	-0.6309	443	5134.69
(K)ESYWEVKLDELYIGK(E)	1	34.95	25	34.95	2		624.652	1870.93	3	15678.1	-0.001181	429	-0.6309	443	5948.48
(K)ESYWEVKLDELYIGK(E)	1	49.87	25	49.87	2		624.653	1870.94	3	529127	0.0008321	429	0.4445	443	5931.66
(K)ESYWEVKLDELYIGK(E)	1	46.98	25	46.98	2		624.652	1870.93	3	106002	-0.0009979	429	-0.5331	443	5965.06
(K)ESYWEVKLDELYIGK(E)	1	46.35	25	46.35	2		624.653	1870.94	3	39154.5	0.001747	429	0.9333	443	5535.84
(K)ESYWEVKLDELYIGK(E)	1	48.32	25	48.32	2		624.652	1870.93	3	6338610	-0.0009979	429	-0.5331	443	5627.87
(K)ESYWEVKLDELYIGK(E)	1	54.11	25	54.11	2		624.653	1870.94	3	11329.6	0.0004661	429	0.249	443	5984.9
(K)ESYWEVKLDELYIGK(E)	1	25.4	25	25.4	2		624.653	1870.94	3	17312.7	0.001198	429	0.64	443	5578.36
(K)ESYWEVKLDELYIGK(E)	1	24.49	25	24.49	2		624.653	1870.94	3	16303.8	0.0004661	429	0.249	443	5915.21
(K)ESYWEVKLDELYIGK(E)	1	45.21	25	45.21	2		624.653	1870.94	3	16298.7	0.002113	429	1.129	443	5553.99
(K)ESYWEVKLDELYIGK(E)	1	37.79	25	37.79	2		624.652	1870.93	3	18344.1	-0.001733	429	-0.9257	443	5595.79
(K)ESYWEVKLDELYIGK(E)	1	36.08	25	36.08	2		624.653	1870.94	3	35320.1	0.002479	429	1.324	443	5612.2
(K)ESYWEVKLDELYIGK(E)	1	58.6	25	58.6	2		624.653	1870.94	3	83138.5	0.0001001	429	0.05345	443	5718.17
(K)ESYWEVKLDELYIGK(E)	1	29.32	25	29.32	2		624.653	1870.94	3	11280.7	0.001747	429	0.9333	443	5737.38
(K)ESYWEVKLDELYIGK(E)	1	31.96	25	31.96	2		624.652	1870.93	3	14787.4	-0.001547	429	-0.8264	443	5645.86
(K)ESYWEVKLDELYIGK(E)	1	31.88	25	31.88	2		624.653	1870.94	3	18278.8	0.002296	429	1.227	443	5700.56
(K)ESYWEVKLDELYIGK(E)	1	24.82	25	24.82	2		624.653	1870.94	3	13089.4	0.001381	429	0.7378	443	6309.97
(K)ESYWEVKLDELYIGK(E)	1	26.34	25	26.34	2		624.653	1870.94	3	10374.4	0.001747	429	0.9333	443	4922.54
(K)ESYWEVKLDELYIGK(E)	1	29.36	25	29.36	2		624.653	1870.94	3	11934.1	0.002113	429	1.129	443	5428.36
(K)ESYWEVKLDELYIGK(E)	1	59.61	25	59.61	2		624.653	1870.94	3	84907.9	0.0004661	429	0.249	443	4903.37
(K)ESYWEVKLDELYIGK(E)	1	23.57	25	23.57	2		624.652	1870.93	3	23890.7	-0.001181	429	-0.6309	443	4326.92
(K)ESYWEVKLDELYIGK(E)	1	28.3	25	25.93	2		624.653	1870.94	3	19353.1	0.002479	429	1.324	443	5600.07
(K)ESYWEVKLDELYIGK(E)	1	37.04	25	37.04	2		624.652	1870.93	3	13830.5	-0.002465	429	-1.317	443	5083.53
(K)ESYWEVKLDELYIGK(E)	1	42.65	25	42.65	2		624.654	1870.94	3	13042.4	0.003577	429	1.911	443	5553.33
(K)ESYWEVKLDELYIGK(E)	1	35.57	25	35.57	2		624.654	1870.94	3	11556	0.003577	429	1.911	443	5044.75
(K)ESYWEVKLDELYIGK(E)	1	46.48	25	46.48	2		624.652	1870.93	3	20642.3	-0.002282	429	-1.219	443	5067.37
(K)ESYWEVKLDELYIGK(E)	1	33.09	25	33.09	2		624.652	1870.93	3	12259.3	-0.002099	429	-1.121	443	5571.56
(K)ESYWEVKLDELYIGK(E)	1	46.83	25	46.83	2		624.652	1870.93	3	19273.2	-0.002282	429	-1.219	443	5286.31
(K)ESYWEVKLDELYIGK(E)	1	23.88	25	23.88	2		624.652	1870.93	3	18228.8	-0.001364	429	-0.7286	443	5101.35
(K)ESYWEVKLDELYIGK(E)	1	69.62	25	69.62	2		624.652	1870.94	3	65354.1	-0.0002659	429	-0.1421	443	5638.12
(K)ESYWEVKLDELYIGK(E)	1	23.12	25	23.12	2		624.652	1870.93	3	16110	-0.001364	429	-0.7286	443	4040.93
(K)ESYWEVKLDELYIGK(E)	1	64.96	25	64.96	2		936.475	1870.93	2	3934590	-0.0009259	429	-0.4946	443	3922.24
(K)ESYWEVKLDELYIGK(E)	1	24.04	25	24.04	2		624.653	1870.94	3	12568.9	0.002479	429	1.324	443	4447.13
(K)ESYWEVKLDELYIGK(E)	1	24.17	25	24.17	2		624.652	1870.93	3	9554.66	-0.001733	429	-0.9257	443	4238.71
(K)ESYWEVKLDELYIGK(E)	1	28.58	25	28.58	2		624.652	1870.93	3	11543.4	-0.002465	429	-1.317	443	4221.74
(K)ESYWEVKLDELYIGK(E)	1	74.25	25	74.25	2		624.652	1870.94	3	132850	-8.294e-05	429	-0.04431	443	4255.44
(K)ESYWEVKLDELYIGK(E)	1	70.56	25	70.56	2		624.653	1870.94	3	323354	0.001381	429	0.7378	443	4816.11
(K)ESYWEVKLDELYIGK(E)	1	59.42	25	59.42	2		624.652	1870.93	3	21747.2	-0.001916	429	-1.024	443	3583.52
(K)ESYWEVKLDELYIGK(E)	1	22.22	25	22.22	2		624.653	1870.94	3	9162.02	0.003028	429	1.618	443	3534.18
(K)ESYWEVKLDELYIGK(E)	1	44.24	25	44.24	2		624.654	1870.94	3	16094.3	0.004129	429	2.206	443	4200.58
(K)ESYWEVKLDELYIGK(E)	1	24.15	25	24.15	2		624.654	1870.94	3	10871.2	0.003394	429	1.813	443	4145.11
(K)ESYWEVKLDELYIGK(E)	1	45.01	25	45.01	2		624.651	1870.93	3	14908	-0.00338	429	-1.806	443	3549.53
(K)ESYWEVKLDELYIGK(E)	1	33.69	25	33.69	2		624.651	1870.93	3	29959.8	-0.00338	429	-1.806	443	3518.43
(K)ESYWEVKLDELYIGK(E)	1	54.13	25	54.13	2		936.473	1870.93	2	8975.24	-0.003856	429	-2.06	443	4162.11
(K)ESYWEVKLDELYIGK(E)	1	21.84	25	21.84	2		624.652	1870.94	3	11993	-8.294e-05	429	-0.04431	443	3566.05
(K)ESYWEVKLDELYIGK(E)	1	22.98	25	22.98	2		624.654	1870.94	3	17482.7	0.004861	429	2.597	443	3607.82
(K)ESYWEVKLDELYIGK(E)	1	23.16	25	23.16	2		624.654	1870.94	3	33209.2	0.005959	429	3.183	443	3771.67
(K)ESYWEVKLDELYIGK(E)	1	21.27	25	21.27	2		624.652	1870.94	3	17749.4	-0.0004489	429	-0.2398	443	4180.62
(K)ESYWEVKLDELYIGK(E)	1	58.66	25	58.66	2		936.478	1870.94	2	12108.3	0.006154	429	3.288	443	3625.64
(K)ESYWEVKLDELYIGK(E)	1	26.24	25	26.24	2		624.649	1870.92	3	27393.5	-0.0118	429	-6.304	443	3709.01
(K)ESYWEVKLDELYIGK(E)	1	19.78	25	19.78	2		624.653	1870.94	3	10843.5	0.0002831	429	0.1512	443	3751.28
(K)ESYWEVKLDELYIGK(E)	1	19.01	25	19.01	2		624.653	1870.94	3	13073.7	0.0001001	429	0.05345	443	3727.67
(K)ESYWEVKLDELYIGK(E)	1	20.35	25	20.35	2		624.653	1870.94	3	8413.91	0.001198	429	0.64	443	3714.4
(K)ESYWEVKLDELYIGK(E)	0.99	19.19	25	19.19	2		624.654	1870.94	3	9456.04	0.003577	429	1.911	443	6365.12
(K)ESYWEVKLDELYIGK(E)	0.99	18.12	25	18.12	2		624.653	1870.94	3	16525.9	0.001564	429	0.8355	443	5268.51
(K)ESYWEVKLDELYIGK(E)	0.94	12.66	25	12.66	2		624.652	1870.93	3	14149.1	-0.001181	429	-0.6309	443	5377.57
(K)ESYWEVKLDELYIGK(E)	0.94	16.36	25	16.36	2		936.466	1870.92	2	5842.69	-0.01875	429	-10.02	443	5767.27
(K)ESYWEVKLDELYIGKER(I)	1	38.75	25	38.75	2		719.702	2156.08	3	21392.3	0.003616	429	1.676	445	6292.41
(K)ESYWEVKLDELYIGKER(I)	1	38.45	25	38.45	2		719.7	2156.08	3	12112.9	-4.694e-05	429	-0.02176	445	4930.77
(K)ESYWEVKLDELYIGKER(I)	1	41.52	25	41.52	2		719.702	2156.08	3	17412.2	0.004714	429	2.185	445	5437.51
(K)ESYWEVKLDELYIGKER(I)	1	41.74	25	41.74	2		719.693	2156.06	3	25896.2	-0.02165	429	-10.04	445	5308.63
(K)ESYWEVKLDELYIGKER(I)	1	37.61	25	36.76	2		719.7	2156.08	3	14283.6	0.0003191	429	0.1479	445	6259.09
(K)ESYWEVKLDELYIGKER(I)	1	44.1	25	44.1	2		719.7	2156.08	3	9996.55	-4.694e-05	429	-0.02176	445	5209.37
(K)ESYWEVKLDELYIGKER(I)	1	34.27	25	34.27	2		719.7	2156.08	3	15820.9	-4.694e-05	429	-0.02176	445	6239.68
(K)ESYWEVKLDELYIGKER(I)	1	47.96	25	40.12	2		719.7	2156.08	3	12563.5	-4.694e-05	429	-0.02176	445	5985.23
(K)ESYWEVKLDELYIGKER(I)	1	27.52	25	27.52	2		719.7	2156.08	3	13448.7	0.0001361	429	0.06307	445	6276
(K)ESYWEVKLDELYIGKER(I)	1	36.25	25	36.25	2		719.701	2156.08	3	14573.9	0.001237	429	0.5735	445	6540.41
(K)ESYWEVKLDELYIGKER(I)	1	45.22	25	45.22	2		719.7	2156.08	3	17821.3	-0.0004129	429	-0.1914	445	6423.41
(K)ESYWEVKLDELYIGKER(I)	1	44.91	25	44.91	2		719.701	2156.08	3	16992.1	0.0006881	429	0.319	445	6182.89
(K)ESYWEVKLDELYIGKER(I)	1	51.86	25	51.15	2		719.7	2156.08	3	18337	0.0003191	429	0.1479	445	5638.01
(K)ESYWEVKLDELYIGKER(I)	1	52.14	25	51.17	2		719.7	2156.08	3	19086.8	0.0003191	429	0.1479	445	5187.33
(K)ESYWEVKLDELYIGKER(I)	1	44.96	25	38.76	2		719.701	2156.08	3	10771.3	0.0008711	429	0.4038	445	5120.86
(K)ESYWEVKLDELYIGKER(I)	1	45.04	25	36.87	2		719.7	2156.08	3	14467	-0.0005959	429	-0.2763	445	5240.66
(K)ESYWEVKLDELYIGKER(I)	1	51.08	25	40.19	2		719.701	2156.08	3	16062.3	0.0006881	429	0.319	445	5661.05
(K)ESYWEVKLDELYIGKER(I)	1	49.34	25	47.42	2		719.701	2156.08	3	15980.7	0.00142	429	0.6583	445	5359.08
(K)ESYWEVKLDELYIGKER(I)	1	46.73	25	46.25	2		719.701	2156.08	3	18595.8	0.001603	429	0.7432	445	5020.26
(K)ESYWEVKLDELYIGKER(I)	1	35.94	25	35.94	2		719.701	2156.08	3	19866.3	0.001786	429	0.828	445	6220.74
(K)ESYWEVKLDELYIGKER(I)	1	31.6	25	21.08	2		719.701	2156.08	3	11472.4	0.00142	429	0.6583	445	5478.48
(K)ESYWEVKLDELYIGKER(I)	1	42.92	25	42.01	2		719.701	2156.08	3	13889.6	0.002335	429	1.083	445	5002.52
(K)ESYWEVKLDELYIGKER(I)	1	43.37	25	41.82	2		719.701	2156.08	3	13572.7	0.002335	429	1.083	445	5796.3
(K)ESYWEVKLDELYIGKER(I)	1	47.63	25	47.63	2		719.7	2156.08	3	19295.8	-0.001328	429	-0.6156	445	6203.63
(K)ESYWEVKLDELYIGKER(I)	1	47.41	25	46.74	2		719.701	2156.08	3	11355.5	0.001786	429	0.828	445	5527.92
(K)ESYWEVKLDELYIGKER(I)	1	53.24	25	53.24	2		719.701	2156.08	3	13120.9	0.00142	429	0.6583	445	4875.36
(K)ESYWEVKLDELYIGKER(I)	1	33.68	25	25.34	2		719.7	2156.08	3	12553.6	-0.001145	429	-0.5308	445	4824.57
(K)ESYWEVKLDELYIGKER(I)	1	44.94	25	37.84	2		719.701	2156.08	3	10793.5	0.003067	429	1.422	445	5038.73
(K)ESYWEVKLDELYIGKER(I)	1	56.83	25	56.83	2		719.701	2156.08	3	12785.7	0.0005021	429	0.2327	445	4857.38
(K)ESYWEVKLDELYIGKER(I)	1	34.68	25	31.11	2		719.701	2156.08	3	15323.3	0.002884	429	1.337	445	5510.25
(K)ESYWEVKLDELYIGKER(I)	1	65.78	25	62.86	2		719.7	2156.08	3	19596.4	0.0003191	429	0.1479	445	5413.07
(K)ESYWEVKLDELYIGKER(I)	1	51.22	25	46.83	2		719.701	2156.08	3	14985.2	0.002884	429	1.337	445	6604.21
(K)ESYWEVKLDELYIGKER(I)	1	45.59	25	45.59	2		719.702	2156.08	3	16772	0.003433	429	1.592	445	6403.43
(K)ESYWEVKLDELYIGKER(I)	1	51.47	25	49.42	2		719.701	2156.08	3	15887	0.003067	429	1.422	445	6508.26
(K)ESYWEVKLDELYIGKER(I)	1	58.68	25	43.33	2		719.701	2156.08	3	12554.2	0.001969	429	0.9128	445	5093.65
(K)ESYWEVKLDELYIGKER(I)	1	60.69	25	60.44	2		719.701	2156.08	3	16397	0.0005021	429	0.2327	445	4945.99
(K)ESYWEVKLDELYIGKER(I)	1	61.55	25	59.77	2		719.7	2156.08	3	138251	-0.0007789	429	-0.3611	445	6109.56
(K)ESYWEVKLDELYIGKER(I)	1	69.56	25	69.56	2		719.7	2156.08	3	53115.7	-4.694e-05	429	-0.02176	445	6714.99
(K)ESYWEVKLDELYIGKER(I)	1	61.57	25	56.96	2		719.701	2156.08	3	16234.5	0.001786	429	0.828	445	6473.67
(K)ESYWEVKLDELYIGKER(I)	1	67.24	25	64.65	2		719.7	2156.08	3	7894300	-0.0009619	429	-0.4459	445	5747.82
(K)ESYWEVKLDELYIGKER(I)	1	60.12	25	59.27	2		719.701	2156.08	3	51101.9	0.002335	429	1.083	445	6005.26
(K)ESYWEVKLDELYIGKER(I)	1	25.89	25	25.89	2		719.702	2156.08	3	13626.3	0.003433	429	1.592	445	5707.54
(K)ESYWEVKLDELYIGKER(I)	1	61.37	25	60.19	2		719.701	2156.08	3	58319.5	0.001969	429	0.9128	445	4965.32
(K)ESYWEVKLDELYIGKER(I)	1	29.26	25	27.41	2		719.702	2156.08	3	19162.3	0.003982	429	1.846	445	6585.9
(K)ESYWEVKLDELYIGKER(I)	1	26.4	25	26.4	2		719.702	2156.08	3	13296.7	0.003982	429	1.846	445	6490.89
(K)ESYWEVKLDELYIGKER(I)	1	64.45	25	64.45	2		719.7	2156.08	3	194517	-0.001511	429	-0.7005	445	6342.68
(K)ESYWEVKLDELYIGKER(I)	1	23.1	25	23.1	2		719.702	2156.08	3	12071.2	0.004348	429	2.016	445	6317.61
(K)ESYWEVKLDELYIGKER(I)	1	75.68	25	73.48	2		719.701	2156.08	3	22744.8	0.00142	429	0.6583	445	6070.94
(K)ESYWEVKLDELYIGKER(I)	1	82.16	25	70.92	2		719.7	2156.08	3	17800000	-0.0002299	429	-0.1066	445	5290.08
(K)ESYWEVKLDELYIGKER(I)	1	45.14	25	38.14	2		719.702	2156.08	3	16315.2	0.005629	429	2.61	445	5683.17
(K)ESYWEVKLDELYIGKER(I)	1	50.4	25	44.92	2		719.699	2156.08	3	14157.7	-0.004073	429	-1.888	445	5334.68
(K)ESYWEVKLDELYIGKER(I)	1	66.8	25	65.6	2		719.699	2156.08	3	17223.7	-0.002792	429	-1.294	445	6525
(K)ESYWEVKLDELYIGKER(I)	1	78.98	25	78.98	2		719.701	2156.08	3	1148190	0.0008711	429	0.4038	445	4984.22
(K)ESYWEVKLDELYIGKER(I)	1	29.49	25	29.49	2		719.702	2156.08	3	58889.3	0.005629	429	2.61	445	6447.84
(K)ESYWEVKLDELYIGKER(I)	1	35.47	25	35.47	2		719.703	2156.09	3	13354.3	0.007279	429	3.374	445	4840.34
(K)ESYWEVKLDELYIGKER(I)	1	80.45	25	77.44	2		719.7	2156.08	3	55682.3	-0.0005959	429	-0.2763	445	5727.46
(K)ESYWEVKLDELYIGKER(I)	1	73.79	25	72.61	2		719.702	2156.08	3	14777.5	0.003433	429	1.592	445	6048.54
(K)ESYWEVKLDELYIGKER(I)	1	58.82	25	57.47	2		719.702	2156.08	3	103994	0.004897	429	2.27	445	6028.25
(K)ESYWEVKLDELYIGKER(I)	1	78.91	25	69.39	2		719.7	2156.08	3	58735.2	-0.001877	429	-0.8701	445	4910.66
(K)ESYWEVKLDELYIGKER(I)	1	49.48	25	49.48	2		719.703	2156.09	3	15526.5	0.007096	429	3.29	445	4892.75
(K)ESYWEVKLDELYIGKER(I)	1	31.67	25	23.67	2		719.703	2156.09	3	18317.6	0.008011	429	3.714	445	5168.54
(K)ESYWEVKLDELYIGKER(I)	1	35.69	25	30.43	2		719.698	2156.07	3	9316.05	-0.006272	429	-2.908	445	5838.16
(K)ESYWEVKLDELYIGKER(I)	1	28.86	25	26.04	2		719.699	2156.07	3	26295.6	-0.004991	429	-2.314	445	5396.25
(K)ESYWEVKLDELYIGKER(I)	1	27.37	25	27.37	2		719.699	2156.07	3	18426.1	-0.004991	429	-2.314	445	6087.25
(K)ESYWEVKLDELYIGKER(I)	1	25.45	25	25.45	2		719.703	2156.09	3	18011.2	0.007096	429	3.29	445	6383.38
(K)ESYWEVKLDELYIGKER(I)	1	87.05	25	77.17	2		719.7	2156.08	3	52514.9	-0.0009619	429	-0.4459	445	5149.34
(K)ESYWEVKLDELYIGKER(I)	1	72.85	25	72.32	2		719.699	2156.08	3	400016	-0.003158	429	-1.464	445	6647.94
(K)ESYWEVKLDELYIGKER(I)	1	58.68	25	54.7	2		719.703	2156.09	3	15731.2	0.007645	429	3.544	445	5872.41
(K)ESYWEVKLDELYIGKER(I)	1	58.76	25	58.76	2		719.703	2156.09	3	18392.2	0.006913	429	3.205	445	6684.86
(K)ESYWEVKLDELYIGKER(I)	1	25.02	25	25.02	2		719.698	2156.07	3	13823.7	-0.00737	429	-3.417	445	6569.49
(K)ESYWEVKLDELYIGKER(I)	1	25.4	25	25.4	2		719.698	2156.07	3	36957.3	-0.007736	429	-3.586	445	6767.32
(K)ESYWEVKLDELYIGKER(I)	1	23.66	25	18.96	2		719.702	2156.09	3	12214.4	0.006364	429	2.95	445	6664.04
(K)ESYWEVKLDELYIGKER(I)	1	21.49	25	21.49	2		719.701	2156.08	3	27353	0.00325	429	1.507	445	4481.32
(K)ESYWEVKLDELYIGKER(I)	1	85.01	25	74.51	2		719.702	2156.08	3	208835	0.004714	429	2.185	445	6160.81
(K)ESYWEVKLDELYIGKER(I)	1	71.68	25	71.33	2		719.698	2156.07	3	232388	-0.006821	429	-3.162	445	5818.14
(K)ESYWEVKLDELYIGKER(I)	1	19.75	25	19.75	2		719.701	2156.08	3	13680.4	0.0005021	429	0.2327	445	6143.23
(K)ESYWEVKLDELYIGKER(I)	1	77.28	25	66.53	2		719.703	2156.09	3	19199.6	0.008194	429	3.799	445	5890.65
(K)ESYWEVKLDELYIGKER(I)	1	18.86	25	18.86	2		719.701	2156.08	3	20926.3	0.0005021	429	0.2327	445	6817.32
(K)ESYWEVKLDELYIGKER(I)	1	79.78	25	77.85	2		719.698	2156.07	3	86901	-0.005723	429	-2.653	445	6836.52
(K)ESYWEVKLDELYIGKER(I)	1	20.75	25	20.75	2		719.703	2156.09	3	45709.6	0.00673	429	3.12	445	5847.39
(K)ESYWEVKLDELYIGKER(I)	1	18.73	25	18.73	2		719.7	2156.08	3	12603.1	-0.001511	429	-0.7005	445	6338.03
(K)ESYWEVKLDELYIGKER(I)	0.99	21.89	25	9.86	2		719.7	2156.08	3	15554.1	-0.0002299	429	-0.1066	445	6223.8
(K)ESYWEVKLDELYIGKER(I)	0.99	20.1	25	12.44	2		719.701	2156.08	3	20137.7	0.00142	429	0.6583	445	6369.02
(K)ESYWEVKLDELYIGKER(I)	0.93	15.8	25	13.34	2		719.703	2156.09	3	48834.2	0.007279	429	3.374	445	5522.23
(E)SYWEVKLDELYIGKER(I)	1	64.48	25	64.48	1		676.686	2027.04	3	63043.8	-0.001208	430	-0.5956	445	6155.98
(S)YWEVKLDELYIGK(E)	1	46.93	25	46.93	1		552.627	1654.86	3	74604.1	-0.0005579	431	-0.3369	443	6906.98
(S)YWEVKLDELYIGKER(I)	1	52.11	25	52.11	1		647.675	1940	3	91677.6	-0.001434	431	-0.7388	445	6801.76
(S)YWEVKLDELYIGKER(I)	1	69.56	25	69.56	1		647.676	1940.01	3	130549	0.0005791	431	0.2983	445	6188.08
(Y)WEVKLDELYIGK(E)	1	34.17	25	34.17	1		746.905	1491.8	2	228112	-0.002064	432	-1.383	443	6017.71
(Y)WEVKLDELYIGK(E)	0.99	15.52	25	15.52	1		746.905	1491.8	2	249118	-0.001086	432	-0.7275	443	6241.99
(Y)WEVKLDELYIGKER(I)	1	63.19	25	61.54	1		593.32	1776.94	3	97353.6	-0.003626	432	-2.039	445	6613.62
(Y)WEVKLDELYIGKER(I)	1	57.22	25	55.62	1		593.317	1776.93	3	136923	-0.01241	432	-6.982	445	6822.83
(W)EVKLDELYIGK(E)	1	38.74	25	38.74	1		653.867	1305.72	2	17813.5	0.001308	433	1.001	443	6650.06
(W)EVKLDELYIGK(E)	1	44.86	25	44.86	1		653.866	1305.72	2	62866.8	-0.0001559	433	-0.1193	443	6461.49
(W)EVKLDELYIGK(E)	1	31.49	25	31.49	1		653.867	1305.72	2	19720	0.0008201	433	0.6276	443	6171.89
(W)EVKLDELYIGK(E)	1	34.68	25	34.68	1		653.867	1305.72	2	148548	0.001064	433	0.8143	443	5796.63
(W)EVKLDELYIGK(E)	1	25.48	25	25.48	1		436.246	1305.72	3	25492.6	-0.001177	433	-0.9007	443	6511.05
(W)EVKLDELYIGK(E)	1	57.51	25	57.51	1		653.865	1305.72	2	89201.3	-0.002232	433	-1.708	443	6494.62
(W)EVKLDELYIGKER(I)	1	55.83	25	50.89	1		531.294	1590.86	3	40687.9	-0.002329	433	-1.463	445	6426.52
(W)EVKLDELYIGKER(I)	1	68.34	25	60.7	1		531.292	1590.86	3	60678.6	-0.006907	433	-4.339	445	5488.03
(E)VKLDELYIGK(E)	1	38.68	25	38.68	1		589.347	1176.68	2	28706.2	0.003016	434	2.561	443	6062.16
(E)VKLDELYIGK(E)	1	36.42	25	36.42	1		589.344	1176.67	2	30254.6	-0.0026	434	-2.208	443	6443.15
(V)KLDELYIGK(E)	1	47.47	25	37.35	1		539.811	1077.61	2	20795.8	0.0008581	435	0.7955	443	6759.88
(V)KLDELYIGK(E)	1	50.81	25	40.16	1		539.812	1077.61	2	122529	0.002446	435	2.268	443	6559.88
(V)KLDELYIGK(E)	1	48.97	25	39.42	1		539.809	1077.6	2	88744.6	-0.003536	435	-3.278	443	5949.59
(K)LDELYIGK(E)	0.99	40.14	25	37.51	2		475.763	949.511	2	15416.5	-0.0007599	436	-0.7995	443	6858.06
(K)LDELYIGK(E)	0.99	40.15	25	37.12	2		475.763	949.512	2	203793	-0.0001499	436	-0.1577	443	6139.08
(K)LDELYIGK(E)	0.99	39.9	25	39.9	2		475.763	949.512	2	26009.9	-0.0005759	436	-0.6059	443	6088.95
(K)LDELYIGK(E)	0.99	39.89	25	39.89	2		475.763	949.512	2	25029.7	-0.0005159	436	-0.5428	443	6258.75
(K)LDELYIGK(E)	0.99	39.99	25	39.99	2		475.763	949.511	2	21434.7	-0.0009439	436	-0.9931	443	5701.11
(K)LDELYIGK(E)	0.99	40.39	25	40.39	2		475.763	949.511	2	138477	-0.001188	436	-1.25	443	6527.55
(K)LDELYIGK(E)	0.99	40.5	25	40.5	2		475.763	949.511	2	27622	-0.001004	436	-1.056	443	6671.62
(K)LDELYIGK(E)	0.99	40.55	25	40.55	2		475.763	949.512	2	31566	-2.794e-05	436	-0.0294	443	6701.51
(K)LDELYIGK(E)	0.99	40.57	25	40.57	2		475.763	949.512	2	67499.6	-0.0006379	436	-0.6712	443	6577.16
(K)LDELYIGK(E)	0.99	39.21	25	39.21	2		475.764	949.513	2	22948.7	0.0002161	436	0.2273	443	6204.42
(K)LDELYIGK(E)	0.99	40.65	25	40.65	2		475.763	949.512	2	48907.2	-0.0001499	436	-0.1577	443	6742.3
(K)LDELYIGK(E)	0.99	39.18	25	39.18	2		475.763	949.512	2	21635.8	-0.0002719	436	-0.2861	443	4392.33
(K)LDELYIGK(E)	0.99	39.11	25	39.11	2		475.763	949.512	2	25944.7	-0.0003319	436	-0.3492	443	4536.04
(K)LDELYIGK(E)	0.99	40.73	25	40.73	2		475.764	949.512	2	26848.4	9.406e-05	436	0.09895	443	6592.14
(K)LDELYIGK(E)	0.99	39.09	25	39.09	2		475.763	949.512	2	29899.1	-0.0001499	436	-0.1577	443	4305.59
(K)LDELYIGK(E)	0.99	39.02	25	39.02	2		475.763	949.511	2	21110.7	-0.001614	436	-1.698	443	4518.55
(K)LDELYIGK(E)	0.99	39	25	39	2		475.762	949.51	2	25627.8	-0.002042	436	-2.148	443	6112.57
(K)LDELYIGK(E)	0.99	40.87	25	40.87	2		475.763	949.511	2	120948	-0.0007599	436	-0.7995	443	4481.46
(K)LDELYIGK(E)	0.99	38.96	25	38.96	2		475.763	949.512	2	95003.9	-0.0002719	436	-0.2861	443	5420.87
(K)LDELYIGK(E)	0.99	40.91	25	40.91	2		475.763	949.512	2	81892.9	-0.0005759	436	-0.6059	443	5990.73
(K)LDELYIGK(E)	0.99	38.92	25	38.92	2		475.763	949.511	2	134608	-0.0008819	436	-0.9279	443	4374.71
(K)LDELYIGK(E)	0.99	40.93	25	40.93	2		475.763	949.511	2	22836	-0.0008219	436	-0.8647	443	5857.7
(K)LDELYIGK(E)	0.99	38.91	25	38.91	2		475.763	949.511	2	78858.4	-0.0007599	436	-0.7995	443	6543.24
(K)LDELYIGK(E)	0.99	38.86	25	38.86	2		475.763	949.511	2	38600000	-0.0009439	436	-0.9931	443	4290.27
(K)LDELYIGK(E)	0.99	38.57	25	38.57	2		475.764	949.512	2	27155.9	9.406e-05	436	0.09895	443	5765.88
(K)LDELYIGK(E)	0.99	41.5	25	41.5	2		475.764	949.513	2	36099.9	0.0007041	436	0.7407	443	6841
(K)LDELYIGK(E)	0.99	38.31	25	38.31	2		475.763	949.512	2	53473.4	-0.0002719	436	-0.2861	443	6477.93
(K)LDELYIGK(E)	0.99	41.71	25	41.71	2		475.763	949.511	2	6207800	-0.001126	436	-1.185	443	4322.61
(K)LDELYIGK(E)	0.99	42.96	25	39.73	2		475.763	949.511	2	27346.7	-0.001188	436	-1.25	443	4864.82
(K)LDELYIGK(E)	0.99	42	25	42	2		475.763	949.512	2	56357.3	-0.0001499	436	-0.1577	443	6879.81
(K)LDELYIGK(E)	0.99	42	25	42	2		475.764	949.513	2	46220.7	0.0002781	436	0.2925	443	4464.09
(K)LDELYIGK(E)	0.99	42.16	25	42.16	2		475.763	949.512	2	204469	-8.794e-05	436	-0.09252	443	6717.71
(K)LDELYIGK(E)	0.99	37.68	25	37.68	2		475.763	949.511	2	14506.5	-0.001188	436	-1.25	443	4409.61
(K)LDELYIGK(E)	0.99	42.49	25	41.85	2		475.763	949.512	2	31887	-0.0004539	436	-0.4776	443	4445.85
(K)LDELYIGK(E)	0.99	37.59	25	37.59	2		475.762	949.51	2	63383	-0.00198	436	-2.083	443	6277.59
(K)LDELYIGK(E)	0.99	42.65	25	42.65	2		475.763	949.512	2	673863	-0.0002099	436	-0.2209	443	6408.9
(K)LDELYIGK(E)	0.99	37.28	25	36.57	2		475.763	949.511	2	15884.5	-0.001004	436	-1.056	443	7304.17
(K)LDELYIGK(E)	0.99	42.87	25	42.87	2		475.763	949.512	2	30943	-2.794e-05	436	-0.0294	443	7288.84
(K)LDELYIGK(E)	0.99	43.02	25	43.02	2		475.764	949.513	2	77657.3	0.0005821	436	0.6124	443	5674.15
(K)LDELYIGK(E)	0.99	43.17	25	43.17	2		475.763	949.512	2	97174.2	-0.0006379	436	-0.6712	443	6317.39
(K)LDELYIGK(E)	0.99	43.2	25	43.2	2		475.763	949.512	2	263063	-0.0001499	436	-0.1577	443	4499.66
(K)LDELYIGK(E)	0.99	43.45	25	43.45	2		475.763	949.512	2	28590.8	3.406e-05	436	0.03583	443	4337.83
(K)LDELYIGK(E)	0.99	36.37	25	34.62	2		475.764	949.513	2	12412.9	0.0003381	436	0.3557	443	6632.09
(K)LDELYIGK(E)	0.99	43.92	25	43.92	2		475.764	949.512	2	18895.9	9.406e-05	436	0.09895	443	6780.54
(K)LDELYIGK(E)	0.99	44.05	25	44.05	2		475.763	949.512	2	27678.3	-0.0001499	436	-0.1577	443	5818.36
(K)LDELYIGK(E)	0.99	44.25	25	44.25	2		475.763	949.512	2	404199	-0.0006379	436	-0.6712	443	5142.17
(K)LDELYIGK(E)	0.99	44.25	25	44.25	2		475.764	949.513	2	1214240	0.0002161	436	0.2273	443	6043.5
(K)LDELYIGK(E)	0.99	44.51	25	44.51	2		475.763	949.511	2	116276	-0.0008819	436	-0.9279	443	6297.23
(K)LDELYIGK(E)	0.99	44.75	25	44.75	2		475.763	949.512	2	53132	-8.794e-05	436	-0.09252	443	4274.62
(K)LDELYIGK(E)	0.99	45.05	25	45.05	2		475.763	949.512	2	38541	-0.0006379	436	-0.6712	443	4358.94
(K)LDELYIGK(E)	0.99	34.64	25	34.64	2		475.763	949.512	2	19874	-0.0003939	436	-0.4144	443	5838.49
(K)LDELYIGK(E)	0.99	45.36	25	45.36	2		475.763	949.512	2	18214.2	-0.0006379	436	-0.6712	443	6391.74
(K)LDELYIGK(E)	0.99	34.4	25	34.4	2		475.763	949.511	2	17043.1	-0.0007599	436	-0.7995	443	5324.14
(K)LDELYIGK(E)	0.99	34.39	25	34.39	2		475.763	949.512	2	16241.2	-0.0004539	436	-0.4776	443	4428.32
(K)LDELYIGK(E)	0.99	45.58	25	45.58	2		475.763	949.512	2	59112.9	-0.0003939	436	-0.4144	443	4892.29
(K)LDELYIGK(E)	0.99	34.09	25	34.09	2		475.763	949.511	2	23069.1	-0.0007599	436	-0.7995	443	5928.61
(K)LDELYIGK(E)	0.99	34.81	25	31.72	2		475.762	949.509	2	11115.6	-0.003018	436	-3.175	443	5721.92
(K)LDELYIGK(E)	0.99	33.87	25	33.87	2		475.763	949.511	2	12266	-0.001248	436	-1.313	443	5441.7
(K)LDELYIGK(E)	0.99	33.79	25	33.79	2		475.763	949.512	2	13478.2	-0.0006379	436	-0.6712	443	4827.69
(K)LDELYIGK(E)	0.99	46.54	25	46.54	2		475.764	949.512	2	16654	0.0001561	436	0.1642	443	4284.29
(K)LDELYIGK(E)	0.99	33.18	25	33.18	2		475.763	949.512	2	19656.3	-0.0006979	436	-0.7343	443	4848.32
(K)LDELYIGK(E)	0.99	32.92	25	32.92	2		475.763	949.511	2	20979.4	-0.0008219	436	-0.8647	443	4304.47
(K)LDELYIGK(E)	0.99	46.93	25	46.93	2		475.763	949.512	2	28226.8	-0.0003319	436	-0.3492	443	4288.91
(K)LDELYIGK(E)	0.99	47.59	25	45.96	2		475.764	949.514	2	17533.9	0.001376	436	1.448	443	4851.75
(K)LDELYIGK(E)	0.99	48.13	25	44.9	2		475.764	949.513	2	50670.5	0.00101	436	1.063	443	4834.43
(K)LDELYIGK(E)	0.99	32.73	25	32.6	2		475.763	949.512	2	32651.2	-0.0003939	436	-0.4144	443	4283.87
(K)LDELYIGK(E)	0.99	48.24	25	45.06	2		475.763	949.511	2	33739.4	-0.001004	436	-1.056	443	4301.98
(K)LDELYIGK(E)	0.99	31.97	25	31.97	2		475.763	949.511	2	15030.6	-0.001248	436	-1.313	443	3100.09
(K)LDELYIGK(E)	0.99	31.61	25	31.61	2		475.763	949.512	2	15064.5	-0.0003939	436	-0.4144	443	4834.95
(K)LDELYIGK(E)	0.99	31.59	25	31.59	2		475.765	949.515	2	16560	0.00278	436	2.925	443	4872.39
(K)LDELYIGK(E)	0.99	30.97	25	30.97	2		475.763	949.512	2	84541.3	-0.0001499	436	-0.1577	443	4510.68
(K)LDELYIGK(E)	0.99	30.14	25	30.14	2		475.764	949.513	2	12218.1	0.0002781	436	0.2925	443	3080.98
(K)LDELYIGK(E)	0.99	29.44	25	29.44	2		475.764	949.513	2	15027.7	0.0004601	436	0.484	443	4850.93
(K)LDELYIGK(E)	0.99	29.32	25	29.32	2		475.763	949.512	2	21008.2	-0.0005759	436	-0.6059	443	4302.68
(K)LDELYIGK(E)	0.99	28.99	25	28.99	2		475.764	949.513	2	12153.8	0.0003381	436	0.3557	443	4285.33
(K)LDELYIGK(E)	0.99	28.92	25	28.92	2		475.763	949.512	2	22026.3	-2.794e-05	436	-0.0294	443	4856.78
(K)LDELYIGK(E)	0.99	29.27	25	27.62	2		475.764	949.513	2	19250.7	0.0008261	436	0.8691	443	4834.29
(K)LDELYIGK(E)	0.99	28.64	25	28.64	2		475.763	949.511	2	12575.9	-0.001188	436	-1.25	443	2191.69
(K)LDELYIGK(E)	0.99	27.59	25	27.59	2		475.764	949.514	2	15619.4	0.001986	436	2.089	443	4843.2
(K)LDELYIGK(E)	0.99	26.87	25	26.87	2		475.763	949.512	2	13903.4	-0.0003939	436	-0.4144	443	4511.85
(K)LDELYIGK(E)	0.99	26.57	25	26.57	2		475.764	949.512	2	20235.6	0.0001561	436	0.1642	443	3869.32
(K)LDELYIGK(E)	0.99	26.51	25	26.51	2		475.763	949.512	2	22066.9	-0.0002099	436	-0.2209	443	2708.36
(K)LDELYIGK(E)	0.99	26.38	25	26.38	2		475.763	949.512	2	21616.8	-0.0002099	436	-0.2209	443	3256.49
(K)LDELYIGK(E)	0.99	25.38	25	25.38	2		475.763	949.511	2	17343.6	-0.0007599	436	-0.7995	443	3378.94
(K)LDELYIGK(E)	0.99	25.35	25	25.35	2		475.764	949.513	2	14382.9	0.001072	436	1.128	443	3635.36
(K)LDELYIGK(E)	0.99	25.23	25	25.23	2		475.763	949.512	2	14848	-0.0003319	436	-0.3492	443	2796.51
(K)LDELYIGK(E)	0.99	24.75	25	24.75	2		475.764	949.513	2	9069.47	0.0005821	436	0.6124	443	3168.97
(K)LDELYIGK(E)	0.99	24.67	25	24.09	2		475.763	949.512	2	14006	-0.0003939	436	-0.4144	443	3151.12
(K)LDELYIGK(E)	0.99	24.44	25	24.44	2		475.763	949.512	2	9958.62	3.406e-05	436	0.03583	443	2893.7
(K)LDELYIGK(E)	0.99	24.42	25	24.42	2		475.763	949.511	2	9407.12	-0.001248	436	-1.313	443	3361.1
(K)LDELYIGK(E)	0.99	24.17	25	24.17	2		475.764	949.513	2	24231.9	0.0003381	436	0.3557	443	2963
(K)LDELYIGK(E)	0.99	24.05	25	24.05	2		475.763	949.511	2	11474.7	-0.001126	436	-1.185	443	3653.72
(K)LDELYIGK(E)	0.99	23.84	25	23.84	2		475.764	949.513	2	19246.3	0.0002781	436	0.2925	443	3221.75
(K)LDELYIGK(E)	0.99	23.57	25	23.57	2		475.763	949.512	2	17822.4	-0.0002719	436	-0.2861	443	3239.38
(K)LDELYIGK(E)	0.99	23.3	25	23.3	2		475.764	949.513	2	17345.9	0.0002781	436	0.2925	443	3290.95
(K)LDELYIGK(E)	0.99	22.9	25	22.9	2		475.764	949.514	2	13230.4	0.00162	436	1.704	443	3584.3
(K)LDELYIGK(E)	0.99	22.51	25	21.79	2		475.764	949.513	2	20998.7	0.0009481	436	0.9974	443	3308.65
(K)LDELYIGK(E)	0.99	22.06	25	22.06	2		475.764	949.513	2	6840.9	0.0002161	436	0.2273	443	2781.25
(K)LDELYIGK(E)	0.99	21.94	25	21.94	2		475.765	949.515	2	18745.5	0.002964	436	3.118	443	2842.8
(K)LDELYIGK(E)	0.99	21.85	25	21.85	2		475.764	949.513	2	13552.1	0.0004601	436	0.484	443	2858.99
(K)LDELYIGK(E)	0.99	21.63	25	21.63	2		475.764	949.513	2	13667.6	0.0008881	436	0.9343	443	2766.08
(K)LDELYIGK(E)	0.99	21.46	25	21.12	2		475.763	949.512	2	16289.4	-0.0003319	436	-0.3492	443	3343.46
(K)LDELYIGK(E)	0.99	21.12	25	21	2		475.764	949.513	2	9002.31	0.0006441	436	0.6776	443	2749.63
(K)LDELYIGK(E)	0.99	21.07	25	21.07	2		475.761	949.508	2	13032.2	-0.0043	436	-4.524	443	2606.96
(K)LDELYIGK(E)	0.99	20.86	25	20.86	2		475.763	949.511	2	9646.58	-0.001126	436	-1.185	443	3186.54
(K)LDELYIGK(E)	0.99	20.56	25	20.56	2		475.764	949.512	2	11398.9	0.0001561	436	0.1642	443	3050.23
(K)LDELYIGK(E)	0.99	20.38	25	20.33	2		475.763	949.512	2	14982.9	-2.794e-05	436	-0.0294	443	2944.93
(K)LDELYIGK(E)	0.99	19.33	25	19.33	2		475.763	949.511	2	20223.7	-0.00131	436	-1.378	443	2622.12
(K)LDELYIGK(E)	0.99	19.3	25	19.3	2		475.763	949.512	2	10797.3	-2.794e-05	436	-0.0294	443	3067.43
(K)LDELYIGK(E)	0.99	18.35	25	18.35	2		475.763	949.512	2	10225.7	-0.0004539	436	-0.4776	443	2927.7
(K)LDELYIGK(E)	0.99	17.95	25	17.95	2		475.763	949.512	2	10040.7	-0.0003319	436	-0.3492	443	3016.09
(K)LDELYIGK(E)	0.99	17.95	25	17.95	2		475.764	949.513	2	9306.58	0.0009481	436	0.9974	443	2726.8
(K)LDELYIGK(E)	0.99	17.5	25	17.5	2		475.764	949.513	2	7899.55	0.0009481	436	0.9974	443	4448.97
(K)LDELYIGK(E)	0.99	17.13	25	17.13	2		475.764	949.513	2	10353.2	0.0005821	436	0.6124	443	3102.58
(K)LDELYIGK(E)	0.99	16.79	25	16.79	2		475.764	949.513	2	13206.6	0.0007661	436	0.8059	443	2591.79
(K)LDELYIGK(E)	0.99	16.46	25	16.46	2		475.764	949.513	2	9002.4	0.0007661	436	0.8059	443	2654.59
(K)LDELYIGK(E)	0.98	14.11	25	14.11	2		475.763	949.512	2	13735.5	-0.0002719	436	-0.2861	443	3985.61
(K)LDELYIGK(E)	0.97	16.87	25	16.87	2		475.765	949.515	2	15131.2	0.002474	436	2.603	443	3085.3
(K)LDELYIGK(E)	0.97	14.92	25	14.92	2		475.763	949.511	2	11353.2	-0.001004	436	-1.056	443	2875.72
(K)LDELYIGK(E)	0.96	12.64	25	12.64	2		475.763	949.512	2	75761	-0.0001499	436	-0.1577	443	2827.27
(K)LDELYIGK(E)	0.93	10.55	25	10.55	2		475.763	949.512	2	11801.6	-8.794e-05	436	-0.09252	443	2689.91
(K)LDELYIGK(E)	0.92	11.02	25	11.02	2		475.764	949.513	2	10997.6	0.0004001	436	0.4209	443	3203.88
(K)LDELYIGK(E)	0.91	10.51	25	10.51	2		475.763	949.512	2	12095.3	-0.0003319	436	-0.3492	443	3952.4
(K)LDELYIGKER(I)	1	39.47	25	39.47	2		618.336	1234.66	2	6265.38	0.001354	436	1.096	445	3396.49
(K)LDELYIGKER(I)	1	41.37	25	40.32	2		618.336	1234.66	2	4280.88	0.0007421	436	0.6005	445	3133.89
(K)LDELYIGKER(I)	1	32.95	25	32.95	2		412.559	1234.66	3	67606.2	9.006e-05	436	0.07288	445	2672.56
(K)LDELYIGKER(I)	1	50.45	25	50.45	2		618.335	1234.66	2	27459.8	0.0001321	436	0.1069	445	2637.81
(K)LDELYIGKER(I)	1	31.26	25	31.26	2		412.559	1234.66	3	19867.7	-9.294e-05	436	-0.07522	445	2811.87
(K)LDELYIGKER(I)	1	42.74	25	42.74	2		618.335	1234.66	2	29687.8	0.0003761	436	0.3043	445	2998.53
(K)LDELYIGKER(I)	1	50.1	25	48.99	2		618.335	1234.66	2	37503.6	-0.0001119	436	-0.09059	445	3032.48
(K)LDELYIGKER(I)	1	32.04	25	29.4	2		412.559	1234.66	3	90478.5	-2.942e-06	436	-0.002381	445	3413.87
(K)LDELYIGKER(I)	1	28.33	25	28.33	2		412.559	1234.66	3	78166.3	0.0001801	436	0.1457	445	3707.71
(K)LDELYIGKER(I)	1	36.15	25	36.09	2		618.335	1234.66	2	29183.3	-0.0004779	436	-0.3868	445	3850.05
(K)LDELYIGKER(I)	1	48.39	25	46.42	2		618.335	1234.66	2	43239.3	-0.0002339	436	-0.1893	445	3830.68
(K)LDELYIGKER(I)	1	27.41	25	27.41	2		412.559	1234.66	3	37773.8	0.0001801	436	0.1457	445	2910.06
(K)LDELYIGKER(I)	1	34.74	25	34.74	2		618.335	1234.66	2	56125.8	-0.0003559	436	-0.2881	445	3326.62
(K)LDELYIGKER(I)	1	33.7	25	33.7	2		412.559	1234.66	3	134902	-0.0003689	436	-0.2986	445	5291.32
(K)LDELYIGKER(I)	1	33.16	25	33.16	2		412.559	1234.66	3	100341	-0.0004589	436	-0.3714	445	5703.29
(K)LDELYIGKER(I)	1	23.4	25	23.4	2		412.559	1234.66	3	110529	9.006e-05	436	0.07288	445	3889
(K)LDELYIGKER(I)	1	32.31	25	32.31	2		412.559	1234.66	3	54138.9	-0.0006419	436	-0.5195	445	4040.49
(K)LDELYIGKER(I)	1	29.41	25	29.41	2		412.559	1234.66	3	16045.9	0.0004561	436	0.3691	445	3689.8
(K)LDELYIGKER(I)	1	28.72	25	28.72	2		412.559	1234.66	3	42260.4	-0.0001859	436	-0.1505	445	3568.72
(K)LDELYIGKER(I)	1	29.97	25	29.97	2		412.559	1234.66	3	56344.8	-0.0004589	436	-0.3714	445	3118.1
(K)LDELYIGKER(I)	1	27.88	25	27.88	2		412.559	1234.66	3	160930	-0.0001859	436	-0.1505	445	3432.23
(K)LDELYIGKER(I)	1	31.87	25	31.76	2		412.559	1234.66	3	2170680	-0.0002759	436	-0.2233	445	2980.12
(K)LDELYIGKER(I)	1	28.55	25	26.08	2		412.559	1234.66	3	74703.1	-0.0001859	436	-0.1505	445	3535.98
(K)LDELYIGKER(I)	1	50.26	25	50.26	2		618.335	1234.66	2	22553.6	-0.0004779	436	-0.3868	445	3672.24
(K)LDELYIGKER(I)	1	28.32	25	28.32	2		412.56	1234.66	3	15422.2	0.0006391	436	0.5172	445	4178.12
(K)LDELYIGKER(I)	1	28.64	25	28.64	2		412.559	1234.66	3	180586	-0.0004589	436	-0.3714	445	4493.2
(K)LDELYIGKER(I)	1	26.9	25	26.9	2		412.56	1234.66	3	42837.6	0.0007291	436	0.59	445	4521.41
(K)LDELYIGKER(I)	1	22.41	25	22.41	2		412.559	1234.66	3	34421.4	0.0002731	436	0.221	445	3274.21
(K)LDELYIGKER(I)	1	30.46	25	30.3	2		412.559	1234.66	3	200624	-0.0007349	436	-0.5948	445	4876.07
(K)LDELYIGKER(I)	1	27	25	27	2		412.559	1234.66	3	30756.3	-0.0005519	436	-0.4467	445	4220.04
(K)LDELYIGKER(I)	1	30.57	25	30.57	2		412.56	1234.66	3	30419.1	0.001005	436	0.8134	445	3552.48
(K)LDELYIGKER(I)	1	25.62	25	25.62	2		412.559	1234.66	3	512450	-0.0003689	436	-0.2986	445	5337.18
(K)LDELYIGKER(I)	1	31.07	25	31.07	2		412.56	1234.66	3	41526.2	0.001278	436	1.034	445	3617.29
(K)LDELYIGKER(I)	1	23.73	25	23.73	2		412.56	1234.66	3	19639.3	0.0008221	436	0.6653	445	3761.33
(K)LDELYIGKER(I)	1	51.17	25	51.17	2		618.336	1234.66	2	225778	0.00123	436	0.9955	445	4239.84
(K)LDELYIGKER(I)	1	22.58	25	22.58	2		412.559	1234.66	3	42102.9	0.0004561	436	0.3691	445	4160.67
(K)LDELYIGKER(I)	1	33.69	25	33.69	2		412.559	1234.65	3	100542	-0.001101	436	-0.891	445	4958.08
(K)LDELYIGKER(I)	1	26.94	25	26.94	2		412.559	1234.66	3	6339.92	-0.0007349	436	-0.5948	445	3794.06
(K)LDELYIGKER(I)	1	23.47	25	23.47	2		412.559	1234.66	3	16144.1	-0.0006419	436	-0.5195	445	4002.91
(K)LDELYIGKER(I)	1	22.21	25	22.21	2		412.56	1234.66	3	30732.6	0.0006391	436	0.5172	445	3743.47
(K)LDELYIGKER(I)	1	23.44	25	23.44	2		412.559	1234.66	3	279880	-0.0006419	436	-0.5195	445	4308.11
(K)LDELYIGKER(I)	1	22.69	25	22.69	2		412.559	1234.66	3	67137.4	-0.0003689	436	-0.2986	445	4260.28
(K)LDELYIGKER(I)	1	23.96	25	23.96	2		412.559	1234.66	3	13051.9	-0.0002759	436	-0.2233	445	3908.35
(K)LDELYIGKER(I)	1	61.76	25	57.32	2		618.335	1234.66	2	17445.7	-0.0002339	436	-0.1893	445	5761.04
(K)LDELYIGKER(I)	1	59.23	25	58.77	2		618.335	1234.66	2	54631	-0.0004779	436	-0.3868	445	4398.46
(K)LDELYIGKER(I)	1	55.17	25	55.17	2		618.336	1234.66	2	44510.4	0.001108	436	0.8967	445	5016.62
(K)LDELYIGKER(I)	1	54.46	25	51.57	2		618.335	1234.65	2	37075.7	-0.001088	436	-0.8805	445	5990.51
(K)LDELYIGKER(I)	1	32.69	25	32.69	2		412.559	1234.65	3	92742.9	-0.001467	436	-1.187	445	3601.46
(K)LDELYIGKER(I)	1	23.53	25	23.53	2		412.559	1234.65	3	36805	-0.001101	436	-0.891	445	4894.54
(K)LDELYIGKER(I)	1	68.09	25	62.9	2		618.336	1234.66	2	34089.6	0.00123	436	0.9955	445	3776.69
(K)LDELYIGKER(I)	1	55.19	25	53.11	2		618.335	1234.65	2	49491.6	-0.001454	436	-1.177	445	4139.88
(K)LDELYIGKER(I)	1	46.78	25	46.78	2		618.334	1234.65	2	22521.5	-0.00182	436	-1.473	445	4021.44
(K)LDELYIGKER(I)	1	55.28	25	55.28	2		618.335	1234.65	2	30800000	-0.001454	436	-1.177	445	4914.03
(K)LDELYIGKER(I)	1	50.03	25	48.01	2		618.334	1234.65	2	30035	-0.00182	436	-1.473	445	3812.41
(K)LDELYIGKER(I)	1	25.15	25	25.15	2		412.559	1234.65	3	41505.1	-0.00165	436	-1.335	445	6178.36
(K)LDELYIGKER(I)	1	33.03	25	33.03	2		412.56	1234.66	3	31629.8	0.003843	436	3.11	445	4542.07
(K)LDELYIGKER(I)	1	28.19	25	28.19	2		412.558	1234.65	3	44967.9	-0.002292	436	-1.855	445	4196.76
(K)LDELYIGKER(I)	1	25.07	25	18.4	2		412.559	1234.65	3	17884.7	-0.001194	436	-0.9662	445	5246.88
(K)LDELYIGKER(I)	1	21.93	25	21.93	2		412.559	1234.66	3	42201	9.006e-05	436	0.07288	445	4279.89
(K)LDELYIGKER(I)	1	35.6	25	28.88	2		618.337	1234.66	2	44738.2	0.00416	436	3.367	445	5842.89
(K)LDELYIGKER(I)	1	21.65	25	21.65	2		412.559	1234.66	3	20778.1	-2.942e-06	436	-0.002381	445	5783.39
(K)LDELYIGKER(I)	1	47.31	25	47.31	2		618.338	1234.66	2	70487	0.00526	436	4.257	445	5654.04
(K)LDELYIGKER(I)	1	20.74	25	20.74	2		412.56	1234.66	3	47416.8	0.0007291	436	0.59	445	5321
(K)LDELYIGKER(I)	1	22.07	25	22.07	2		412.559	1234.66	3	22946.3	-0.0004589	436	-0.3714	445	4469.4
(K)LDELYIGKER(I)	1	21.22	25	21.22	2		412.56	1234.66	3	20665.9	0.0006391	436	0.5172	445	3727.13
(K)LDELYIGKER(I)	1	21.16	25	21.16	2		412.559	1234.66	3	34325.6	-0.0004589	436	-0.3714	445	6068.03
(K)LDELYIGKER(I)	1	21.17	25	21.17	2		412.559	1234.66	3	19387.9	-0.0006419	436	-0.5195	445	5389.27
(K)LDELYIGKER(I)	1	20.81	25	20.81	2		412.559	1234.66	3	21332	-0.0002759	436	-0.2233	445	5973.68
(K)LDELYIGKER(I)	1	22.78	25	22.78	2		412.558	1234.65	3	16656.1	-0.003114	436	-2.52	445	5956.89
(K)LDELYIGKER(I)	1	21.27	25	21.27	2		412.56	1234.66	3	27294.7	0.001095	436	0.8862	445	5623.94
(K)LDELYIGKER(I)	1	23.71	25	23.71	2		412.561	1234.66	3	32507.6	0.004668	436	3.778	445	5874.22
(K)LDELYIGKER(I)	1	21.71	25	21.71	2		412.559	1234.66	3	36323.6	-0.0008279	436	-0.67	445	5482.73
(K)LDELYIGKER(I)	1	21.66	25	21.66	2		412.56	1234.66	3	36603.2	0.001644	436	1.331	445	6295.24
(K)LDELYIGKER(I)	1	21.58	25	21.58	2		412.559	1234.65	3	111301	-0.001467	436	-1.187	445	7294.87
(K)LDELYIGKER(I)	1	21.71	25	16.06	2		412.56	1234.66	3	16937.9	0.0007291	436	0.59	445	4995.42
(K)LDELYIGKER(I)	1	20.03	25	20.03	2		412.559	1234.66	3	20353.3	-0.0004589	436	-0.3714	445	5456.99
(K)LDELYIGKER(I)	1	18.91	25	18.91	2		412.559	1234.66	3	16238.6	-0.0004589	436	-0.3714	445	3489.74
(K)LDELYIGKER(I)	1	19.47	25	19.47	2		412.559	1234.66	3	21544.4	-0.0002759	436	-0.2233	445	6043.17
(K)LDELYIGKER(I)	1	19.21	25	19.21	2		412.559	1234.66	3	29485	-0.0002759	436	-0.2233	445	5432.13
(K)LDELYIGKER(I)	1	21.84	25	21.84	2		412.558	1234.65	3	31623.7	-0.002748	436	-2.224	445	5806.79
(K)LDELYIGKER(I)	1	19.14	25	19.14	2		412.559	1234.66	3	26268.2	-0.0007349	436	-0.5948	445	7314.25
(K)LDELYIGKER(I)	1	20.71	25	15.57	2		412.56	1234.66	3	27208.3	0.001005	436	0.8134	445	7499.82
(K)LDELYIGKER(I)	1	18.05	25	18.05	2		412.56	1234.66	3	19686.9	0.0006391	436	0.5172	445	2448.15
(K)LDELYIGKER(I)	0.99	19.59	25	19.59	2		412.56	1234.66	3	39667.3	0.002286	436	1.85	445	2710.65
(K)LDELYIGKER(I)	0.99	17.41	25	16.58	2		412.56	1234.66	3	19208.5	0.0008221	436	0.6653	445	3324.89
(K)LDELYIGKER(I)	0.99	18.32	25	18.32	2		412.559	1234.66	3	30524.8	-0.0009179	436	-0.7429	445	2946.85
(K)LDELYIGKER(I)	0.99	17.44	25	17.44	2		412.559	1234.66	3	23151.2	-0.0004589	436	-0.3714	445	2912.17
(K)LDELYIGKER(I)	0.99	17.41	25	17.41	2		412.559	1234.66	3	35833.4	0.0005461	436	0.4419	445	2395.95
(K)LDELYIGKER(I)	0.99	21.13	25	11.49	2		412.559	1234.66	3	5682.85	-0.0001859	436	-0.1505	445	2413.77
(K)LDELYIGKER(I)	0.99	16.5	25	16.5	2		412.559	1234.66	3	20830.4	0.0003631	436	0.2938	445	2929.86
(K)LDELYIGKER(I)	0.99	16.93	25	16.93	2		412.559	1234.66	3	27272.3	-0.0003689	436	-0.2986	445	2811.67
(K)LDELYIGKER(I)	0.99	16.31	25	16.31	2		412.559	1234.66	3	29199.3	-0.0005519	436	-0.4467	445	2691.83
(K)LDELYIGKER(I)	0.99	17.39	25	17.39	2		412.56	1234.66	3	32745	0.001371	436	1.11	445	2623.19
(K)LDELYIGKER(I)	0.99	17.28	25	17.28	2		412.559	1234.66	3	14503.4	-0.0008279	436	-0.67	445	2295.54
(K)LDELYIGKER(I)	0.99	16.81	25	16.81	2		412.559	1234.66	3	43539.1	-0.0008279	436	-0.67	445	2363.06
(K)LDELYIGKER(I)	0.99	18.8	25	18.8	2		412.558	1234.65	3	20495.1	-0.002565	436	-2.076	445	2313.3
(K)LDELYIGKER(I)	0.99	15.53	25	14.81	2		412.559	1234.66	3	42324.1	-0.0003689	436	-0.2986	445	2501.73
(K)LDELYIGKER(I)	0.99	17.59	25	11.67	2		412.56	1234.66	3	11974	0.001371	436	1.11	445	4215.12
(K)LDELYIGKER(I)	0.99	16.09	25	16.09	2		412.559	1234.65	3	13735.8	-0.001467	436	-1.187	445	2552.02
(K)LDELYIGKER(I)	0.99	14.92	25	14.92	2		412.559	1234.66	3	25708.2	0.0005461	436	0.4419	445	2484.16
(K)LDELYIGKER(I)	0.98	14.61	25	14.61	2		412.559	1234.66	3	14396.8	-0.0001859	436	-0.1505	445	2278.11
(K)LDELYIGKER(I)	0.98	13.92	25	13.92	2		412.559	1234.66	3	13993.3	0.0001801	436	0.1457	445	2175.51
(K)LDELYIGKER(I)	0.98	14.65	25	14.65	2		412.559	1234.66	3	22357.2	-0.0002759	436	-0.2233	445	2431.56
(K)LDELYIGKER(I)	0.98	15.8	25	15.8	2		412.559	1234.65	3	10269.2	-0.00165	436	-1.335	445	2964.96
(K)LDELYIGKER(I)	0.98	14.63	25	14.01	2		412.559	1234.66	3	10385.8	-0.0003689	436	-0.2986	445	7298.46
(K)LDELYIGKER(I)	0.98	16.99	25	16.99	2		412.558	1234.65	3	19744	-0.002658	436	-2.151	445	2260.75
(K)LDELYIGKER(I)	0.97	13.22	25	13.22	2		412.559	1234.66	3	13944	0.0002731	436	0.221	445	6584.79
(K)LDELYIGKER(I)	0.96	16.59	25	16.59	2		412.558	1234.65	3	15722.8	-0.002931	436	-2.372	445	6982.69
(K)LDELYIGKER(I)	0.96	16.47	25	14.4	2		412.558	1234.65	3	48804.1	-0.002931	436	-2.372	445	2227.73
(K)LDELYIGKER(I)	0.96	14.9	25	9.31	2		412.559	1234.66	3	19241.5	-0.0005519	436	-0.4467	445	2843.56
(K)LDELYIGKER(I)	0.94	11.96	25	10.86	2		412.559	1234.66	3	17887.2	0.0003631	436	0.2938	445	6299.05
(K)LDELYIGKER(I)	0.93	11.61	25	11.16	2		412.559	1234.66	3	14051	0.0005461	436	0.4419	445	2192.12
(K)LDELYIGKER(I)	0.91	11.65	25	0	2		412.559	1234.66	3	14052.7	0.0002731	436	0.221	445	6690.25
(K)LDELYIGKERI(C)	0.98	15.14	25	15.14	1		450.253	1347.74	3	29716.7	-0.001368	436	-1.014	446	3616.65
(L)DELYIGKER(I)	1	38.52	25	36.77	1		561.796	1121.58	2	150149	0.005742	437	5.115	445	2242.75
(L)DELYIGKER(I)	1	40.19	25	32.12	1		561.793	1121.57	2	128751	0.0003701	437	0.3296	445	2656.49
(L)DELYIGKER(I)	1	40.9	25	24.87	1		561.793	1121.57	2	635780	-0.0004839	437	-0.4311	445	2347.1
(L)DELYIGKER(I)	1	36.6	25	22.02	1		561.793	1121.57	2	117228	-0.0003619	437	-0.3224	445	7329.93
(L)DELYIGKER(I)	1	28.26	25	20.35	1		561.793	1121.57	2	34025.6	0.0003701	437	0.3296	445	4835.98
(L)DELYIGKER(I)	1	28.72	25	14.02	1		561.793	1121.57	2	27953.1	-0.0004839	437	-0.4311	445	5470.77
(L)DELYIGKER(I)	1	24.07	25	18.76	1		561.795	1121.58	2	17067.7	0.003178	437	2.831	445	2209.92
(L)DELYIGKER(I)	1	23.02	25	11.82	1		561.793	1121.57	2	32055.7	-0.0006059	437	-0.5398	445	2465.92
(L)DELYIGKER(I)	1	23.15	25	10.57	1		561.793	1121.57	2	33341.5	-0.0003619	437	-0.3224	445	6258.17
(L)DELYIGKER(I)	1	22.25	25	14.55	1		561.792	1121.57	2	40019.6	-0.003414	437	-3.041	445	3248.8
(D)ELYIGKER(I)	0.99	33.17	25	33.17	1		504.279	1006.54	2	224936	-0.001438	438	-1.427	445	2534.66
(D)ELYIGKER(I)	0.99	31.31	25	31.31	1		504.279	1006.54	2	213672	-0.001438	438	-1.427	445	6787.71
(D)ELYIGKER(I)	0.99	29.13	25	29.13	1		504.28	1006.55	2	41303.4	0.0006361	438	0.6313	445	6634.76
(E)RIccDEESYVIFDTGTSYNTmPSSQMK(T)	0.96	15.13	25	15.13	1	Carbamidomethyl (+57), Carbamidomethyl (+57), Oxidation (+16)	1079.13	3234.35	3	113767	-0.00698	445	-2.157	471	2379.18
(R)IccDEESYVIFDTGTSYNTmPSSQmK(T)	0.99	17.13	25	17.13	2	Carbamidomethyl (+57), Carbamidomethyl (+57), Oxidation (+16), Oxidation (+16)	1032.42	3094.25	3	24892.1	-0.003576	446	-1.155	471	6873.36
(I)ccDEESYVIFDTGTSYNTMPSSQmK(T)	1	32.39	25	27.76	1	Carbamidomethyl (+57), Carbamidomethyl (+57), Oxidation (+16)	989.407	2965.2	3	1335940	0.0238	447	8.025	471	6916.56
(I)ccDEESYVIFDTGTSYNTmPSSQMK(T)	1	25.92	25	22.55	1	Carbamidomethyl (+57), Carbamidomethyl (+57), Oxidation (+16)	1483.61	2965.2	2	109018	0.02681	447	9.037	471	2517.35
(I)ccDEESYVIFDTGTSYNTMPSSQmK(T)	0.99	21.13	25	17.4	1	Carbamidomethyl (+57), Carbamidomethyl (+57), Oxidation (+16)	989.398	2965.17	3	93325	-0.005495	447	-1.852	471	2983.12
(I)ccDEESYVIFDTGTSYNTmPSSQMK(T)	0.96	27.26	25	9.15	1	Carbamidomethyl (+57), Carbamidomethyl (+57), Oxidation (+16)	1483.61	2965.2	2	37437	0.02583	447	8.708	471	2160.34
(D)EESYVIFDTGTSYNTmPSSQmK(T)	1	51.75	25	51.75	1	Oxidation (+16), Oxidation (+16)	1274.05	2546.09	2	17682.1	0.00279	450	1.095	471	6954.24
(Y)VIFDTGTSYNTmPSSQmK(T)	1	33.36	25	33.36	1	Oxidation (+16), Oxidation (+16)	1019.96	2037.9	2	9890.79	-0.002868	454	-1.407	471	2894.38
(I)FDTGTSYNTmPSSQmK(T)	1	59.93	25	59.93	1	Oxidation (+16), Oxidation (+16)	913.883	1825.75	2	720077	0.002172	456	1.189	471	6829.02
(D)TGTSYNTMPSSQMK(T)	1	68.65	25	68.65	1		766.841	1531.67	2	27738.3	0.003174	458	2.071	471	2639.9
(N)TMPSSQmK(T)	0.98	14.13	25	14.13	1	Oxidation (+16)	463.21	924.405	2	5114.3	0.000297	464	0.321	471	3786.28
(N)TmPSSQmK(T)	0.96	14.77	25	14.77	1	Oxidation (+16), Oxidation (+16)	471.206	940.398	2	7540.85	-0.001454	464	-1.544	471	2569.24
(N)TmPSSQmK(T)	0.94	11.84	25	11.84	1	Oxidation (+16), Oxidation (+16)	471.207	940.4	2	5786	0.00056	464	0.5949	471	7282.81
(N)TMPSSQmK(T)	0.92	10.93	25	10.93	1	Oxidation (+16)	463.21	924.405	2	6264.45	0.000419	464	0.4528	471	3123.91
(N)TMPSSQmK(T)	0.91	9.41	25	9.41	1	Oxidation (+16)	463.21	924.405	2	7270.27	0.000113	464	0.1222	471	4286.2
(N)TMPSSQmK(T)	0.91	12.66	25	9.14	1	Oxidation (+16)	463.21	924.405	2	7772.76	0.000907	464	0.9802	471	3050.37
(K)TFLNLIHS(T)	0.99	22.77	25	22.49	1		472.764	943.512	2	26876.6	-0.0004059	472	-0.4298	479	3286.4
(K)TFLNLIHS(T)	0.99	21.57	25	21.57	1		472.764	943.513	2	43403.2	-0.0001619	472	-0.1715	479	3266.77
(K)TFLNLIHS(T)	0.91	11.83	25	11.83	1		472.763	943.512	2	21046.1	-0.0007099	472	-0.7516	479	5256.46
(K)TFLNLIHST(A)	1	23.59	25	23.59	1		523.287	1044.56	2	53641.1	-0.001048	472	-1.002	480	3343.82
(K)TFLNLIHSTA(C)	1	27.4	25	27.4	1		558.806	1115.6	2	67436.5	6.006e-05	472	0.05379	481	3383.12
(K)TFLNLIHSTA(C)	1	29.37	25	29.37	1		558.806	1115.6	2	657933	0.0006701	472	0.6001	481	3685.72
(K)TFLNLIHSTA(C)	1	35.68	25	35.68	1		558.806	1115.6	2	1217990	-0.0006719	472	-0.6018	481	3020.49
(K)TFLNLIHSTA(C)	1	26.41	25	26.41	1		558.806	1115.6	2	36327.9	0.0005481	472	0.4908	481	3160.36
(K)TFLNLIHSTA(C)	1	27.23	25	27.23	1		558.806	1115.6	2	190961	-0.0005499	472	-0.4925	481	3817.89
(K)TFLNLIHSTA(C)	1	27.09	25	27.09	1		558.806	1115.6	2	78762.8	-0.0003059	472	-0.274	481	6739.32
(K)TFLNLIHSTA(C)	1	24.84	25	24.84	1		558.806	1115.6	2	384173	0.0005481	472	0.4908	481	2329.75
(K)TFLNLIHSTA(C)	1	29.3	25	29.3	1		558.807	1115.6	2	107401	0.00116	472	1.039	481	3433.61
(K)TFLNLIHSTA(C)	1	27.45	25	27.45	1		558.807	1115.6	2	61800	0.001282	472	1.148	481	3307.09
(K)TFLNLIHSTA(C)	1	25.55	25	25.55	1		558.807	1115.6	2	74875.7	0.001282	472	1.148	481	3856.13
(K)TFLNLIHSTA(C)	1	33.56	25	33.56	1		558.807	1115.6	2	2045360	0.002136	472	1.913	481	3667.02
(K)TFLNLIHSTA(C)	1	33.43	25	33.43	1		558.807	1115.6	2	133484	0.002258	472	2.022	481	2859.33
(K)TFLNLIHSTA(C)	1	24.4	25	24.4	1		558.807	1115.6	2	54733.2	0.001648	472	1.476	481	2827.47
(K)TFLNLIHSTA(C)	1	33.7	25	33.7	1		558.805	1115.6	2	1801710	-0.001648	472	-1.476	481	4022.44
(K)TFLNLIHSTA(C)	1	21.42	25	21.42	1		558.807	1115.6	2	29367.6	0.00116	472	1.039	481	6106.19
(K)TFLNLIHSTA(C)	1	21.36	25	21.36	1		558.807	1115.6	2	45953.2	0.00177	472	1.585	481	3361.32
(K)TFLNLIHSTA(C)	0.99	18.47	25	18.47	1		558.805	1115.6	2	36174.2	-0.001404	472	-1.257	481	6531.64
(K)TFLNLIHSTA(C)	0.99	18.64	25	18.64	1		558.808	1115.6	2	150553	0.00299	472	2.678	481	6276.22
(K)TFLNLIHSTA(C)	0.98	14.34	25	14.34	1		558.806	1115.6	2	315404	0.0003041	472	0.2723	481	3000.72
(K)TFLNLIHSTA(C)	0.96	14.23	25	14.23	1		558.807	1115.6	2	49812.9	0.00177	472	1.585	481	3141.74
(K)TFLNLIHSTA(C)	0.96	12.75	25	12.75	1		558.806	1115.6	2	21390.5	6.006e-05	472	0.05379	481	2729.26
(K)TFLNLIHSTA(C)	0.95	15.44	25	15.44	1		558.808	1115.6	2	29060	0.003844	472	3.443	481	7346.38
(K)TFLNLIHSTA(C)	0.92	11.53	25	11.53	1		558.807	1115.6	2	31605.4	0.001038	472	0.9297	481	3763.44
(K)TFLNLIHSTAcTEQNYK(D)	1	37.22	25	37.22	2	Carbamidomethyl (+57)	680.67	2038.99	3	27726.2	0.009786	472	4.797	488	3178.48
(K)TFLNLIHSTAcTEQNYK(D)	1	21.6	25	21.6	2	Carbamidomethyl (+57)	680.669	2038.99	3	33741.7	0.007587	472	3.719	488	3195.91
(K)TFLNLIHSTAcTEQNYKDILK(S)	1	62.69	25	62.69	2	Carbamidomethyl (+57)	837.096	2508.27	3	31753.7	-0.001238	472	-0.4935	492	2876.41
(K)TFLNLIHSTAcTEQNYKDILK(S)	1	55.14	25	55.14	2	Carbamidomethyl (+57)	837.098	2508.27	3	27272.4	0.004438	472	1.769	492	4249.59
(K)TFLNLIHSTAcTEQNYKDILK(S)	1	55.71	25	55.71	2	Carbamidomethyl (+57)	837.103	2508.29	3	26108	0.01744	472	6.949	492	2674.6
(C)TEQNYKDILK(S)	1	40.55	25	40.55	1		417.891	1250.65	3	76615.2	0.001007	483	0.8046	492	3717.07
(T)EQNYKDILK(S)	1	45.36	25	30.82	1		575.809	1149.6	2	35045	0.001052	484	0.9143	492	6468.73
(E)QNYKDILK(S)	0.99	40.77	25	32.57	1		511.288	1020.56	2	25273.6	0.0001961	485	0.1919	492	4882.37
(K)DILKSYPIIK(Y)	1	40.25	25	40.25	2		595.363	1188.71	2	111881	-0.0006699	489	-0.5631	498	4192.94
(K)DILKSYPIIK(Y)	1	39.57	25	39.57	2		595.363	1188.71	2	41529.3	-0.0006699	489	-0.5631	498	3214.22
(K)DILKSYPIIK(Y)	1	38.05	25	38.05	2		595.364	1188.71	2	20384.8	0.0003061	489	0.2573	498	4711.81
(K)DILKSYPIIK(Y)	1	52.47	25	52.47	2		595.364	1188.71	2	282786	0.0003061	489	0.2573	498	5905.71
(K)DILKSYPIIK(Y)	1	27.87	25	27.87	2		595.363	1188.71	2	18170.9	-0.001036	489	-0.8707	498	3231.67
(K)YVFGELIIELHPEEYmILNDDVcmPAYmQIDVPSER(N)	1	35.58	25	33.58	2	Oxidation (+16), Carbamidomethyl (+57), Oxidation (+16), Oxidation (+16)	1459.68	4376.03	3	14408.2	0.02697	499	6.162	534	5845.73
(K)YVFGELIIELHPEEYmILNDDVcmPAYMQIDVPSER(N)	1	24.89	25	18.07	2	Oxidation (+16), Carbamidomethyl (+57), Oxidation (+16)	1454.35	4360.04	3	5376.58	0.02909	499	6.67	534	5327.42
(K)YVFGELIIELHPEEYMILNDDVcMPAYmQIDVPSER(N)	0.98	49.68	25	12.43	2	Carbamidomethyl (+57), Oxidation (+16)	1449	4343.97	3	8803.33	-0.04131	499	-9.506	534	3559.8
(C)MPAYmQIDVPSER(N)	1	60.43	25	42.86	1	Oxidation (+16)	776.861	1551.71	2	35036.2	0.000355	522	0.2287	534	6002.65
(C)mPAYMQIDVPSER(N)	1	66.55	25	44.05	1	Oxidation (+16)	776.86	1551.71	2	76655.8	-1.095e-05	522	-0.007052	534	3836.34
(C)mPAYMQIDVPSER(N)	1	65.6	25	43.79	1	Oxidation (+16)	776.861	1551.71	2	35821.5	0.000965	522	0.6215	534	2587.31
(C)mPAYmQIDVPSER(N)	1	66.59	25	66.59	1	Oxidation (+16), Oxidation (+16)	784.858	1567.7	2	43765.8	6.804e-05	522	0.04337	534	3581.57
(C)MPAYmQIDVPSER(N)	1	59.43	25	41.26	1	Oxidation (+16)	776.861	1551.71	2	70892.6	0.001697	522	1.093	534	6398.43
(C)MPAYMQIDVPSER(N)	1	63.87	25	63.87	1		768.863	1535.71	2	56011.1	-0.0002139	522	-0.1392	534	6079.3
(C)mPAYmQIDVPSER(N)	1	67.93	25	67.93	1	Oxidation (+16), Oxidation (+16)	784.858	1567.7	2	103145	0.0008	522	0.51	534	6151.45
(C)mPAYmQIDVPSER(N)	1	69.77	25	69.77	1	Oxidation (+16), Oxidation (+16)	784.858	1567.7	2	223598	0.0008	522	0.51	534	2938.79
(C)mPAYmQIDVPSER(N)	1	69.51	25	69.51	1	Oxidation (+16), Oxidation (+16)	784.859	1567.7	2	17412.4	0.001534	522	0.9779	534	3972.82
(C)MPAYMQIDVPSER(N)	1	50.56	25	50.56	1		768.862	1535.71	2	40948.8	-0.002534	522	-1.649	534	2148.71
(C)mPAYmQIDVPSER(N)	1	29.21	25	29.21	1	Oxidation (+16), Oxidation (+16)	784.86	1567.71	2	12091.1	0.004096	522	2.611	534	2163.8
(C)MPAYmQIDVPSER(N)	1	37.2	25	37.2	1	Oxidation (+16)	776.865	1551.72	2	11619	0.009265	522	5.967	534	2179.74
(C)MPAYmQIDVPSER(N)	0.99	20.78	25	20.78	1	Oxidation (+16)	776.864	1551.71	2	47386.2	0.006213	522	4.001	534	2198.36
(M)PAYMQIDVPSER(N)	1	52.29	25	52.29	1		703.343	1404.67	2	18677.9	0.0009801	523	0.6972	534	2235.33
(M)PAYMQIDVPSER(N)	1	57.98	25	57.98	1		703.343	1404.67	2	63609.4	0.0006141	523	0.4368	534	1935.7
(M)PAYmQIDVPSER(N)	1	68.09	25	68.09	1	Oxidation (+16)	711.34	1420.67	2	11803.1	-0.000161	523	-0.1132	534	2281.1
(M)PAYMQIDVPSER(N)	1	62.29	25	62.29	1		703.342	1404.67	2	93989.7	-0.0006079	523	-0.4325	534	2258.8
(M)PAYmQIDVPSER(N)	1	73.55	25	73.55	1	Oxidation (+16)	711.341	1420.67	2	320424	0.001181	523	0.8307	534	2216.69
(M)PAYmQIDVPSER(N)	1	77.28	25	77.28	1	Oxidation (+16)	711.34	1420.67	2	36311.1	-0.000283	523	-0.199	534	2151.42
(M)PAYmQIDVPSER(N)	1	78.92	25	78.92	1	Oxidation (+16)	711.34	1420.67	2	90584.6	-0.000527	523	-0.3707	534	2166.53
(P)AYmQIDVPSER(N)	1	44.02	25	44.02	1	Oxidation (+16)	662.814	1323.61	2	46831.3	0.001125	524	0.8493	534	2184.33
(A)YmQIDVPSER(N)	1	42.85	25	42.85	1	Oxidation (+16)	627.296	1252.58	2	92267.2	0.000749	525	0.5975	534	4640.66
(A)YMQIDVPSER(N)	1	35.93	25	35.93	1		619.298	1236.58	2	225616	0.0007921	525	0.64	534	4386.05
(A)YmQIDVPSER(N)	1	25.9	25	25.9	1	Oxidation (+16)	627.295	1252.58	2	173604	-0.000227	525	-0.181	534	4693.74
(A)YmQIDVPSER(N)	1	24.94	25	24.94	1	Oxidation (+16)	627.295	1252.58	2	26778	-0.000349	525	-0.2784	534	4647.21
(A)YmQIDVPSER(N)	1	23.13	25	23.13	1	Oxidation (+16)	627.295	1252.58	2	25718	-0.000715	525	-0.5703	534	4422.06
(A)YmQIDVPSER(N)	1	24.12	25	24.12	1	Oxidation (+16)	627.294	1252.57	2	23965.9	-0.002181	525	-1.74	534	4672.72
(A)YmQIDVPSER(N)	1	19.78	25	19.78	1	Oxidation (+16)	627.295	1252.58	2	26383.9	-0.000471	525	-0.3757	534	3722.77
(A)YmQIDVPSER(N)	1	18.74	25	18.74	1	Oxidation (+16)	627.295	1252.58	2	27585.7	-0.000593	525	-0.473	534	2701.91
(A)YmQIDVPSER(N)	0.98	19.61	25	19.61	1	Oxidation (+16)	627.289	1252.56	2	24004.9	-0.01243	525	-9.92	534	4422.89
(A)YmQIDVPSER(N)	0.97	16.49	25	16.49	1	Oxidation (+16)	627.297	1252.58	2	24588.3	0.003313	525	2.643	534	1989.61
(Y)mQIDVPSER(N)	1	38.71	25	36.97	1	Oxidation (+16)	545.764	1089.51	2	29495.6	0.001305	526	1.197	534	1672.76
(Y)mQIDVPSER(N)	1	33.28	25	33.28	1	Oxidation (+16)	545.764	1089.51	2	92296.3	0.000573	526	0.5255	534	1402.68
(Y)MQIDVPSER(N)	1	31.86	25	30.08	1		537.766	1073.52	2	45196.7	-0.0004839	526	-0.4504	534	1483.74
(M)QIDVPSER(N)	0.99	42.22	25	42.22	1		472.245	942.476	2	89808.3	-0.00106	527	-1.123	534	1687.97
(M)QIDVPSER(N)	0.99	42.33	25	42.33	1		472.246	942.478	2	141268	0.0004661	527	0.494	534	1703.12
(M)QIDVPSER(N)	0.99	34.14	25	34.14	1		472.246	942.478	2	25744.8	0.0005261	527	0.5576	534	1733.86
(E)RNHAYLLGSLSFmR(N)	1	32.7	25	32.7	1	Oxidation (+16)	560.959	1679.86	3	19514.3	-0.00036	534	-0.2141	547	3844.99
(R)NHAYLLGS(L)	0.99	31.6	25	20.67	1		437.724	873.434	2	37118	-4.794e-05	535	-0.05483	542	3826.66
(R)NHAYLLGSL(S)	1	31.08	25	31.08	1		494.267	986.519	2	39375.2	8.206e-05	535	0.08309	543	3862.98
(R)NHAYLLGSL(S)	1	30.53	25	30.53	1		494.266	986.518	2	39381.2	-0.0003459	535	-0.3503	543	3741.2
(R)NHAYLLGSLS(F)	1	46.05	25	46.05	1		537.783	1073.55	2	18256.7	0.001406	535	1.308	544	3966.02
(R)NHAYLLGSLSF(M)	1	58.62	25	58.62	1		611.317	1220.62	2	454759	0.0005121	535	0.4192	545	3824.74
(R)NHAYLLGSLSF(M)	1	73.01	25	62.18	1		611.315	1220.62	2	75668.5	-0.002906	535	-2.379	545	3806.4
(R)NHAYLLGSLSF(M)	0.92	18.19	25	10.24	1		611.313	1220.61	2	104158	-0.006936	535	-5.678	545	4105.08
(R)NHAYLLGSLSFm(R)	1	22.85	25	22.85	1	Oxidation (+16)	684.837	1367.66	2	24856.4	0.004647	535	3.395	546	3878.52
(R)NHAYLLGSLSFmR(N)	1	41.35	25	37.95	2	Oxidation (+16)	508.926	1523.76	3	32189	0.001953	535	1.281	547	3930.89
(R)NHAYLLGSLSFmR(N)	1	39.96	25	39.96	2	Oxidation (+16)	508.924	1523.75	3	241021	-0.005187	535	-3.402	547	3842.89
(R)NHAYLLGSLSFMR(N)	1	39.97	25	39.97	2		503.594	1507.76	3	24856.8	-0.0005059	535	-0.3353	547	3913.02
(R)NHAYLLGSLSFMR(N)	1	39.73	25	39.73	2		503.594	1507.76	3	20491.1	0.0009581	535	0.635	547	3982.78
(R)NHAYLLGSLSFmR(N)	1	39.53	25	39.53	2	Oxidation (+16)	508.926	1523.76	3	25628.2	-0.000336	535	-0.2203	547	3947.84
(R)NHAYLLGSLSFmR(N)	1	40.35	25	40.35	2	Oxidation (+16)	508.926	1523.76	3	28166.7	0.001953	535	1.281	547	3789.78
(R)NHAYLLGSLSFMR(N)	1	39.46	25	39.46	2		503.595	1507.76	3	13189	0.002149	535	1.424	547	3896.07
(R)NHAYLLGSLSFmR(N)	1	39.33	25	39.33	2	Oxidation (+16)	508.926	1523.76	3	36055.9	0.001404	535	0.9208	547	4000.51
(R)NHAYLLGSLSFMR(N)	1	40.57	25	40.57	2		503.595	1507.76	3	26552.7	0.001783	535	1.182	547	3774.08
(R)NHAYLLGSLSFMR(N)	1	39.25	25	39.25	2		503.595	1507.76	3	18171.9	0.00169	535	1.12	547	4177.9
(R)NHAYLLGSLSFMR(N)	1	41.47	25	40.15	2		503.594	1507.76	3	20475	-0.0001399	535	-0.09275	547	4035.97
(R)NHAYLLGSLSFmR(N)	1	40.67	25	40.67	2	Oxidation (+16)	508.926	1523.76	3	23403.9	-0.000426	535	-0.2794	547	4121.93
(R)NHAYLLGSLSFmR(N)	1	39.16	25	39.16	2	Oxidation (+16)	762.884	1523.75	2	446133	-0.002459	535	-1.613	547	3757.79
(R)NHAYLLGSLSFmR(N)	1	40.72	25	40.72	2	Oxidation (+16)	508.926	1523.76	3	25242	0.000396	535	0.2597	547	3860.61
(R)NHAYLLGSLSFmR(N)	1	40.77	25	40.77	2	Oxidation (+16)	508.926	1523.76	3	77527	0.000489	535	0.3207	547	4018.13
(R)NHAYLLGSLSFMR(N)	1	39.04	25	39.04	2		503.594	1507.76	3	18952.5	0.0006821	535	0.4521	547	4325.02
(R)NHAYLLGSLSFMR(N)	1	40.82	25	40.82	2		503.594	1507.76	3	26055.2	-0.0001399	535	-0.09275	547	4159.05
(R)NHAYLLGSLSFMR(N)	1	40.84	25	40.84	2		503.594	1507.76	3	21635.2	0.0009581	535	0.635	547	4139.11
(R)NHAYLLGSLSFMR(N)	1	40.85	25	40.85	2		503.594	1507.76	3	17126.7	-0.001241	535	-0.8225	547	3576.6
(R)NHAYLLGSLSFMR(N)	1	38.9	25	38.9	2		503.594	1507.76	3	17299.8	0.001231	535	0.8159	547	3639.82
(R)NHAYLLGSLSFMR(N)	1	40.96	25	40.96	2		503.595	1507.76	3	23597.5	0.001414	535	0.9372	547	4111.65
(R)NHAYLLGSLSFMR(N)	1	42.21	25	39.32	2		503.594	1507.76	3	17960.8	-0.0002329	535	-0.1544	547	4222.75
(R)NHAYLLGSLSFmR(N)	1	41	25	41	2	Oxidation (+16)	762.886	1523.76	2	88893.1	0.001569	535	1.029	547	4311.35
(R)NHAYLLGSLSFMR(N)	1	38.8	25	38.8	2		754.889	1507.76	2	91298	0.0021	535	1.392	547	1977.52
(R)NHAYLLGSLSFmR(N)	1	41.09	25	41.09	2	Oxidation (+16)	508.928	1523.76	3	32674.5	0.006165	535	4.043	547	1978.4
(R)NHAYLLGSLSFmR(N)	1	41.11	25	41.11	2	Oxidation (+16)	508.926	1523.76	3	23995.3	0.00177	535	1.161	547	1910.39
(R)NHAYLLGSLSFMR(N)	1	41.14	25	41.14	2		503.594	1507.76	3	22979.5	0.0006821	535	0.4521	547	3075.51
(R)NHAYLLGSLSFmR(N)	1	38.62	25	38.62	2	Oxidation (+16)	508.926	1523.76	3	18655.9	0.002046	535	1.342	547	3110.54
(R)NHAYLLGSLSFMR(N)	1	38.47	25	38.47	2		503.594	1507.76	3	24090.8	0.0001331	535	0.08819	547	3190.83
(R)NHAYLLGSLSFMR(N)	1	38.47	25	38.47	2		754.887	1507.76	2	14327	-0.001928	535	-1.278	547	3092.85
(R)NHAYLLGSLSFmR(N)	1	41.38	25	41.38	2	Oxidation (+16)	508.925	1523.75	3	31943.2	-0.00171	535	-1.121	547	3142.51
(R)NHAYLLGSLSFMR(N)	1	41.39	25	41.39	2		503.594	1507.76	3	16644.2	0.0004091	535	0.2711	547	6377.27
(R)NHAYLLGSLSFMR(N)	1	41.42	25	41.42	2		503.595	1507.76	3	15830.7	0.0016	535	1.061	547	6416.85
(R)NHAYLLGSLSFMR(N)	1	38.41	25	38.41	2		503.595	1507.76	3	20552.5	0.001783	535	1.182	547	6375.24
(R)NHAYLLGSLSFmR(N)	1	41.5	25	41.5	2	Oxidation (+16)	508.926	1523.76	3	43734.5	-0.000426	535	-0.2794	547	2933.71
(R)NHAYLLGSLSFmR(N)	1	41.52	25	41.52	2	Oxidation (+16)	508.926	1523.76	3	22697.9	0.000489	535	0.3207	547	3244.99
(R)NHAYLLGSLSFMR(N)	1	42.08	25	41.16	2		503.593	1507.76	3	23208.8	-0.003344	535	-2.216	547	3227.02
(R)NHAYLLGSLSFMR(N)	1	38.22	25	38.22	2		754.888	1507.76	2	20507.7	0.0003901	535	0.2585	547	2526.96
(R)NHAYLLGSLSFMR(N)	1	38.2	25	38.2	2		754.885	1507.76	2	17956.5	-0.00498	535	-3.301	547	2951.74
(R)NHAYLLGSLSFMR(N)	1	41.67	25	41.67	2		503.594	1507.76	3	19570.5	0.0002261	535	0.1498	547	3693.83
(R)NHAYLLGSLSFmR(N)	1	41.68	25	41.68	2	Oxidation (+16)	508.925	1523.75	3	151467	-0.001893	535	-1.241	547	2561.71
(R)NHAYLLGSLSFmR(N)	1	42.11	25	41.31	2	Oxidation (+16)	508.926	1523.76	3	13640.1	0.000306	535	0.2007	547	2544.01
(R)NHAYLLGSLSFmR(N)	1	41.72	25	41.72	2	Oxidation (+16)	508.926	1523.76	3	22381.1	0.001038	535	0.6808	547	2579.69
(R)NHAYLLGSLSFmR(N)	1	41.98	25	41.52	2	Oxidation (+16)	508.926	1523.76	3	22049.7	0.001221	535	0.8008	547	3711.31
(R)NHAYLLGSLSFMR(N)	1	41.78	25	41.78	2		503.594	1507.76	3	22401.7	-0.0004159	535	-0.2757	547	2674.11
(R)NHAYLLGSLSFmR(N)	1	41.88	25	41.88	2	Oxidation (+16)	508.927	1523.76	3	5851.43	0.00351	535	2.302	547	2992.06
(R)NHAYLLGSLSFMR(N)	1	41.95	25	41.95	2		503.594	1507.76	3	25465.4	-0.0001399	535	-0.09275	547	2971.01
[truncated: 1,022 more rows]
