# Supplementary material for: Maturation and substrate processing topography of the Plasmodium falciparum invasion/egress protease plasmepsin X
Source: Nat Commun. 2022 Aug 4;13:4537. doi: 10.1038/s41467-022-32271-7 (PMC9352755; doi:10.1038/s41467-022-32271-7)
Supplement: Supplementary file 6 — Supplementary Dataset 3 [file 41467_2022_32271_MOESM6_ESM.xls]

## Sheet: NFLD_peptide report table
Sequence	Prob	Mascot Ion score	Mascot Identity score	Mascot Delta Ion Score	NTT	Modifications	Observed	Actual Mass	Intensity	Charge	TIC	Delta Da	Start	# Other Proteins	Delta PPM	Other Proteins	Stop	Spectrum ID	Retention Time
(K)ALPcSEcHDVF(D)	0.95	19.03	31.682	19.03	1	Carbamidomethyl (+57), Carbamidomethyl (+57)	667.779	1333.54		2	134359	-0.0005023	36	0	-0.3763		46	QEp20-3792_Mukherjee_Sumit_band_2-(2)-5805-11145_11145	2517.19
(K)ALPcSEcHDVFDcTGcLFEEK(E)	1	61.83	30.3543	61.83	2	Carbamidomethyl (+57), Carbamidomethyl (+57), Carbamidomethyl (+57), Carbamidomethyl (+57)	858.684	2573.03	16200000	3	132774	-0.001916	36	0	-0.7443		56	QEp20-3792_Mukherjee_Sumit_band_2-(2)-8573-15091_15091	3235.44
(K)ALPcSEcHDVFDcTGcLFEEK(E)	1	56.54	30.4805	56.54	2	Carbamidomethyl (+57), Carbamidomethyl (+57), Carbamidomethyl (+57), Carbamidomethyl (+57)	858.685	2573.03	1900000000	3	18800000	-0.000634	36	0	-0.2463		56	QEp20-3792_Mukherjee_Sumit_band_2-(2)-9058-15742_15742	3348.02
(K)ALPcSEcHDVFDcTGcLFEEK(E)	1	57.1	30.0732	57.1	2	Carbamidomethyl (+57), Carbamidomethyl (+57), Carbamidomethyl (+57), Carbamidomethyl (+57)	858.683	2573.03	1900000000	3	2151120	-0.005944	36	0	-2.309		56	QEp20-3792_Mukherjee_Sumit_band_2-(2)-9255-15993_15993	3388.95
(K)ALPcSEcHDVFDcTGcLFEEK(E)	1	42.83	30.3543	42.83	2	Carbamidomethyl (+57), Carbamidomethyl (+57), Carbamidomethyl (+57), Carbamidomethyl (+57)	858.684	2573.03	1900000000	3	7732600	-0.001916	36	0	-0.7443		56	QEp20-3792_Mukherjee_Sumit_band_2-(2)-8857-15489_15489	3307.23
(K)ALPcSEcHDVFDcTGcLFEEK(E)	1	51.39	29.8856	51.39	2	Carbamidomethyl (+57), Carbamidomethyl (+57), Carbamidomethyl (+57), Carbamidomethyl (+57)	858.682	2573.02	1900000000	3	858932	-0.008508	36	0	-3.305		56	QEp20-3792_Mukherjee_Sumit_band_2-(2)-9350-16117_16117	3409.45
(K)ALPcSEcHDVFDcTGcLFEEK(E)	1	35.37	30.5918	35.2	2	Carbamidomethyl (+57), Carbamidomethyl (+57), Carbamidomethyl (+57), Carbamidomethyl (+57)	858.685	2573.03		3	51569.1	0.0008308	36	0	0.3228		56	QEp20-3792_Mukherjee_Sumit_band_2-(2)-10176-17618_17618	3729.41
(K)ALPcSEcHDVFDcTGcLFEEK(E)	1	36.94	30.31	36.94	2	Carbamidomethyl (+57), Carbamidomethyl (+57), Carbamidomethyl (+57), Carbamidomethyl (+57)	858.684	2573.03		3	4867750	-0.003014	36	0	-1.171		56	QEp20-3792_Mukherjee_Sumit_band_2-(2)-9152-15866_15866	3368.7
(K)ALPcSEcHDVFDcTGcLFEEK(E)	1	36.19	30.5918	36.19	2	Carbamidomethyl (+57), Carbamidomethyl (+57), Carbamidomethyl (+57), Carbamidomethyl (+57)	858.685	2573.03		3	36200000	0.001014	36	0	0.3939		56	QEp20-3792_Mukherjee_Sumit_band_2-(2)-8960-15618_15618	3327.78
(K)ALPcSEcHDVFDcTGcLFEEK(E)	1	37.04	30.0988	37.04	2	Carbamidomethyl (+57), Carbamidomethyl (+57), Carbamidomethyl (+57), Carbamidomethyl (+57)	858.683	2573.03	9829510	3	162761	-0.00631	36	0	-2.452		56	QEp20-3792_Mukherjee_Sumit_band_2-(2)-9598-16461_16461	3470.54
(K)ALPcSEcHDVFDcTGcLFEEK(E)	1	38.47	29.7909	38.47	2	Carbamidomethyl (+57), Carbamidomethyl (+57), Carbamidomethyl (+57), Carbamidomethyl (+57)	858.682	2573.02	9829510	3	315136	-0.009423	36	0	-3.661		56	QEp20-3792_Mukherjee_Sumit_band_2-(2)-9524-16353_16353	3450.46
(K)ALPcSEcHDVFDcTGcLFEEK(E)	1	35.56	30.0173	35.56	2	Carbamidomethyl (+57), Carbamidomethyl (+57), Carbamidomethyl (+57), Carbamidomethyl (+57)	858.683	2573.03		3	99746.4	-0.007409	36	0	-2.878		56	QEp20-3792_Mukherjee_Sumit_band_2-(2)-9660-16562_16562	3490.92
(K)ALPcSEcHDVFDcTGcLFEEK(E)	1	26.22	30.4139	26.22	2	Carbamidomethyl (+57), Carbamidomethyl (+57), Carbamidomethyl (+57), Carbamidomethyl (+57)	858.684	2573.03		3	66280	-0.001733	36	0	-0.6731		56	QEp20-3792_Mukherjee_Sumit_band_2-(2)-8693-15260_15260	3265.85
(K)ALPcSEcHDVFDcTGcLFEEK(E)	0.99	21.71	30.4415	21.71	2	Carbamidomethyl (+57), Carbamidomethyl (+57), Carbamidomethyl (+57), Carbamidomethyl (+57)	858.685	2573.03		3	39063.2	-0.001	36	0	-0.3886		56	QEp20-3792_Mukherjee_Sumit_band_2-(2)-9785-16766_16766	3531.65
(K)ALPcSEcHDVFDcTGcLFEEK(E)	0.99	32.65	30.0945	32.65	2	Carbamidomethyl (+57), Carbamidomethyl (+57), Carbamidomethyl (+57), Carbamidomethyl (+57)	858.683	2573.03		3	73595.3	-0.006127	36	0	-2.38		56	QEp20-3792_Mukherjee_Sumit_band_2-(2)-8773-15373_15373	3286.51
(K)ALPcSEcHDVFDcTGcLFEEK(E)	0.99	22.15	30.5115	22.15	2	Carbamidomethyl (+57), Carbamidomethyl (+57), Carbamidomethyl (+57), Carbamidomethyl (+57)	644.266	2573.03		4	37509.7	-0.0002812	36	0	-0.1093		56	QEp20-3792_Mukherjee_Sumit_band_2-(2)-9003-15671_15671	3336.27
(K)ALPcSEcHDVFDcTGcLFEEK(E)	0.96	24.4	30.2366	24.4	2	Carbamidomethyl (+57), Carbamidomethyl (+57), Carbamidomethyl (+57), Carbamidomethyl (+57)	858.683	2573.03		3	78930.3	-0.004845	36	0	-1.882		56	QEp20-3792_Mukherjee_Sumit_band_2-(2)-10023-17243_17243	3639.06
(C)SEcHDVFDcTGcLFEEK(E)	1	27.79	27.8675	26.58	1	Carbamidomethyl (+57), Carbamidomethyl (+57), Carbamidomethyl (+57)	711.616	2131.83		3	141421	-0.00123	40	0	-0.5767		56	QEp20-3792_Mukherjee_Sumit_band_2-(2)-8796-15406_15406	3292.58
(F)DcTGcLFEEK(E)	0.98	25.87	30.9934	16.4	1	Carbamidomethyl (+57), Carbamidomethyl (+57)	629.757	1257.5		2	82952.2	-0.0009489	47	0	-0.754		56	QEp20-3792_Mukherjee_Sumit_band_2-(2)-5119-10103_10103	2316.98
(K)ESSHVIPLK(L)	1	54.96	32.7784	43.14	2		505.287	1008.56	148000000	2	3055160	-0.0003156	57	0	-0.3126		65	QEp20-3792_Mukherjee_Sumit_band_2-(2)-5077-10040_10040	2305.04
(K)ESSHVIPLK(L)	1	≈	32.7784	43.31	2		505.288	1008.56	10200000	2	925654	-1.042e-05	57	0	-0.01032		65	QEp20-3792_Mukherjee_Sumit_band_2-(2)-5643-10896_10896	2469.05
(K)ESSHVIPLK(L)	1	53.23	32.2994	41.54	2		505.288	1008.56	38700000000	2	81400000	0.0003558	57	0	0.3524		65	QEp20-3792_Mukherjee_Sumit_band_2-(2)-4315-8986_8986	2121.21
(K)ESSHVIPLK(L)	1	49.03	32.7967	38.37	2		505.287	1008.56		2	270827	-0.0006208	57	0	-0.6149		65	QEp20-3792_Mukherjee_Sumit_band_2-(2)-6871-12679_12679	2797.45
(K)ESSHVIPLK(L)	1	50.86	32.7967	40.57	2		505.287	1008.56		2	407996	-0.001109	57	0	-1.099		65	QEp20-3792_Mukherjee_Sumit_band_2-(2)-6535-12157_12157	2695.1
(K)ESSHVIPLK(L)	1	45.98	32.7967	33.7	2		505.287	1008.56		2	171958	-0.0004377	57	0	-0.4335		65	QEp20-3792_Mukherjee_Sumit_band_2-(2)-7392-13507_13507	2961.25
(K)ESSHVIPLK(L)	1	47.64	32.393	38.47	2		505.288	1008.56		2	393242	0.0001116	57	0	0.1106		65	QEp20-3792_Mukherjee_Sumit_band_2-(2)-6295-11816_11816	2632.81
(K)ESSHVIPLK(L)	1	43.24	32.7967	31.92	2		505.287	1008.56	235000000	2	1603630	-0.0003766	57	0	-0.3731		65	QEp20-3792_Mukherjee_Sumit_band_2-(2)-5226-10259_10259	2345.96
(K)ESSHVIPLK(L)	1	43.09	32.7784	34.15	2		505.287	1008.56	235000000	2	2022660	-0.0002546	57	0	-0.2522		65	QEp20-3792_Mukherjee_Sumit_band_2-(2)-5153-10151_10151	2325.65
(K)ESSHVIPLK(L)	1	42.71	32.7784	30.97	2		505.287	1008.56		2	4952490	-0.0001935	57	0	-0.1917		65	QEp20-3792_Mukherjee_Sumit_band_2-(2)-4763-9590_9590	2223.38
(K)ESSHVIPLK(L)	1	42.6	32.7784	32.12	2		505.287	1008.56	45600000	2	1279940	-0.0002546	57	0	-0.2522		65	QEp20-3792_Mukherjee_Sumit_band_2-(2)-5378-10481_10481	2387.23
(K)ESSHVIPLK(L)	1	42.52	32.7784	28.73	2		505.287	1008.56	235000000	2	1399450	-0.0003156	57	0	-0.3126		65	QEp20-3792_Mukherjee_Sumit_band_2-(2)-5300-10369_10369	2366.62
(K)ESSHVIPLK(L)	1	43.43	32.2994	30.8	2		505.288	1008.56	38700000000	2	113000000	0.0002337	57	0	0.2315		65	QEp20-3792_Mukherjee_Sumit_band_2-(2)-4144-8748_8748	2080.58
(K)ESSHVIPLK(L)	1	41.67	32.7784	30.06	2		505.287	1008.56	38700000000	2	129000000	-0.0001935	57	0	-0.1917		65	QEp20-3792_Mukherjee_Sumit_band_2-(2)-4052-8625_8625	2059.85
(K)ESSHVIPLK(L)	1	44.02	32.7967	33.63	2		505.287	1008.56	10200000	2	807779	-0.0008039	57	0	-0.7963		65	QEp20-3792_Mukherjee_Sumit_band_2-(2)-5709-11000_11000	2489.38
(K)ESSHVIPLK(L)	1	43.09	32.2994	34.92	2		505.288	1008.56		2	406294	0.0001727	57	0	0.171		65	QEp20-3792_Mukherjee_Sumit_band_2-(2)-6461-12048_12048	2674.29
(K)ESSHVIPLK(L)	1	43.11	32.393	31.75	2		505.288	1008.56	45600000	2	1106300	0.0001116	57	0	0.1106		65	QEp20-3792_Mukherjee_Sumit_band_2-(2)-5439-10583_10583	2408.17
(K)ESSHVIPLK(L)	1	43.44	32.7784	32.72	2		505.288	1008.56	38700000000	2	132000000	5.061e-05	57	0	0.05013		65	QEp20-3792_Mukherjee_Sumit_band_2-(2)-3886-8391_8391	2019
(K)ESSHVIPLK(L)	1	43.33	32.7784	30.9	2		505.288	1008.56	10200000	2	675886	-1.042e-05	57	0	-0.01032		65	QEp20-3792_Mukherjee_Sumit_band_2-(2)-5783-11109_11109	2509.85
(K)ESSHVIPLK(L)	1	42.84	32.2994	34.6	2		505.288	1008.56	38700000000	2	30300000	0.0002337	57	0	0.2315		65	QEp20-3792_Mukherjee_Sumit_band_2-(2)-4480-9218_9218	2161.92
(K)ESSHVIPLK(L)	1	43.74	32.7967	32.44	2		505.287	1008.56		2	576088	-0.0006818	57	0	-0.6753		65	QEp20-3792_Mukherjee_Sumit_band_2-(2)-5929-11326_11326	2550.75
(K)ESSHVIPLK(L)	1	40.95	32.7784	33.07	2		505.287	1008.56		2	7014150	-0.0001935	57	0	-0.1917		65	QEp20-3792_Mukherjee_Sumit_band_2-(2)-4662-9461_9461	2202.84
(K)ESSHVIPLK(L)	1	42.66	32.7784	33.85	2		505.288	1008.56		2	16200000	5.061e-05	57	0	0.05013		65	QEp20-3792_Mukherjee_Sumit_band_2-(2)-4561-9332_9332	2182.31
(K)ESSHVIPLK(L)	1	42.08	32.7784	28.2	2		505.288	1008.56	38700000000	2	93200000	5.061e-05	57	0	0.05013		65	QEp20-3792_Mukherjee_Sumit_band_2-(2)-4226-8865_8865	2100.75
(K)ESSHVIPLK(L)	1	44.68	32.7967	35.98	2		505.287	1008.56		2	551105	-0.001109	57	0	-1.099		65	QEp20-3792_Mukherjee_Sumit_band_2-(2)-6211-11699_11699	2612.5
(K)ESSHVIPLK(L)	1	42.23	32.7967	30.89	2		505.287	1008.56	10200000	2	839656	-0.0004987	57	0	-0.494		65	QEp20-3792_Mukherjee_Sumit_band_2-(2)-5572-10789_10789	2448.64
(K)ESSHVIPLK(L)	1	44.48	32.2994	30.49	2		505.288	1008.56	38700000000	2	59800000	0.0004168	57	0	0.4129		65	QEp20-3792_Mukherjee_Sumit_band_2-(2)-4402-9106_9106	2141.78
(K)ESSHVIPLK(L)	1	41.65	32.7967	28.99	2		505.287	1008.56		2	717036	-0.0005597	57	0	-0.5544		65	QEp20-3792_Mukherjee_Sumit_band_2-(2)-5857-11218_11218	2530.29
(K)ESSHVIPLK(L)	1	40.33	32.2994	33.4	2		505.288	1008.56		2	929003	0.0002948	57	0	0.292		65	QEp20-3792_Mukherjee_Sumit_band_2-(2)-6033-11457_11457	2571.72
(K)ESSHVIPLK(L)	1	46.7	32.3096	35.06	2		505.288	1008.56	38700000000	2	162000000	0.0009661	57	0	0.957		65	QEp20-3792_Mukherjee_Sumit_band_2-(2)-3967-8506_8506	2039.15
(K)ESSHVIPLK(L)	1	46.41	33.8021	35.3	2		505.287	1008.56		2	174692	-0.001414	57	0	-1.401		65	QEp20-3792_Mukherjee_Sumit_band_2-(2)-7309-13391_13391	2940.49
(K)ESSHVIPLK(L)	1	41	32.7967	29.1	2		505.287	1008.56		2	237026	-0.0006208	57	0	-0.6149		65	QEp20-3792_Mukherjee_Sumit_band_2-(2)-6924-12776_12776	2818
(K)ESSHVIPLK(L)	1	43.1	32.7967	32.33	2		505.287	1008.56	38700000000	2	290771	-0.000926	57	0	-0.9172		65	QEp20-3792_Mukherjee_Sumit_band_2-(2)-3791-8266_8266	1998.12
(K)ESSHVIPLK(L)	1	46.28	33.8021	35.02	2		505.287	1008.56		2	158628	-0.001414	57	0	-1.401		65	QEp20-3792_Mukherjee_Sumit_band_2-(2)-7488-13629_13629	2981.45
(K)ESSHVIPLK(L)	1	38.82	32.2994	27.71	2		505.288	1008.56		2	566611	0.0002948	57	0	0.292		65	QEp20-3792_Mukherjee_Sumit_band_2-(2)-11644-22739_22739	5104.08
(K)ESSHVIPLK(L)	1	40.18	32.2994	31	2		505.288	1008.56	148000000	2	3797680	0.0004168	57	0	0.4129		65	QEp20-3792_Mukherjee_Sumit_band_2-(2)-4854-9711_9711	2243.63
(K)ESSHVIPLK(L)	1	37.72	32.7967	28.59	2		505.287	1008.56		2	408979	-0.0008039	57	0	-0.7963		65	QEp20-3792_Mukherjee_Sumit_band_2-(2)-6376-11930_11930	2653.17
(K)ESSHVIPLK(L)	1	38.92	32.7967	29.59	2		505.287	1008.56		2	181528	-0.0008649	57	0	-0.8567		65	QEp20-3792_Mukherjee_Sumit_band_2-(2)-7237-13283_13283	2920.01
(K)ESSHVIPLK(L)	1	35.9	32.393	25.28	2		505.288	1008.56		2	1099190	0.0001116	57	0	0.1106		65	QEp20-3792_Mukherjee_Sumit_band_2-(2)-5501-10683_10683	2428.4
(K)ESSHVIPLK(L)	1	35.19	32.2994	27.12	2		505.288	1008.56		2	286379	0.0002337	57	0	0.2315		65	QEp20-3792_Mukherjee_Sumit_band_2-(2)-6817-12583_12583	2777.11
(K)ESSHVIPLK(L)	1	35.62	32.7784	25.68	2		505.288	1008.56		2	727278	5.061e-05	57	0	0.05013		65	QEp20-3792_Mukherjee_Sumit_band_2-(2)-6121-11577_11577	2591.97
(K)ESSHVIPLK(L)	1	33.67	32.7784	23.14	2		505.287	1008.56		2	374503	-0.0001935	57	0	-0.1917		65	QEp20-3792_Mukherjee_Sumit_band_2-(2)-6614-12269_12269	2715.92
(K)ESSHVIPLK(L)	0.99	37.46	33.8021	23.57	2		505.287	1008.56		2	346215	-0.001536	57	0	-1.522		65	QEp20-3792_Mukherjee_Sumit_band_2-(2)-11292-21047_21047	4612.22
(K)ESSHVIPLK(L)	0.99	45.59	33.5295	34.34	2		505.286	1008.56		2	164212	-0.003001	57	0	-2.973		65	QEp20-3792_Mukherjee_Sumit_band_2-(2)-7760-13989_13989	3042.58
(K)ESSHVIPLK(L)	0.99	42.85	33.7475	30.64	2		505.286	1008.56		2	170667	-0.002452	57	0	-2.429		65	QEp20-3792_Mukherjee_Sumit_band_2-(2)-7849-14108_14108	3063.21
(K)ESSHVIPLK(L)	0.99	35.84	32.3096	24.44	2		505.288	1008.56		2	3488660	0.0008441	57	0	0.8361		65	QEp20-3792_Mukherjee_Sumit_band_2-(2)-4936-9825_9825	2263.86
(K)ESSHVIPLK(L)	0.99	30.71	32.7967	20.95	2		505.287	1008.56		2	128926	-0.0008039	57	0	-0.7963		65	QEp20-3792_Mukherjee_Sumit_band_2-(2)-8050-14363_14363	3105.2
(K)ESSHVIPLK(L)	0.99	29.24	32.7967	21.94	2		505.287	1008.56		2	178891	-0.0008039	57	0	-0.7963		65	QEp20-3792_Mukherjee_Sumit_band_2-(2)-7671-13870_13870	3022.19
(K)ESSHVIPLK(L)	0.99	28.98	32.7967	19.76	2		505.287	1008.56		2	234599	-0.0008039	57	0	-0.7963		65	QEp20-3792_Mukherjee_Sumit_band_2-(2)-7152-13166_13166	2899.18
(K)ESSHVIPLK(L)	0.98	32.89	33.8021	20.31	2		505.287	1008.56		2	273904	-0.001353	57	0	-1.34		65	QEp20-3792_Mukherjee_Sumit_band_2-(2)-6761-12486_12486	2756.71
(K)ESSHVIPLK(L)	0.98	29.83	32.7967	20.71	2		505.287	1008.56		2	308289	-0.00117	57	0	-1.159		65	QEp20-3792_Mukherjee_Sumit_band_2-(2)-6693-12381_12381	2736.31
(K)ESSHVIPLK(L)	0.98	31.4	33.8021	21.95	2		505.287	1008.56		2	253276	-0.001353	57	0	-1.34		65	QEp20-3792_Mukherjee_Sumit_band_2-(2)-6979-12873_12873	2838.6
(K)ESSHVIPLK(L)	0.96	27.87	32.3096	18.5	2		505.288	1008.56		2	4014940	0.0008441	57	0	0.8361		65	QEp20-3792_Mukherjee_Sumit_band_2-(2)-5011-9935_9935	2284.42
(K)ESSHVIPLK(L)	0.95	21.88	32.393	14.95	2		505.288	1008.56		2	167390	0.0001116	57	0	0.1106		65	QEp20-3792_Mukherjee_Sumit_band_2-(2)-11700-22832_22832	5124.34
(K)ESSHVIPLK(L)	0.95	46.64	33.822	35.77	2		505.29	1008.57	21700000	2	459819	0.00475	57	0	4.705		65	QEp20-3792_Mukherjee_Sumit_band_2-(2)-11322-21214_21214	4660.01
(K)ESSHVIPLK(L)	0.95	26.22	33.8021	17.77	2		505.287	1008.56		2	140328	-0.001414	57	0	-1.401		65	QEp20-3792_Mukherjee_Sumit_band_2-(2)-8389-14830_14830	3187.61
(K)ESSHVIPLK(L)	0.95	23.39	32.7967	15.78	2		505.287	1008.56		2	176911	-0.000987	57	0	-0.9776		65	QEp20-3792_Mukherjee_Sumit_band_2-(2)-7581-13750_13750	3001.77
(K)ESSHVIPLKL(N)	0.99	27.65	31.5198	23.98	1		561.83	1121.64		2	89764.5	-0.0001871	57	0	-0.1666		66	QEp20-3792_Mukherjee_Sumit_band_2-(2)-8462-14929_14929	3205.06
(K)ESSHVIPLKL(N)	0.99	27.38	31.5198	13.28	1		561.829	1121.64		2	200520	-0.0005533	57	0	-0.4928		66	QEp20-3792_Mukherjee_Sumit_band_2-(2)-8373-14810_14810	3184.33
(K)ESSHVIPLKL(N)	0.98	26.8	31.5198	15.56	1		561.829	1121.64		2	125514	-0.001286	57	0	-1.145		66	QEp20-3792_Mukherjee_Sumit_band_2-(2)-8536-15038_15038	3225.66
(K)ESSHVIPLKLNK(K)	1	52.41	32.0951	45.32	2		455.601	1363.78		3	6519490	-0.0002526	57	0	-0.1851		68	QEp20-3792_Mukherjee_Sumit_band_2-(2)-9464-16271_16271	3436.05
(K)ESSHVIPLKLNK(K)	1	48.9	32.0978	41.98	2		455.601	1363.78		3	10800000	-0.0003442	57	0	-0.2522		68	QEp20-3792_Mukherjee_Sumit_band_2-(2)-9284-16032_16032	3395.55
(K)ESSHVIPLKLNK(K)	1	48.92	32.572	41.87	2		455.601	1363.78		3	3360700	-0.0005273	57	0	-0.3864		68	QEp20-3792_Mukherjee_Sumit_band_2-(2)-9742-16696_16696	3517.84
(K)ESSHVIPLKLNK(K)	1	52.38	32.0303	45.26	2		455.601	1363.78	2420000000	3	14100000	-6.952e-05	57	0	-0.05094		68	QEp20-3792_Mukherjee_Sumit_band_2-(2)-8989-15654_15654	3333.53
(K)ESSHVIPLKLNK(K)	1	52.3	32.5768	45.56	2		455.601	1363.78		3	2935990	-0.0009851	57	0	-0.7218		68	QEp20-3792_Mukherjee_Sumit_band_2-(2)-9795-16792_16792	3537.91
(K)ESSHVIPLKLNK(K)	1	46.73	32.0951	39.61	2		455.601	1363.78	2420000000	3	11100000	-0.0002526	57	0	-0.1851		68	QEp20-3792_Mukherjee_Sumit_band_2-(2)-8884-15523_15523	3312.63
(K)ESSHVIPLKLNK(K)	1	46.98	32.572	39.44	2		455.601	1363.78		3	3652750	-0.0006188	57	0	-0.4534		68	QEp20-3792_Mukherjee_Sumit_band_2-(2)-9677-16592_16592	3497.28
(K)ESSHVIPLKLNK(K)	1	49.01	32.0303	42.01	2		455.601	1363.78		3	10900000	2.203e-05	57	0	0.01614		68	QEp20-3792_Mukherjee_Sumit_band_2-(2)-8714-15290_15290	3271.39
(K)ESSHVIPLKLNK(K)	1	44.79	32.572	37.93	2		455.601	1363.78		3	3367440	-0.0006188	57	0	-0.4534		68	QEp20-3792_Mukherjee_Sumit_band_2-(2)-9618-16493_16493	3476.83
(K)ESSHVIPLKLNK(K)	1	44.1	32.0951	36.92	2		455.601	1363.78	2420000000	3	11100000	-0.0002526	57	0	-0.1851		68	QEp20-3792_Mukherjee_Sumit_band_2-(2)-8794-15403_15403	3291.95
(K)ESSHVIPLKLNK(K)	1	42.76	32.0951	34.67	2		455.601	1363.78	8786260	3	1343160	-0.0002526	57	0	-0.1851		68	QEp20-3792_Mukherjee_Sumit_band_2-(2)-9896-16979_16979	3579.07
(K)ESSHVIPLKLNK(K)	1	40.92	32.572	33.8	2		455.601	1363.78		3	6525980	-0.0007104	57	0	-0.5205		68	QEp20-3792_Mukherjee_Sumit_band_2-(2)-8631-15175_15175	3250.76
(K)ESSHVIPLKLNK(K)	1	38.76	32.0951	31.72	2		455.601	1363.78		3	9440720	-0.0002526	57	0	-0.1851		68	QEp20-3792_Mukherjee_Sumit_band_2-(2)-9184-15905_15905	3374.73
(K)ESSHVIPLKLNK(K)	1	34.19	32.0951	30.03	2		455.601	1363.78		3	12000000	-0.0002526	57	0	-0.1851		68	QEp20-3792_Mukherjee_Sumit_band_2-(2)-9088-15780_15780	3354.06
(K)ESSHVIPLKLNK(K)	1	38.3	32.572	30.04	2		455.601	1363.78		3	157377	-0.0008019	57	0	-0.5876		68	QEp20-3792_Mukherjee_Sumit_band_2-(2)-11752-22928_22928	5146.21
(K)ESSHVIPLKLNK(K)	1	31.5	32.0951	23.45	2		455.601	1363.78		3	7213990	-0.0002526	57	0	-0.1851		68	QEp20-3792_Mukherjee_Sumit_band_2-(2)-9379-16155_16155	3415.75
(K)ESSHVIPLKLNK(K)	1	35.41	32.5768	31	2		455.601	1363.78		3	1117240	-0.0009851	57	0	-0.7218		68	QEp20-3792_Mukherjee_Sumit_band_2-(2)-9933-17065_17065	3599.4
(K)ESSHVIPLKLNK(K)	1	35.16	32.5624	27.06	2		455.601	1363.78		3	2513160	-0.00126	57	0	-0.923		68	QEp20-3792_Mukherjee_Sumit_band_2-(2)-8554-15063_15063	3230.1
(K)ESSHVIPLKLNK(K)	1	35.16	32.572	27.05	2		455.601	1363.78		3	4245440	-0.0008019	57	0	-0.5876		68	QEp20-3792_Mukherjee_Sumit_band_2-(2)-9556-16393_16393	3456.68
(K)ESSHVIPLKLNK(K)	1	41.96	32.0629	41.96	2		682.899	1363.78	14700000	2	168389	0.0003407	57	0	0.2496		68	QEp20-3792_Mukherjee_Sumit_band_2-(2)-9684-16601_16601	3498.78
(K)ESSHVIPLKLNK(K)	1	30.65	32.572	22.67	2		455.601	1363.78		3	1517040	-0.0006188	57	0	-0.4534		68	QEp20-3792_Mukherjee_Sumit_band_2-(2)-9853-16891_16891	3558.63
(K)ESSHVIPLKLNK(K)	1	41.88	32.0303	38.45	2		682.899	1363.78		2	158727	-2.556e-05	57	0	-0.01873		68	QEp20-3792_Mukherjee_Sumit_band_2-(2)-9751-16707_16707	3519.53
(K)ESSHVIPLKLNK(K)	1	41.41	32.5768	34.2	2		682.898	1363.78	45000000	2	399254	-0.001002	57	0	-0.7343		68	QEp20-3792_Mukherjee_Sumit_band_2-(2)-9384-16162_16162	3417.02
(K)ESSHVIPLKLNK(K)	1	40.96	32.572	29.13	2		682.898	1363.78	158000000	2	644286	-0.000758	57	0	-0.5554		68	QEp20-3792_Mukherjee_Sumit_band_2-(2)-8720-15297_15297	3272.51
(K)ESSHVIPLKLNK(K)	1	28.05	32.572	28.05	2		455.601	1363.78		3	1344610	-0.0007104	57	0	-0.5205		68	QEp20-3792_Mukherjee_Sumit_band_2-(2)-10028-17254_17254	3641.65
(K)ESSHVIPLKLNK(K)	1	37.95	32.0303	34.57	2		682.899	1363.78		2	1363870	-2.556e-05	57	0	-0.01873		68	QEp20-3792_Mukherjee_Sumit_band_2-(2)-8891-15532_15532	3314.12
(K)ESSHVIPLKLNK(K)	1	37.58	32.5768	37.58	2		682.898	1363.78		2	612381	-0.001002	57	0	-0.7343		68	QEp20-3792_Mukherjee_Sumit_band_2-(2)-9090-15784_15784	3354.98
(K)ESSHVIPLKLNK(K)	1	34.57	32.572	29.61	2		682.898	1363.78		2	998142	-0.0005138	57	0	-0.3765		68	QEp20-3792_Mukherjee_Sumit_band_2-(2)-8995-15661_15661	3334.64
(K)ESSHVIPLKLNK(K)	1	38.05	32.5624	38.05	2		682.898	1363.78		2	312232	-0.001246	57	0	-0.9132		68	QEp20-3792_Mukherjee_Sumit_band_2-(2)-9471-16281_16281	3437.79
(K)ESSHVIPLKLNK(K)	1	42.45	32.5503	41.94	2		682.897	1363.78		2	80231.1	-0.002467	57	0	-1.808		68	QEp20-3792_Mukherjee_Sumit_band_2-(2)-9855-16896_16896	3559.85
(K)ESSHVIPLKLNK(K)	1	37.65	32.5624	27.76	2		682.898	1363.78		2	897320	-0.001368	57	0	-1.003		68	QEp20-3792_Mukherjee_Sumit_band_2-(2)-8799-15410_15410	3293.22
(K)ESSHVIPLKLNK(K)	1	34.6	32.0303	29.1	2		682.899	1363.78		2	662376	-2.556e-05	57	0	-0.01873		68	QEp20-3792_Mukherjee_Sumit_band_2-(2)-9189-15911_15911	3375.72
(K)ESSHVIPLKLNK(K)	1	35.48	32.572	35.48	2		682.898	1363.78		2	85109.7	-0.0006359	57	0	-0.4659		68	QEp20-3792_Mukherjee_Sumit_band_2-(2)-9901-16986_16986	3580.27
(K)ESSHVIPLKLNK(K)	1	35.38	32.5744	34.83	2		682.898	1363.78		2	97571.4	-0.0008801	57	0	-0.6448		68	QEp20-3792_Mukherjee_Sumit_band_2-(2)-8556-15067_15067	3231.07
(K)ESSHVIPLKLNK(K)	1	28.68	32.5768	28.68	2		455.601	1363.78		3	1047940	-0.001168	57	0	-0.8559		68	QEp20-3792_Mukherjee_Sumit_band_2-(2)-10128-17496_17496	3699.73
(K)ESSHVIPLKLNK(K)	1	24.72	32.572	24.72	2		455.601	1363.78		3	925295	-0.0006188	57	0	-0.4534		68	QEp20-3792_Mukherjee_Sumit_band_2-(2)-10234-17776_17776	3768.72
(K)ESSHVIPLKLNK(K)	0.99	37.78	32.5672	24.44	2		682.898	1363.78		2	508728	-0.001979	57	0	-1.45		68	QEp20-3792_Mukherjee_Sumit_band_2-(2)-9290-16039_16039	3396.67
(K)ESSHVIPLKLNK(K)	0.99	27.81	32.5768	23.78	2		455.601	1363.78		3	630679	-0.0009851	57	0	-0.7218		68	QEp20-3792_Mukherjee_Sumit_band_2-(2)-8477-14952_14952	3209.55
(K)ESSHVIPLKLNK(K)	0.99	34.95	32.5624	34.95	2		682.898	1363.78		2	352780	-0.001368	57	0	-1.003		68	QEp20-3792_Mukherjee_Sumit_band_2-(2)-8636-15181_15181	3251.74
(K)ESSHVIPLKLNK(K)	0.99	22.47	32.0303	21.01	2		455.601	1363.78		3	79296	-0.0001611	57	0	-0.118		68	QEp20-3792_Mukherjee_Sumit_band_2-(2)-11649-22745_22745	5105.1
(K)ESSHVIPLKLNK(K)	0.99	36.2	32.071	28.63	2		682.899	1363.78		2	197877	0.001195	57	0	0.8757		68	QEp20-3792_Mukherjee_Sumit_band_2-(2)-9625-16502_16502	3478.41
(K)ESSHVIPLKLNK(K)	0.99	22.7	32.0629	17.23	2		341.953	1363.78		4	4031650	0.000802	57	0	0.5877		68	QEp20-3792_Mukherjee_Sumit_band_2-(2)-9383-16161_16161	3416.89
(K)ESSHVIPLKLNK(K)	0.99	24.93	32.5768	14.51	2		455.601	1363.78		3	115814	-0.0009851	57	0	-0.7218		68	QEp20-3792_Mukherjee_Sumit_band_2-(2)-11707-22841_22841	5125.91
(K)ESSHVIPLKLNK(K)	0.99	31.07	32.5624	31.07	2		682.898	1363.78		2	147015	-0.001246	57	0	-0.9132		68	QEp20-3792_Mukherjee_Sumit_band_2-(2)-9802-16802_16802	3539.79
(K)ESSHVIPLKLNK(K)	0.99	22.23	32.0629	21.14	2		341.953	1363.78		4	3721210	0.0001917	57	0	0.1405		68	QEp20-3792_Mukherjee_Sumit_band_2-(2)-9559-16397_16397	3457.4
(K)ESSHVIPLKLNK(K)	0.99	21.33	32.572	12.25	2		455.601	1363.78		3	90194.8	-0.0005273	57	0	-0.3864		68	QEp20-3792_Mukherjee_Sumit_band_2-(2)-11782-23006_23006	5166.65
(K)ESSHVIPLKLNK(K)	0.98	21.38	32.0629	13.58	2		341.953	1363.78		4	6792390	0.0004358	57	0	0.3193		68	QEp20-3792_Mukherjee_Sumit_band_2-(2)-9089-15783_15783	3354.86
(K)ESSHVIPLKLNK(K)	0.98	21.34	32.0629	13.53	2		341.953	1363.78		4	6125800	0.0003138	57	0	0.2299		68	QEp20-3792_Mukherjee_Sumit_band_2-(2)-8798-15409_15409	3293.09
(K)ESSHVIPLKLNK(K)	0.98	29.52	32.5624	29.52	2		682.898	1363.78		2	325632	-0.00149	57	0	-1.092		68	QEp20-3792_Mukherjee_Sumit_band_2-(2)-9560-16400_16400	3458.19
(K)ESSHVIPLKLNK(K)	0.97	21.16	32.0303	21.11	2		455.601	1363.78		3	886086	-6.952e-05	57	0	-0.05094		68	QEp20-3792_Mukherjee_Sumit_band_2-(2)-10064-17339_17339	3661.7
(K)ESSHVIPLKLNK(K)	0.97	19.56	32.0629	12.06	2		341.953	1363.78		4	4278290	0.0004358	57	0	0.3193		68	QEp20-3792_Mukherjee_Sumit_band_2-(2)-9469-16278_16278	3437.2
(K)ESSHVIPLKLNK(K)	0.97	19.89	32.572	19.21	2		341.953	1363.78		4	2068190	-0.0006628	57	0	-0.4856		68	QEp20-3792_Mukherjee_Sumit_band_2-(2)-8557-15068_15068	3231.14
(K)ESSHVIPLKLNK(K)	0.97	19.28	32.071	17.53	2		341.953	1363.78		4	5535490	0.00129	57	0	0.9454		68	QEp20-3792_Mukherjee_Sumit_band_2-(2)-9289-16038_16038	3396.54
(K)ESSHVIPLKLNK(K)	0.97	18.86	32.0303	17.68	2		341.953	1363.78		4	2875520	-0.0001745	57	0	-0.1279		68	QEp20-3792_Mukherjee_Sumit_band_2-(2)-9681-16597_16597	3498.14
(K)ESSHVIPLKLNK(K)	0.97	18.88	32.0629	11.4	2		341.953	1363.78		4	6790350	0.0009241	57	0	0.6771		68	QEp20-3792_Mukherjee_Sumit_band_2-(2)-8719-15296_15296	3272.38
(K)ESSHVIPLKLNK(K)	0.96	18.58	32.071	16.79	2		341.953	1363.78		4	6763670	0.001168	57	0	0.856		68	QEp20-3792_Mukherjee_Sumit_band_2-(2)-9188-15910_15910	3375.58
(K)ESSHVIPLKLNK(K)	0.96	18.51	32.0629	16.77	2		341.953	1363.78		4	6614970	0.0005579	57	0	0.4088		68	QEp20-3792_Mukherjee_Sumit_band_2-(2)-8888-15528_15528	3313.48
(K)ESSHVIPLKLNK(K)	0.96	18.33	32.0629	17.17	2		341.953	1363.78		4	7707020	0.0005579	57	0	0.4088		68	QEp20-3792_Mukherjee_Sumit_band_2-(2)-8994-15660_15660	3334.51
(K)ESSHVIPLKLNK(K)	0.95	23.92	32.0629	23.77	2		682.899	1363.78		2	64410.9	0.0008289	57	0	0.6074		68	QEp20-3792_Mukherjee_Sumit_band_2-(2)-9937-17073_17073	3601.12
(K)ESSHVIPLKLNK(K)	0.95	17.72	32.0629	16.14	2		341.953	1363.78		4	4210210	0.0003138	57	0	0.2299		68	QEp20-3792_Mukherjee_Sumit_band_2-(2)-8635-15180_15180	3251.61
(K)ESSHVIPLKLNK(K)	0.95	19.38	32.5768	19.38	2		455.601	1363.78		3	690303	-0.0009851	57	0	-0.7218		68	QEp20-3792_Mukherjee_Sumit_band_2-(2)-10201-17693_17693	3748.5
(K)ESSHVIPLKLNK(K)	0.95	17.52	32.0629	17.07	2		341.953	1363.78		4	3249770	0.0001917	57	0	0.1405		68	QEp20-3792_Mukherjee_Sumit_band_2-(2)-9622-16498_16498	3477.68
(E)SSHVIPLK(L)	0.99	54.66	29.3601	44.21	1		440.765	879.516		2	2419410	-0.002088	58	0	-2.371		65	QEp20-3792_Mukherjee_Sumit_band_2-(2)-4501-9249_9249	2167.66
(E)SSHVIPLK(L)	0.99	45.46	29.2942	35.67	1		440.766	879.517	177000000	2	9291920	-0.0006233	58	0	-0.7079		65	QEp20-3792_Mukherjee_Sumit_band_2-(2)-4076-8655_8655	2064.5
(E)SSHVIPLK(L)	0.99	44.56	29.2942	34.77	1		440.766	879.517	480000000	2	5915710	-0.0004402	58	0	-0.4999		65	QEp20-3792_Mukherjee_Sumit_band_2-(2)-4339-9018_9018	2126.26
(E)SSHVIPLK(L)	0.99	44.56	29.2942	34.3	1		440.766	879.518	276000000	2	11900000	0.0001701	58	0	0.1932		65	QEp20-3792_Mukherjee_Sumit_band_2-(2)-3902-8416_8416	2023.84
(E)SSHVIPLK(L)	0.99	44.4	29.2942	34.55	1		440.766	879.518	177000000	2	10400000	-0.0003181	58	0	-0.3613		65	QEp20-3792_Mukherjee_Sumit_band_2-(2)-3990-8537_8537	2044.41
(E)SSHVIPLK(L)	0.99	44.34	29.2942	34.78	1		440.766	879.518	480000000	2	6892400	-0.0003792	58	0	-0.4306		65	QEp20-3792_Mukherjee_Sumit_band_2-(2)-4249-8895_8895	2105.36
(E)SSHVIPLK(L)	0.99	44.14	29.2942	34.06	1		440.766	879.518	480000000	2	7368820	-7.4e-05	58	0	-0.08404		65	QEp20-3792_Mukherjee_Sumit_band_2-(2)-4164-8775_8775	2084.81
(E)SSHVIPLK(L)	0.99	44.12	29.2942	33.1	1		440.766	879.517	276000000	2	884043	-0.0006843	58	0	-0.7772		65	QEp20-3792_Mukherjee_Sumit_band_2-(2)-3811-8295_8295	2003.47
(E)SSHVIPLK(L)	0.99	43.98	29.2942	35.54	1		440.766	879.517	480000000	2	4875840	-0.0005623	58	0	-0.6386		65	QEp20-3792_Mukherjee_Sumit_band_2-(2)-4421-9134_9134	2146.79
(E)SSHVIPLK(L)	0.99	37.88	29.2942	27.7	1		440.767	879.519		2	1077740	0.0006584	58	0	0.7478		65	QEp20-3792_Mukherjee_Sumit_band_2-(2)-4595-9375_9375	2189.06
(E)SSHVIPLK(L)	0.99	33.28	29.2942	28.22	1		440.767	879.518		2	401728	0.0005364	58	0	0.6091		65	QEp20-3792_Mukherjee_Sumit_band_2-(2)-4824-9672_9672	2237.38
(E)SSHVIPLK(L)	0.99	30.1	29.2942	26.03	1		440.766	879.518		2	918446	0.0001701	58	0	0.1932		65	QEp20-3792_Mukherjee_Sumit_band_2-(2)-4732-9550_9550	2217.05
(K)KNPNDHKK(L)	0.99	48.25	34.3902	35.45	2		490.767	979.519	14500000	2	448268	-0.0006871	69	0	-0.7007		76	QEp20-3792_Mukherjee_Sumit_band_2-(2)-1872-5498_5498	1487.38
(K)KNPNDHKK(L)	0.99	47.94	34.3361	35.3	2		490.767	979.52	48400000	2	2122860	-0.0001988	69	0	-0.2027		76	QEp20-3792_Mukherjee_Sumit_band_2-(2)-4994-9909_9909	2279.4
(K)KNPNDHKK(L)	0.99	47.88	34.3361	35.91	2		490.767	979.52	18500000	2	354860	-0.0001988	69	0	-0.2027		76	QEp20-3792_Mukherjee_Sumit_band_2-(2)-1431-4704_4704	1315.26
(K)KNPNDHKK(L)	0.99	47.78	34.3361	37.09	2		490.767	979.52	18000000	2	255980	-7.673e-05	69	0	-0.07826		76	QEp20-3792_Mukherjee_Sumit_band_2-(2)-1541-4898_4898	1356.49
(K)KNPNDHKK(L)	0.99	47.74	34.3473	33.89	2		490.767	979.52		2	4258960	4.534e-05	69	0	0.04624		76	QEp20-3792_Mukherjee_Sumit_band_2-(2)-3217-7464_7464	1854.27
(K)KNPNDHKK(L)	0.99	47.53	34.3616	35.18	2		490.768	979.521	182000000	2	2892860	0.0008998	69	0	0.9177		76	QEp20-3792_Mukherjee_Sumit_band_2-(2)-3968-8507_8507	2039.23
(K)KNPNDHKK(L)	0.99	47.43	34.3902	38.5	2		490.767	979.52		2	842629	-0.000504	69	0	-0.514		76	QEp20-3792_Mukherjee_Sumit_band_2-(2)-5692-10975_10975	2484.67
(K)KNPNDHKK(L)	0.99	47.32	34.3473	34.19	2		490.767	979.52	18000000	2	194459	-1.57e-05	69	0	-0.01601		76	QEp20-3792_Mukherjee_Sumit_band_2-(2)-1600-4995_4995	1376.74
(K)KNPNDHKK(L)	0.99	47.24	34.3473	33.66	2		490.768	979.521		2	959669	0.0005947	69	0	0.6065		76	QEp20-3792_Mukherjee_Sumit_band_2-(2)-5422-10555_10555	2402.38
(K)KNPNDHKK(L)	0.99	46.81	34.3361	33.09	2		490.767	979.52	650000000	2	4257320	-0.0001988	69	0	-0.2027		76	QEp20-3792_Mukherjee_Sumit_band_2-(2)-2780-6867_6867	1752.34
(K)KNPNDHKK(L)	0.99	46.78	34.3902	34.02	2		490.767	979.52	18000000	2	376207	-0.0003819	69	0	-0.3895		76	QEp20-3792_Mukherjee_Sumit_band_2-(2)-1487-4802_4802	1336.13
(K)KNPNDHKK(L)	0.99	46.33	34.3902	32.64	2		490.767	979.52	182000000	2	2861590	-0.000504	69	0	-0.514		76	QEp20-3792_Mukherjee_Sumit_band_2-(2)-3789-8264_8264	1997.9
(K)KNPNDHKK(L)	0.99	46.28	34.3473	33.71	2		490.767	979.52		2	816732	0.0003505	69	0	0.3575		76	QEp20-3792_Mukherjee_Sumit_band_2-(2)-5483-10656_10656	2423.2
(K)KNPNDHKK(L)	0.99	46.22	34.3473	33.88	2		490.767	979.52	101000000	2	2641150	0.0002895	69	0	0.2952		76	QEp20-3792_Mukherjee_Sumit_band_2-(2)-4145-8749_8749	2080.69
(K)KNPNDHKK(L)	0.99	46.03	34.3361	34.61	2		490.767	979.52	48400000	2	1950970	-7.673e-05	69	0	-0.07826		76	QEp20-3792_Mukherjee_Sumit_band_2-(2)-5061-10014_10014	2299.94
(K)KNPNDHKK(L)	0.99	45.95	34.3473	34.55	2		490.767	979.52	14500000	2	890100	-1.57e-05	69	0	-0.01601		76	QEp20-3792_Mukherjee_Sumit_band_2-(2)-1998-5699_5699	1528.02
(K)KNPNDHKK(L)	0.99	45.33	34.0449	44.96	2		327.515	979.523	2160000000	3	7993260	0.002962	69	0	3.02		76	QEp20-3792_Mukherjee_Sumit_band_2-(2)-2233-6079_6079	1605.51
(K)KNPNDHKK(L)	0.99	45.33	34.3361	31.13	2		490.767	979.52	650000000	2	4150550	-7.673e-05	69	0	-0.07826		76	QEp20-3792_Mukherjee_Sumit_band_2-(2)-3141-7354_7354	1833.97
(K)KNPNDHKK(L)	0.99	45.22	34.3902	32.64	2		490.767	979.52	82700000	2	2794150	-0.0002598	69	0	-0.265		76	QEp20-3792_Mukherjee_Sumit_band_2-(2)-2459-6417_6417	1670.44
(K)KNPNDHKK(L)	0.99	44.89	34.3361	32.47	2		490.767	979.52	52500000	2	3255030	-7.673e-05	69	0	-0.07826		76	QEp20-3792_Mukherjee_Sumit_band_2-(2)-3715-8155_8155	1977.44
(K)KNPNDHKK(L)	0.99	44.82	34.3473	32.48	2		490.767	979.52		2	758927	-1.57e-05	69	0	-0.01601		76	QEp20-3792_Mukherjee_Sumit_band_2-(2)-5759-11079_11079	2505.01
(K)KNPNDHKK(L)	0.99	44.67	34.3473	32.16	2		490.767	979.52	42900000	2	995772	0.0001674	69	0	0.1707		76	QEp20-3792_Mukherjee_Sumit_band_2-(2)-2128-5903_5903	1568.45
(K)KNPNDHKK(L)	0.99	44.7	34.3902	33.19	2		490.767	979.52	42900000	2	1305740	-0.0003819	69	0	-0.3895		76	QEp20-3792_Mukherjee_Sumit_band_2-(2)-2247-6100_6100	1609.34
(K)KNPNDHKK(L)	0.99	44.67	34.3902	33.75	2		490.767	979.52	14500000	2	899612	-0.0004429	69	0	-0.4517		76	QEp20-3792_Mukherjee_Sumit_band_2-(2)-2062-5801_5801	1548.3
(K)KNPNDHKK(L)	0.99	44.5	34.3361	35.66	2		490.767	979.52	15000000	2	714275	-0.0001378	69	0	-0.1405		76	QEp20-3792_Mukherjee_Sumit_band_2-(2)-5930-11327_11327	2550.88
(K)KNPNDHKK(L)	0.99	44.43	34.3902	34.1	2		490.767	979.52	650000000	2	4389370	-0.0002598	69	0	-0.265		76	QEp20-3792_Mukherjee_Sumit_band_2-(2)-3054-7236_7236	1813.48
(K)KNPNDHKK(L)	0.99	44.32	34.3361	32.97	2		490.767	979.52	42900000	2	1138590	-7.673e-05	69	0	-0.07826		76	QEp20-3792_Mukherjee_Sumit_band_2-(2)-2181-5996_5996	1588.72
(K)KNPNDHKK(L)	0.99	44.12	34.3473	33.27	2		490.767	979.52	82700000	2	3187070	-1.57e-05	69	0	-0.01601		76	QEp20-3792_Mukherjee_Sumit_band_2-(2)-2610-6633_6633	1710.93
(K)KNPNDHKK(L)	0.99	44.09	34.3917	32.71	2		490.767	979.519	330000000	2	3264140	-0.001358	69	0	-1.385		76	QEp20-3792_Mukherjee_Sumit_band_2-(2)-3630-8038_8038	1956.68
(K)KNPNDHKK(L)	0.99	44.06	34.3917	31.62	2		490.767	979.519	101000000	2	2180220	-0.0009312	69	0	-0.9497		76	QEp20-3792_Mukherjee_Sumit_band_2-(2)-4320-8992_8992	2122
(K)KNPNDHKK(L)	0.99	43.94	34.3361	31.13	2		490.767	979.52	330000000	2	4323220	-0.0001378	69	0	-0.1405		76	QEp20-3792_Mukherjee_Sumit_band_2-(2)-3300-7578_7578	1874.44
(K)KNPNDHKK(L)	0.99	43.96	34.3902	32.45	2		490.767	979.52	36700000	2	1818410	-0.0002598	69	0	-0.265		76	QEp20-3792_Mukherjee_Sumit_band_2-(2)-4832-9682_9682	2238.91
(K)KNPNDHKK(L)	0.99	45.32	35.9671	35.05	2		490.767	979.518	650000000	2	5045430	-0.001664	69	0	-1.697		76	QEp20-3792_Mukherjee_Sumit_band_2-(2)-2968-7117_7117	1792.95
(K)KNPNDHKK(L)	0.99	43.59	34.3361	33.33	2		490.767	979.52	48400000	2	1289900	-0.0001988	69	0	-0.2027		76	QEp20-3792_Mukherjee_Sumit_band_2-(2)-5204-10229_10229	2340.63
(K)KNPNDHKK(L)	0.99	43.27	34.3473	31.81	2		490.767	979.52	48400000	2	1809670	0.0001064	69	0	0.1085		76	QEp20-3792_Mukherjee_Sumit_band_2-(2)-5133-10122_10122	2320.3
(K)KNPNDHKK(L)	0.99	43.25	34.3361	31.59	2		490.767	979.52	14500000	2	713357	-0.0001378	69	0	-0.1405		76	QEp20-3792_Mukherjee_Sumit_band_2-(2)-1939-5601_5601	1507.56
(K)KNPNDHKK(L)	0.99	43.08	34.3473	37.63	2		327.514	979.521	1030000000	3	6684090	0.0006728	69	0	0.6861		76	QEp20-3792_Mukherjee_Sumit_band_2-(2)-4302-8968_8968	2118.17
(K)KNPNDHKK(L)	0.99	43.04	34.3473	30.55	2		490.767	979.52	42900000	2	2506890	4.534e-05	69	0	0.04624		76	QEp20-3792_Mukherjee_Sumit_band_2-(2)-2393-6315_6315	1650.2
(K)KNPNDHKK(L)	0.99	43.03	34.3473	39.97	2		327.514	979.52	604000000	3	5370570	0.0001234	69	0	0.1259		76	QEp20-3792_Mukherjee_Sumit_band_2-(2)-4747-9571_9571	2220.56
(K)KNPNDHKK(L)	0.99	42.97	34.3473	30.58	2		490.767	979.52		2	888280	-1.57e-05	69	0	-0.01601		76	QEp20-3792_Mukherjee_Sumit_band_2-(2)-5621-10868_10868	2464.46
(K)KNPNDHKK(L)	0.99	42.93	34.3616	36.02	2		327.514	979.521	1780000000	3	13500000	0.001039	69	0	1.06		76	QEp20-3792_Mukherjee_Sumit_band_2-(2)-3546-7917_7917	1934.29
(K)KNPNDHKK(L)	0.99	42.83	34.3473	32.56	2		327.514	979.52	1030000000	3	7156050	0.0003066	69	0	0.3126		76	QEp20-3792_Mukherjee_Sumit_band_2-(2)-4551-9319_9319	2180.14
(K)KNPNDHKK(L)	0.99	42.5	34.3902	28.67	2		490.767	979.519	330000000	2	4051480	-0.000626	69	0	-0.6385		76	QEp20-3792_Mukherjee_Sumit_band_2-(2)-3468-7810_7810	1915.47
(K)KNPNDHKK(L)	0.99	42.05	34.3473	29.6	2		490.767	979.52	42900000	2	1556310	0.0001674	69	0	0.1707		76	QEp20-3792_Mukherjee_Sumit_band_2-(2)-2332-6215_6215	1629.58
(K)KNPNDHKK(L)	0.99	42.01	34.3473	32.03	2		490.767	979.52	15000000	2	901167	-1.57e-05	69	0	-0.01601		76	QEp20-3792_Mukherjee_Sumit_band_2-(2)-5838-11191_11191	2525.47
(K)KNPNDHKK(L)	0.99	42	34.3473	34.38	2		490.767	979.52		2	1170080	0.0001064	69	0	0.1085		76	QEp20-3792_Mukherjee_Sumit_band_2-(2)-5360-10454_10454	2382.07
(K)KNPNDHKK(L)	0.99	41.92	34.3473	30.55	2		490.768	979.521		2	2449000	0.0006557	69	0	0.6687		76	QEp20-3792_Mukherjee_Sumit_band_2-(2)-4484-9224_9224	2163.12
(K)KNPNDHKK(L)	0.99	41.89	34.3473	30.45	2		490.767	979.52		2	2256070	4.534e-05	69	0	0.04624		76	QEp20-3792_Mukherjee_Sumit_band_2-(2)-4407-9112_9112	2142.67
(K)KNPNDHKK(L)	0.99	41.74	34.3902	37.8	2		327.514	979.52		3	1343920	-0.0005174	69	0	-0.5277		76	QEp20-3792_Mukherjee_Sumit_band_2-(2)-8523-15020_15020	3222.38
(K)KNPNDHKK(L)	0.99	41.55	34.3361	31.39	2		490.767	979.52	330000000	2	4271050	-0.0001988	69	0	-0.2027		76	QEp20-3792_Mukherjee_Sumit_band_2-(2)-3380-7690_7690	1894.66
(K)KNPNDHKK(L)	0.99	41.02	34.3473	36.55	2		327.514	979.52	708000000	3	13200000	0.0003981	69	0	0.406		76	QEp20-3792_Mukherjee_Sumit_band_2-(2)-2762-6845_6845	1748.9
(K)KNPNDHKK(L)	0.99	40.9	34.3473	30.74	2		490.767	979.52		2	1978510	4.534e-05	69	0	0.04624		76	QEp20-3792_Mukherjee_Sumit_band_2-(2)-4916-9798_9798	2259.31
(K)KNPNDHKK(L)	0.99	40.77	34.3902	27.28	2		490.767	979.52		2	2587460	-0.0003209	69	0	-0.3272		76	QEp20-3792_Mukherjee_Sumit_band_2-(2)-4053-8626_8626	2059.93
(K)KNPNDHKK(L)	0.99	40.42	34.0449	33.42	2		327.515	979.523		3	12500000	0.002962	69	0	3.02		76	QEp20-3792_Mukherjee_Sumit_band_2-(2)-3290-7565_7565	1872.22
(K)KNPNDHKK(L)	0.99	40.7	34.3902	27.28	2		490.767	979.52		2	2592510	-0.0004429	69	0	-0.4517		76	QEp20-3792_Mukherjee_Sumit_band_2-(2)-4230-8870_8870	2101.51
(K)KNPNDHKK(L)	0.99	40.58	34.3473	28.39	2		490.767	979.52		2	1957210	0.0001064	69	0	0.1085		76	QEp20-3792_Mukherjee_Sumit_band_2-(2)-4737-9556_9556	2217.9
(K)KNPNDHKK(L)	0.99	40.21	34.3473	35.86	2		327.514	979.52		3	6854130	0.000215	69	0	0.2193		76	QEp20-3792_Mukherjee_Sumit_band_2-(2)-4214-8849_8849	2098.11
(K)KNPNDHKK(L)	0.99	40.25	34.3917	30.26	2		490.767	979.519		2	711858	-0.001114	69	0	-1.136		76	QEp20-3792_Mukherjee_Sumit_band_2-(2)-6383-11939_11939	2654.74
(K)KNPNDHKK(L)	0.99	40	34.3473	34.81	2		327.514	979.52		3	1057050	0.000215	69	0	0.2193		76	QEp20-3792_Mukherjee_Sumit_band_2-(2)-1037-4039_4039	1175.59
(K)KNPNDHKK(L)	0.99	39.96	34.3361	31.74	2		490.767	979.52		2	434370	-7.673e-05	69	0	-0.07826		76	QEp20-3792_Mukherjee_Sumit_band_2-(2)-7782-14019_14019	3047.97
(K)KNPNDHKK(L)	0.99	39.49	34.3473	28.17	2		490.767	979.52		2	925011	0.0001674	69	0	0.1707		76	QEp20-3792_Mukherjee_Sumit_band_2-(2)-5556-10765_10765	2444.23
(K)KNPNDHKK(L)	0.99	39.5	34.3917	32.41	2		327.514	979.519		3	8168920	-0.0009752	69	0	-0.9946		76	QEp20-3792_Mukherjee_Sumit_band_2-(2)-2955-7098_7098	1789.6
(K)KNPNDHKK(L)	0.99	38.91	34.0449	31.61	2		327.515	979.523		3	13600000	0.002778	69	0	2.834		76	QEp20-3792_Mukherjee_Sumit_band_2-(2)-3370-7677_7677	1892.51
(K)KNPNDHKK(L)	0.99	40.57	35.9671	32.81	2		327.513	979.518		3	6438320	-0.001891	69	0	-1.928		76	QEp20-3792_Mukherjee_Sumit_band_2-(2)-2867-6975_6975	1769.11
(K)KNPNDHKK(L)	0.99	38.51	34.0449	37.55	2		327.515	979.523		3	8513160	0.003053	69	0	3.114		76	QEp20-3792_Mukherjee_Sumit_band_2-(2)-2314-6192_6192	1625.67
(K)KNPNDHKK(L)	0.99	38.78	34.3473	28.9	2		490.767	979.52		2	569835	4.534e-05	69	0	0.04624		76	QEp20-3792_Mukherjee_Sumit_band_2-(2)-1731-5285_5285	1446.48
(K)KNPNDHKK(L)	0.99	38.64	34.3902	34.2	2		327.514	979.52		3	2557500	-0.0004259	69	0	-0.4343		76	QEp20-3792_Mukherjee_Sumit_band_2-(2)-6441-12019_12019	2669.06
(K)KNPNDHKK(L)	0.99	38.58	34.3902	25.06	2		490.767	979.519		2	6436580	-0.000626	69	0	-0.6385		76	QEp20-3792_Mukherjee_Sumit_band_2-(2)-2885-6998_6998	1772.53
(K)KNPNDHKK(L)	0.99	38.19	34.0449	34.19	2		327.515	979.523		3	7005490	0.003053	69	0	3.114		76	QEp20-3792_Mukherjee_Sumit_band_2-(2)-2047-5777_5777	1543.41
(K)KNPNDHKK(L)	0.99	38.83	34.7129	32.34	2		327.514	979.522		3	6333940	0.00168	69	0	1.713		76	QEp20-3792_Mukherjee_Sumit_band_2-(2)-1442-4720_4720	1318.34
(K)KNPNDHKK(L)	0.99	38.42	34.3361	37.53	2		327.514	979.52		3	2148060	-0.0001512	69	0	-0.1542		76	QEp20-3792_Mukherjee_Sumit_band_2-(2)-1215-4331_4331	1236.91
(K)KNPNDHKK(L)	0.99	38.37	34.3473	34.01	2		327.514	979.52		3	2751970	0.000215	69	0	0.2193		76	QEp20-3792_Mukherjee_Sumit_band_2-(2)-5697-10983_10983	2486.28
(K)KNPNDHKK(L)	0.99	38.61	34.6195	32.16	2		327.515	979.522		3	3295630	0.001863	69	0	1.9		76	QEp20-3792_Mukherjee_Sumit_band_2-(2)-1608-5009_5009	1379.78
(K)KNPNDHKK(L)	0.99	38.6	34.6805	34.71	2		327.514	979.521		3	1879120	0.001405	69	0	1.433		76	QEp20-3792_Mukherjee_Sumit_band_2-(2)-1150-4230_4230	1216.61
(K)KNPNDHKK(L)	0.99	38.23	34.3473	30.23	2		490.767	979.52		2	593725	-1.57e-05	69	0	-0.01601		76	QEp20-3792_Mukherjee_Sumit_band_2-(2)-6928-12782_12782	2819.12
(K)KNPNDHKK(L)	0.99	38.21	34.3473	31.59	2		327.514	979.52		3	3998560	0.000215	69	0	0.2193		76	QEp20-3792_Mukherjee_Sumit_band_2-(2)-5286-10351_10351	2363.57
(K)KNPNDHKK(L)	0.99	38.25	34.3902	28.26	2		490.767	979.52		2	742212	-0.0003819	69	0	-0.3895		76	QEp20-3792_Mukherjee_Sumit_band_2-(2)-6301-11823_11823	2633.84
(K)KNPNDHKK(L)	0.99	38.16	34.3473	34.61	2		327.514	979.52		3	3073520	0.000215	69	0	0.2193		76	QEp20-3792_Mukherjee_Sumit_band_2-(2)-5912-11305_11305	2547.39
(K)KNPNDHKK(L)	0.99	38.13	34.3473	35.39	2		327.514	979.52		3	3637560	0.000215	69	0	0.2193		76	QEp20-3792_Mukherjee_Sumit_band_2-(2)-5367-10464_10464	2383.86
(K)KNPNDHKK(L)	0.99	38.09	34.3473	32.19	2		327.514	979.52		3	2909120	0.0001234	69	0	0.1259		76	QEp20-3792_Mukherjee_Sumit_band_2-(2)-5845-11201_11201	2527.16
(K)KNPNDHKK(L)	0.99	38.31	34.6195	34.21	2		327.515	979.522		3	9598290	0.001954	69	0	1.993		76	QEp20-3792_Mukherjee_Sumit_band_2-(2)-3783-8255_8255	1996.16
(K)KNPNDHKK(L)	0.99	37.65	33.9811	30.67	2		327.515	979.524		3	13900000	0.003786	69	0	3.861		76	QEp20-3792_Mukherjee_Sumit_band_2-(2)-2522-6507_6507	1687.31
(K)KNPNDHKK(L)	0.99	38	34.3361	33.73	2		327.514	979.52		3	2019570	-0.0002428	69	0	-0.2476		76	QEp20-3792_Mukherjee_Sumit_band_2-(2)-1268-4426_4426	1257.15
(K)KNPNDHKK(L)	0.99	37.98	34.3473	26.12	2		490.767	979.52		2	263867	0.0004115	69	0	0.4197		76	QEp20-3792_Mukherjee_Sumit_band_2-(2)-1365-4601_4601	1294.96
(K)KNPNDHKK(L)	0.99	37.92	34.3473	29.25	2		490.767	979.52		2	632301	0.0001674	69	0	0.1707		76	QEp20-3792_Mukherjee_Sumit_band_2-(2)-6463-12052_12052	2675.18
(K)KNPNDHKK(L)	0.99	38.22	34.6805	31.1	2		327.514	979.521		3	11700000	0.001314	69	0	1.34		76	QEp20-3792_Mukherjee_Sumit_band_2-(2)-3624-8030_8030	1955.29
(K)KNPNDHKK(L)	0.99	37.29	33.9846	30.43	2		327.515	979.524		3	14900000	0.003694	69	0	3.767		76	QEp20-3792_Mukherjee_Sumit_band_2-(2)-2447-6399_6399	1666.88
(K)KNPNDHKK(L)	0.99	37.89	34.6195	35.14	2		327.515	979.522		3	4928180	0.001863	69	0	1.9		76	QEp20-3792_Mukherjee_Sumit_band_2-(2)-1498-4818_4818	1339.03
(K)KNPNDHKK(L)	0.99	37.58	34.3473	31.07	2		327.514	979.52		3	2590040	0.000215	69	0	0.2193		76	QEp20-3792_Mukherjee_Sumit_band_2-(2)-5767-11089_11089	2506.65
(K)KNPNDHKK(L)	0.99	37.53	34.3917	35.82	2		327.514	979.519		3	2017770	-0.0007921	69	0	-0.8078		76	QEp20-3792_Mukherjee_Sumit_band_2-(2)-6105-11554_11554	2587.93
(K)KNPNDHKK(L)	0.99	37.43	34.3473	34.45	2		327.514	979.52		3	5496450	3.189e-05	69	0	0.03253		76	QEp20-3792_Mukherjee_Sumit_band_2-(2)-4924-9809_9809	2261.29
(K)KNPNDHKK(L)	0.99	37.39	34.3473	33.8	2		327.514	979.52		3	4309860	3.189e-05	69	0	0.03253		76	QEp20-3792_Mukherjee_Sumit_band_2-(2)-5216-10245_10245	2343.37
(K)KNPNDHKK(L)	0.99	37.32	34.3473	25.37	2		490.767	979.52		2	680691	0.0002284	69	0	0.233		76	QEp20-3792_Mukherjee_Sumit_band_2-(2)-6769-12496_12496	2758.42
(K)KNPNDHKK(L)	0.99	36.99	34.0449	30.3	2		327.515	979.523		3	13900000	0.00287	69	0	2.927		76	QEp20-3792_Mukherjee_Sumit_band_2-(2)-2676-6727_6727	1728.43
(K)KNPNDHKK(L)	0.99	37.27	34.3361	25.92	2		490.767	979.52		2	1212110	-7.673e-05	69	0	-0.07826		76	QEp20-3792_Mukherjee_Sumit_band_2-(2)-5280-10341_10341	2361.55
(K)KNPNDHKK(L)	0.99	37.27	34.3902	29.25	2		490.767	979.52		2	741833	-0.0003819	69	0	-0.3895		76	QEp20-3792_Mukherjee_Sumit_band_2-(2)-6875-12686_12686	2798.91
(K)KNPNDHKK(L)	0.99	37.14	34.3473	30.02	2		327.514	979.52		3	2995460	0.0001234	69	0	0.1259		76	QEp20-3792_Mukherjee_Sumit_band_2-(2)-5627-10876_10876	2465.88
(K)KNPNDHKK(L)	0.99	37.41	34.6195	33.26	2		327.515	979.523		3	13600000	0.002412	69	0	2.46		76	QEp20-3792_Mukherjee_Sumit_band_2-(2)-3459-7798_7798	1913.44
(K)KNPNDHKK(L)	0.99	37.16	34.3902	28.6	2		490.767	979.52		2	693563	-0.0003819	69	0	-0.3895		76	QEp20-3792_Mukherjee_Sumit_band_2-(2)-6615-12270_12270	2716.05
(K)KNPNDHKK(L)	0.99	37.1	34.3902	34.29	2		327.514	979.519		3	1862430	-0.0007005	69	0	-0.7144		76	QEp20-3792_Mukherjee_Sumit_band_2-(2)-7651-13842_13842	3017.24
(K)KNPNDHKK(L)	0.99	36.66	34.0449	36.66	2		327.515	979.523		3	6211230	0.002595	69	0	2.647		76	QEp20-3792_Mukherjee_Sumit_band_2-(2)-1921-5574_5574	1502.38
(K)KNPNDHKK(L)	0.99	36.83	34.3902	26.93	2		490.767	979.52		2	918168	-0.0004429	69	0	-0.4517		76	QEp20-3792_Mukherjee_Sumit_band_2-(2)-6122-11578_11578	2592.1
(K)KNPNDHKK(L)	0.99	36.83	34.3917	27.91	2		490.767	979.519		2	728848	-0.0007481	69	0	-0.763		76	QEp20-3792_Mukherjee_Sumit_band_2-(2)-6536-12159_12159	2695.53
(K)KNPNDHKK(L)	0.99	36.81	34.3917	29.73	2		490.767	979.519		2	662054	-0.0008702	69	0	-0.8875		76	QEp20-3792_Mukherjee_Sumit_band_2-(2)-6701-12390_12390	2737.55
(K)KNPNDHKK(L)	0.99	37.11	34.7129	30.47	2		327.514	979.522		3	4253510	0.001497	69	0	1.526		76	QEp20-3792_Mukherjee_Sumit_band_2-(2)-1551-4913_4913	1359.4
(K)KNPNDHKK(L)	0.99	36.74	34.3473	35.23	2		327.514	979.521		3	1068120	0.0004897	69	0	0.4994		76	QEp20-3792_Mukherjee_Sumit_band_2-(2)-678-3572_3572	1093.18
(K)KNPNDHKK(L)	0.99	36.65	34.3902	34.23	2		327.514	979.52		3	1749780	-0.0004259	69	0	-0.4343		76	QEp20-3792_Mukherjee_Sumit_band_2-(2)-7734-13957_13957	3037.63
(K)KNPNDHKK(L)	0.99	36.16	33.9846	35.31	2		327.515	979.523		3	7854620	0.003145	69	0	3.207		76	QEp20-3792_Mukherjee_Sumit_band_2-(2)-2168-5977_5977	1585.1
(K)KNPNDHKK(L)	0.99	36.53	34.3902	21.19	2		490.767	979.52		2	139612	-0.0002598	69	0	-0.265		76	QEp20-3792_Mukherjee_Sumit_band_2-(2)-1317-4510_4510	1274.75
(K)KNPNDHKK(L)	0.99	36.47	34.3473	28.31	2		327.514	979.52		3	6281590	0.000215	69	0	0.2193		76	QEp20-3792_Mukherjee_Sumit_band_2-(2)-4651-9446_9446	2200.37
(K)KNPNDHKK(L)	0.99	36.46	34.3473	28.61	2		490.768	979.521		2	667689	0.0005336	69	0	0.5442		76	QEp20-3792_Mukherjee_Sumit_band_2-(2)-6982-12878_12878	2839.54
(K)KNPNDHKK(L)	0.99	36.46	34.3616	35.53	2		327.514	979.521		3	6904130	0.0009474	69	0	0.9662		76	QEp20-3792_Mukherjee_Sumit_band_2-(2)-3958-8494_8494	2037.11
(K)KNPNDHKK(L)	0.99	36.42	34.3473	33.09	2		327.514	979.52		3	2502370	3.189e-05	69	0	0.03253		76	QEp20-3792_Mukherjee_Sumit_band_2-(2)-6967-12848_12848	2832.86
(K)KNPNDHKK(L)	0.99	36.32	34.3361	33.49	2		327.514	979.52		3	2323670	-0.0002428	69	0	-0.2476		76	QEp20-3792_Mukherjee_Sumit_band_2-(2)-6745-12459_12459	2751.09
(K)KNPNDHKK(L)	0.99	36.3	34.3473	31.48	2		327.514	979.521		3	1026630	0.0005812	69	0	0.5928		76	QEp20-3792_Mukherjee_Sumit_band_2-(2)-948-3923_3923	1155.2
(K)KNPNDHKK(L)	0.99	36.23	34.3473	29.68	2		490.767	979.52		2	1104210	-1.57e-05	69	0	-0.01601		76	QEp20-3792_Mukherjee_Sumit_band_2-(2)-6031-11455_11455	2571.46
(K)KNPNDHKK(L)	0.99	36.16	34.3473	25.74	2		490.767	979.52		2	2922680	0.0002284	69	0	0.233		76	QEp20-3792_Mukherjee_Sumit_band_2-(2)-3883-8387_8387	2018.29
(K)KNPNDHKK(L)	0.99	36.34	34.6195	33.73	2		327.515	979.522		3	13800000	0.002138	69	0	2.18		76	QEp20-3792_Mukherjee_Sumit_band_2-(2)-3126-7334_7334	1830.56
(K)KNPNDHKK(L)	0.99	35.94	34.3473	28.68	2		327.514	979.521		3	7200030	0.0006728	69	0	0.6861		76	QEp20-3792_Mukherjee_Sumit_band_2-(2)-3878-8379_8379	2016.74
(K)KNPNDHKK(L)	0.99	35.72	34.3473	27.16	2		490.767	979.52		2	822291	0.0002284	69	0	0.233		76	QEp20-3792_Mukherjee_Sumit_band_2-(2)-6212-11700_11700	2612.63
(K)KNPNDHKK(L)	0.99	35.59	34.3473	30.54	2		490.768	979.521		2	577496	0.0005336	69	0	0.5442		76	QEp20-3792_Mukherjee_Sumit_band_2-(2)-7040-12978_12978	2860.47
(K)KNPNDHKK(L)	0.99	35.56	34.3902	31.01	2		490.767	979.52		2	645176	-0.0003819	69	0	-0.3895		76	QEp20-3792_Mukherjee_Sumit_band_2-(2)-7366-13474_13474	2955.87
(K)KNPNDHKK(L)	0.99	35.42	34.3473	34.18	2		327.514	979.52		3	3356540	0.0001234	69	0	0.1259		76	QEp20-3792_Mukherjee_Sumit_band_2-(2)-5490-10666_10666	2425.04
(K)KNPNDHKK(L)	0.99	35.4	34.3902	27.25	2		490.767	979.52		2	551043	-0.0003819	69	0	-0.3895		76	QEp20-3792_Mukherjee_Sumit_band_2-(2)-7469-13603_13603	2976.85
(K)KNPNDHKK(L)	0.99	35.34	34.3917	26.91	2		490.767	979.519		2	645367	-0.0007481	69	0	-0.763		76	QEp20-3792_Mukherjee_Sumit_band_2-(2)-6822-12591_12591	2778.7
(K)KNPNDHKK(L)	0.99	35.06	34.3361	35.06	2		327.514	979.52		3	224520	-0.0002428	69	0	-0.2476		76	QEp20-3792_Mukherjee_Sumit_band_2-(2)-11850-23160_23160	5205.64
(K)KNPNDHKK(L)	0.99	35.04	34.3902	35.04	2		327.514	979.52		3	235115	-0.0004259	69	0	-0.4343		76	QEp20-3792_Mukherjee_Sumit_band_2-(2)-477-3151_3151	990.99
(K)KNPNDHKK(L)	0.99	35.01	34.3616	28.3	2		327.514	979.521		3	2927560	0.001222	69	0	1.246		76	QEp20-3792_Mukherjee_Sumit_band_2-(2)-1326-4524_4524	1277.51
(K)KNPNDHKK(L)	0.99	34.98	34.3473	33.73	2		327.514	979.52		3	4837900	0.000215	69	0	0.2193		76	QEp20-3792_Mukherjee_Sumit_band_2-(2)-5142-10135_10135	2322.75
(K)KNPNDHKK(L)	0.99	34.97	34.3473	34.67	2		327.514	979.521		3	1228080	0.0004897	69	0	0.4994		76	QEp20-3792_Mukherjee_Sumit_band_2-(2)-862-3809_3809	1134.64
(K)KNPNDHKK(L)	0.99	34.86	34.3902	30.28	2		327.514	979.52		3	2092050	-0.0005174	69	0	-0.5277		76	QEp20-3792_Mukherjee_Sumit_band_2-(2)-6192-11673_11673	2608.11
(K)KNPNDHKK(L)	0.99	34.82	34.3616	31.75	2		327.514	979.521		3	12200000	0.001039	69	0	1.06		76	QEp20-3792_Mukherjee_Sumit_band_2-(2)-3038-7215_7215	1809.95
(K)KNPNDHKK(L)	0.99	34.72	34.3473	32.78	2		327.514	979.52		3	808671	0.0001234	69	0	0.1259		76	QEp20-3792_Mukherjee_Sumit_band_2-(2)-516-3293_3293	1031.77
(K)KNPNDHKK(L)	0.99	34.5	34.3473	30.72	2		327.514	979.52		3	821283	0.000215	69	0	0.2193		76	QEp20-3792_Mukherjee_Sumit_band_2-(2)-544-3369_3369	1052.07
(K)KNPNDHKK(L)	0.99	34.41	34.3616	27.48	2		327.514	979.521		3	6949570	0.0009474	69	0	0.9662		76	QEp20-3792_Mukherjee_Sumit_band_2-(2)-4042-8611_8611	2057.3
(K)KNPNDHKK(L)	0.99	34.43	34.3902	34.03	2		327.514	979.52		3	1913120	-0.0004259	69	0	-0.4343		76	QEp20-3792_Mukherjee_Sumit_band_2-(2)-7365-13473_13473	2955.74
(K)KNPNDHKK(L)	0.99	34.39	34.3902	30.38	2		327.514	979.52		3	1926390	-0.0003343	69	0	-0.341		76	QEp20-3792_Mukherjee_Sumit_band_2-(2)-6018-11435_11435	2567.64
(K)KNPNDHKK(L)	0.99	34.34	34.3902	33.36	2		327.514	979.52		3	1134520	-0.0004259	69	0	-0.4343		76	QEp20-3792_Mukherjee_Sumit_band_2-(2)-8818-15437_15437	3298.22
(K)KNPNDHKK(L)	0.99	34.19	34.3473	27.12	2		327.514	979.52		3	5682180	3.189e-05	69	0	0.03253		76	QEp20-3792_Mukherjee_Sumit_band_2-(2)-4133-8733_8733	2077.85
(K)KNPNDHKK(L)	0.99	34.53	34.7129	31.46	2		327.514	979.522		3	4252910	0.00168	69	0	1.713		76	QEp20-3792_Mukherjee_Sumit_band_2-(2)-1853-5469_5469	1481.69
(K)KNPNDHKK(L)	0.99	33.9	34.3473	33.13	2		327.514	979.52		3	3265640	3.189e-05	69	0	0.03253		76	QEp20-3792_Mukherjee_Sumit_band_2-(2)-5560-10771_10771	2445.31
(K)KNPNDHKK(L)	0.99	33.7	34.3361	19.99	2		490.767	979.52		2	337192	-0.0001378	69	0	-0.1405		76	QEp20-3792_Mukherjee_Sumit_band_2-(2)-1797-5390_5390	1467.31
(K)KNPNDHKK(L)	0.99	33.71	34.3473	32.18	2		327.514	979.52		3	4048700	0.0001234	69	0	0.1259		76	QEp20-3792_Mukherjee_Sumit_band_2-(2)-5069-10026_10026	2302.13
(K)KNPNDHKK(L)	0.99	33.72	34.3902	32.85	2		327.514	979.52		3	2195330	-0.0004259	69	0	-0.4343		76	QEp20-3792_Mukherjee_Sumit_band_2-(2)-6670-12349_12349	2730.59
(K)KNPNDHKK(L)	0.99	33.66	34.3473	27.12	2		327.514	979.52		3	891360	0.0001234	69	0	0.1259		76	QEp20-3792_Mukherjee_Sumit_band_2-(2)-596-3460_3460	1072.54
(K)KNPNDHKK(L)	0.99	33.17	34.3902	31.35	2		327.514	979.52		3	305971	-0.0004259	69	0	-0.4343		76	QEp20-3792_Mukherjee_Sumit_band_2-(2)-11808-23075_23075	5185.03
(K)KNPNDHKK(L)	0.99	33.06	34.3361	26.47	2		327.514	979.52		3	1986940	-0.0002428	69	0	-0.2476		76	QEp20-3792_Mukherjee_Sumit_band_2-(2)-7213-13251_13251	2914.48
(K)KNPNDHKK(L)	0.99	33.02	34.3361	31.11	2		327.514	979.52		3	2224260	-0.0002428	69	0	-0.2476		76	QEp20-3792_Mukherjee_Sumit_band_2-(2)-6355-11903_11903	2648.75
(K)KNPNDHKK(L)	0.99	32.92	34.3473	24.45	2		327.514	979.521		3	7173960	0.0005812	69	0	0.5928		76	QEp20-3792_Mukherjee_Sumit_band_2-(2)-4473-9207_9207	2159.71
(K)KNPNDHKK(L)	0.99	32.63	34.3902	32.63	2		327.514	979.52		3	311807	-0.0005174	69	0	-0.5277		76	QEp20-3792_Mukherjee_Sumit_band_2-(2)-11779-22999_22999	5164.87
(K)KNPNDHKK(L)	0.99	32.52	34.3473	25.53	2		327.514	979.52		3	5265710	0.0003066	69	0	0.3126		76	QEp20-3792_Mukherjee_Sumit_band_2-(2)-5002-9921_9921	2281.69
(K)KNPNDHKK(L)	0.99	31.85	34.3902	31.85	2		327.514	979.519		3	1856510	-0.0007005	69	0	-0.7144		76	QEp20-3792_Mukherjee_Sumit_band_2-(2)-7464-13597_13597	2975.95
(K)KNPNDHKK(L)	0.99	31.74	34.3902	30.9	2		327.514	979.52		3	2565320	-0.0004259	69	0	-0.4343		76	QEp20-3792_Mukherjee_Sumit_band_2-(2)-6274-11789_11789	2628.49
(K)KNPNDHKK(L)	0.99	31.56	34.3473	30.8	2		327.514	979.521		3	1360780	0.0004897	69	0	0.4994		76	QEp20-3792_Mukherjee_Sumit_band_2-(2)-1096-4136_4136	1196.12
(K)KNPNDHKK(L)	0.99	31.4	34.3473	22.03	2		327.514	979.521		3	1200320	0.0006728	69	0	0.6861		76	QEp20-3792_Mukherjee_Sumit_band_2-(2)-773-3693_3693	1114.1
(K)KNPNDHKK(L)	0.99	31.22	34.3902	24.04	2		490.767	979.52		2	648893	-0.0003819	69	0	-0.3895		76	QEp20-3792_Mukherjee_Sumit_band_2-(2)-7292-13362_13362	2934.72
(K)KNPNDHKK(L)	0.99	31.17	34.3902	31.17	2		327.514	979.52		3	1706980	-0.0005174	69	0	-0.5277		76	QEp20-3792_Mukherjee_Sumit_band_2-(2)-7909-14193_14193	3078.9
(K)KNPNDHKK(L)	0.99	30.74	34.3473	23.25	2		327.514	979.521		3	5745810	0.0004897	69	0	0.4994		76	QEp20-3792_Mukherjee_Sumit_band_2-(2)-4390-9089_9089	2138.83
(K)KNPNDHKK(L)	0.99	30.68	34.3361	29.94	2		327.514	979.52		3	2394070	-0.0001512	69	0	-0.1542		76	QEp20-3792_Mukherjee_Sumit_band_2-(2)-7077-13042_13042	2873.92
(K)KNPNDHKK(L)	0.99	30.54	34.3902	30.15	2		327.514	979.52		3	1783350	-0.0005174	69	0	-0.5277		76	QEp20-3792_Mukherjee_Sumit_band_2-(2)-7823-14076_14076	3058.18
(K)KNPNDHKK(L)	0.99	29.26	34.3361	28.29	2		327.514	979.52		3	1954130	-0.0001512	69	0	-0.1542		76	QEp20-3792_Mukherjee_Sumit_band_2-(2)-7137-13141_13141	2894.02
(K)KNPNDHKK(L)	0.99	28.84	34.3917	28.58	2		327.514	979.519		3	1891850	-0.0007921	69	0	-0.8078		76	QEp20-3792_Mukherjee_Sumit_band_2-(2)-7559-13721_13721	2996.78
(K)KNPNDHKK(L)	0.99	28.79	34.3902	27.8	2		327.514	979.52		3	2067230	-0.0004259	69	0	-0.4343		76	QEp20-3792_Mukherjee_Sumit_band_2-(2)-6591-12237_12237	2710.07
(K)KNPNDHKK(L)	0.99	28.71	34.3473	23.4	2		327.514	979.52		3	3889050	0.000215	69	0	0.2193		76	QEp20-3792_Mukherjee_Sumit_band_2-(2)-1774-5357_5357	1461.24
(K)KNPNDHKK(L)	0.99	28.73	34.3902	23.15	2		327.514	979.52		3	1614670	-0.0005174	69	0	-0.5277		76	QEp20-3792_Mukherjee_Sumit_band_2-(2)-8658-15213_15213	3257.61
(K)KNPNDHKK(L)	0.99	28.34	34.3902	28.28	2		327.514	979.52		3	1445360	-0.0003343	69	0	-0.341		76	QEp20-3792_Mukherjee_Sumit_band_2-(2)-8912-15559_15559	3318.57
(K)KNPNDHKK(L)	0.99	27.83	34.3902	27.23	2		327.514	979.52		3	1579680	-0.0004259	69	0	-0.4343		76	QEp20-3792_Mukherjee_Sumit_band_2-(2)-8197-14563_14563	3140.19
(K)KNPNDHKK(L)	0.99	27.76	34.3361	27.76	2		327.514	979.52		3	481270	-0.0002428	69	0	-0.2476		76	QEp20-3792_Mukherjee_Sumit_band_2-(2)-495-3222_3222	1011.64
(K)KNPNDHKK(L)	0.99	27.77	34.3473	24.21	2		327.514	979.52		3	3250090	3.189e-05	69	0	0.03253		76	QEp20-3792_Mukherjee_Sumit_band_2-(2)-5428-10565_10565	2404.37
(K)KNPNDHKK(L)	0.99	26.91	34.3361	21.49	2		327.514	979.52		3	1746850	-0.0001512	69	0	-0.1542		76	QEp20-3792_Mukherjee_Sumit_band_2-(2)-8020-14326_14326	3099.29
(K)KNPNDHKK(L)	0.99	34.23	33.9846	27.66	2		327.515	979.523		3	8111360	0.003328	69	0	3.394		76	QEp20-3792_Mukherjee_Sumit_band_2-(2)-1986-5676_5676	1522.94
(K)KNPNDHKK(L)	0.99	23.54	34.3902	19.59	2		327.514	979.52		3	1966770	-0.0003343	69	0	-0.341		76	QEp20-3792_Mukherjee_Sumit_band_2-(2)-7294-13365_13365	2935.23
(K)KNPNDHKK(L)	0.99	30.88	34.3473	12.13	2		490.767	979.52		2	24025.6	0.0001674	69	0	0.1707		76	QEp20-3792_Mukherjee_Sumit_band_2-(2)-849-3792_3792	1131.6
(K)KNPNDHKK(L)	0.99	32.94	34.3917	27.96	2		490.767	979.519		2	588066	-0.0008702	69	0	-0.8875		76	QEp20-3792_Mukherjee_Sumit_band_2-(2)-7105-13086_13086	2882.72
(K)KNPNDHKK(L)	0.99	25.96	34.3473	20.25	2		327.514	979.52		3	5799790	3.189e-05	69	0	0.03253		76	QEp20-3792_Mukherjee_Sumit_band_2-(2)-4845-9697_9697	2241.1
(K)KNPNDHKK(L)	0.99	26.1	34.3902	25.64	2		327.514	979.519		3	1362780	-0.000609	69	0	-0.6211		76	QEp20-3792_Mukherjee_Sumit_band_2-(2)-8278-14677_14677	3160.7
(K)KNPNDHKK(L)	0.99	33.03	34.0449	26.55	2		327.515	979.523		3	13100000	0.00287	69	0	2.927		76	QEp20-3792_Mukherjee_Sumit_band_2-(2)-3205-7448_7448	1851.53
(K)KNPNDHKK(L)	0.99	34.33	33.9811	28.91	2		327.515	979.524		3	13800000	0.003786	69	0	3.861		76	QEp20-3792_Mukherjee_Sumit_band_2-(2)-2603-6620_6620	1707.93
(K)KNPNDHKK(L)	0.99	42.04	35.9824	31.78	2		490.766	979.518	330000000	2	3478550	-0.002396	69	0	-2.444		76	QEp20-3792_Mukherjee_Sumit_band_2-(2)-3551-7925_7925	1935.84
(K)KNPNDHKK(L)	0.99	32.72	34.6195	26.33	2		327.515	979.522		3	5493150	0.001954	69	0	1.993		76	QEp20-3792_Mukherjee_Sumit_band_2-(2)-1375-4616_4616	1297.82
(K)KNPNDHKK(L)	0.98	25.08	34.3457	25.08	2		327.514	979.52		3	3133470	-5.966e-05	69	0	-0.06085		76	QEp20-3792_Mukherjee_Sumit_band_2-(2)-7020-12943_12943	2853.11
(K)KNPNDHKK(L)	0.98	24.56	34.3917	24.56	2		327.514	979.519		3	1498060	-0.0007921	69	0	-0.8078		76	QEp20-3792_Mukherjee_Sumit_band_2-(2)-8362-14795_14795	3181.72
(K)KNPNDHKK(L)	0.98	33.14	34.3616	24.87	2		490.768	979.521		2	379288	0.001083	69	0	1.104		76	QEp20-3792_Mukherjee_Sumit_band_2-(2)-8904-15549_15549	3317.03
(K)KNPNDHKK(L)	0.98	30.41	33.9846	23.35	2		327.515	979.523		3	7495060	0.003328	69	0	3.394		76	QEp20-3792_Mukherjee_Sumit_band_2-(2)-2114-5882_5882	1564.4
(K)KNPNDHKK(L)	0.97	20.68	34.3361	18.24	2		327.514	979.52		3	2502320	-0.0001512	69	0	-0.1542		76	QEp20-3792_Mukherjee_Sumit_band_2-(2)-6513-12126_12126	2689.4
(K)KNPNDHKK(L)	0.97	20.62	34.3902	14.52	2		327.514	979.52		3	2671380	-0.0004259	69	0	-0.4343		76	QEp20-3792_Mukherjee_Sumit_band_2-(2)-6855-12653_12653	2792.15
(K)KNPNDHKK(L)	0.97	25.03	34.3361	11.84	2		490.767	979.52		2	48629.1	-0.0001988	69	0	-0.2027		76	QEp20-3792_Mukherjee_Sumit_band_2-(2)-1142-4217_4217	1213.82
(K)KNPNDHKK(L)	0.97	24.79	34.3902	12.31	2		490.767	979.52		2	39883.1	-0.0003819	69	0	-0.3895		76	QEp20-3792_Mukherjee_Sumit_band_2-(2)-758-3674_3674	1110.87
(K)KNPNDHKK(L)	0.97	30.45	34.6195	23.55	2		327.515	979.523		3	11200000	0.002412	69	0	2.46		76	QEp20-3792_Mukherjee_Sumit_band_2-(2)-3708-8145_8145	1975.75
(K)KNPNDHKK(L)	0.96	24	34.3473	18.98	2		327.514	979.521		3	5383750	0.0006728	69	0	0.6861		76	QEp20-3792_Mukherjee_Sumit_band_2-(2)-1716-5258_5258	1440.68
(K)KNPNDHKK(L)	0.96	19.42	34.3361	19.42	2		327.514	979.52		3	2435440	-0.0002428	69	0	-0.2476		76	QEp20-3792_Mukherjee_Sumit_band_2-(2)-6909-12750_12750	2812.63
(K)KNPNDHKK(L)	0.96	26.91	34.3917	16.02	2		490.767	979.519		2	116897	-0.0008702	69	0	-0.8875		76	QEp20-3792_Mukherjee_Sumit_band_2-(2)-1264-4415_4415	1254.36
(K)KNPNDHKK(L)	0.96	43.1	33.9846	34.47	2		490.769	979.523	82700000	2	3370750	0.003158	69	0	3.221		76	QEp20-3792_Mukherjee_Sumit_band_2-(2)-2686-6742_6742	1731.37
(K)KNPNDHKK(L)	0.96	25.05	34.3902	17.52	2		490.767	979.519		2	432268	-0.000565	69	0	-0.5762		76	QEp20-3792_Mukherjee_Sumit_band_2-(2)-7689-13895_13895	3026.8
(K)KNPNDHKK(L)	0.96	27.92	33.9846	21.22	2		327.515	979.524		3	10000000	0.003419	69	0	3.487		76	QEp20-3792_Mukherjee_Sumit_band_2-(2)-2380-6295_6295	1646.14
(K)KNPNDHKK(L)	0.95	21.35	34.3917	20.9	2		327.514	979.519		3	1528410	-0.0007921	69	0	-0.8078		76	QEp20-3792_Mukherjee_Sumit_band_2-(2)-8112-14447_14447	3119.59
(K)KNPNDHKK(L)	0.95	24.99	34.3917	12.78	2		490.767	979.519		2	86200.1	-0.001053	69	0	-1.074		76	QEp20-3792_Mukherjee_Sumit_band_2-(2)-1205-4317_4317	1234.27
(K)LGDVKYYVNR(G)	1	62.28	36.7559	45.03	2		613.83	1225.65	30100000	2	190716	3.362e-05	86	0	0.02741		95	QEp20-3792_Mukherjee_Sumit_band_2-(2)-6286-11804_11804	2630.88
(K)LGDVKYYVNR(G)	1	33.71	36.7559	24.41	2		409.556	1225.65		3	1466400	0.0002338	86	0	0.1906		95	QEp20-3792_Mukherjee_Sumit_band_2-(2)-6193-11674_11674	2608.27
(K)LGDVKYYVNR(G)	1	29.46	36.7559	24.51	2		409.556	1225.65		3	1344660	-0.0003155	86	0	-0.2572		95	QEp20-3792_Mukherjee_Sumit_band_2-(2)-6278-11794_11794	2629.26
(K)YYVNRGEGISGSLGTSSGNTLDDmDLINEEINK(K)	1	122.56	38.6082	118.38	2	Oxidation (+16)	1193.22	3576.65	103000000	3	798012	-0.002085	91	0	-0.5827		123	QEp20-3792_Mukherjee_Sumit_band_2-(2)-9170-15889_15889	3372.4
(K)YYVNRGEGISGSLGTSSGNTLDDmDLINEEINK(K)	1	103.18	38.6016	100.26	2	Oxidation (+16)	1193.22	3576.65	103000000	3	289356	-0.001719	91	0	-0.4804		123	QEp20-3792_Mukherjee_Sumit_band_2-(2)-9271-16015_16015	3392.73
(K)YYVNRGEGISGSLGTSSGNTLDDmDLINEEINK(K)	1	98.26	38.6016	95.36	2	Oxidation (+16)	1193.22	3576.65	103000000	3	2128590	-0.001719	91	0	-0.4804		123	QEp20-3792_Mukherjee_Sumit_band_2-(2)-9078-15767_15767	3351.97
(K)YYVNRGEGISGSLGTSSGNTLDDmDLINEEINK(K)	1	70.52	38.5181	63.12	2	Oxidation (+16)	895.169	3576.65	26400000	4	239043	-0.004845	91	0	-1.354		123	QEp20-3792_Mukherjee_Sumit_band_2-(2)-9065-15750_15750	3349.19
(K)YYVNRGEGISGSLGTSSGNTLDDmDLINEEINK(K)	1	58.73	38.635	54.55	2	Oxidation (+16)	1193.23	3576.65	103000000	3	422389	0.001577	91	0	0.4409		123	QEp20-3792_Mukherjee_Sumit_band_2-(2)-8980-15643_15643	3331.78
(K)YYVNRGEGISGSLGTSSGNTLDDmDLINEEINK(K)	1	45.78	38.6326	38.33	2	Oxidation (+16)	895.17	3576.65	26400000	4	109450	-0.001427	91	0	-0.3988		123	QEp20-3792_Mukherjee_Sumit_band_2-(2)-9159-15875_15875	3370.2
(K)YYVNRGEGISGSLGTSSGNTLDDmDLINEEINK(K)	1	43.03	38.6528	39.35	2	Oxidation (+16)	1193.23	3576.66		3	85350.1	0.003042	91	0	0.8503		123	QEp20-3792_Mukherjee_Sumit_band_2-(2)-9369-16141_16141	3413.36
(K)YYVNRGEGISGSLGTSSGNTLDDmDLINEEINK(K)	1	33.6	38.6213	26.87	2	Oxidation (+16)	1193.22	3576.65		3	16981.7	-0.0006199	91	0	-0.1733		123	QEp20-3792_Mukherjee_Sumit_band_2-(2)-9547-16382_16382	3455
(K)YYVNRGEGISGSLGTSSGNTLDDMDLINEEINK(K)	0.99	36.37	38.8446	34.95	2		1187.89	3560.65		3	49732.3	-0.005095	91	0	-1.43		123	QEp20-3792_Mukherjee_Sumit_band_2-(2)-9779-16754_16754	3528.99
(K)YYVNRGEGISGSLGTSSGnTLDDmDLINEEINK(K)	0.96	30.65	38.4658	4.9	2	Deamidated (+1), Oxidation (+16)	895.419	3577.65		4	19182.5	0.00943	91	0	2.635		123	QEp20-3792_Mukherjee_Sumit_band_2-(2)-9262-16003_16003	3390.79
(R)GEGISGSLGTSSGN(T)	1	59.42	36.7834	57.99	1		611.781	1221.55	122000000	2	899284	-0.0007433	96	0	-0.608		109	QEp20-3792_Mukherjee_Sumit_band_2-(2)-3734-8182_8182	1982.36
(R)GEGISGSLGTSSGNTLD(D)	0.98	33.31	37.5603	26.03	1		776.36	1550.7		2	63922.3	-0.001462	96	0	-0.9424		112	QEp20-3792_Mukherjee_Sumit_band_2-(2)-5531-10730_10730	2437.86
(R)GEGISGSLGTSSGNTLDDmDLINEEINK(K)	1	129.96	38.6835	127.44	2	Oxidation (+16)	1441.66	2881.32	283000000	2	7907910	0.001296	96	0	0.4498		123	QEp20-3792_Mukherjee_Sumit_band_2-(2)-8001-14303_14303	3095.72
(R)GEGISGSLGTSSGNTLDDmDLINEEINK(K)	1	108.86	38.6291	106.88	2	Oxidation (+16)	1441.66	2881.31	283000000	2	2466400	-0.0006568	96	0	-0.2279		123	QEp20-3792_Mukherjee_Sumit_band_2-(2)-8097-14427_14427	3116.09
(R)GEGISGSLGTSSGNTLDDmDLINEEINK(K)	1	80.1	38.6303	74.75	2	Oxidation (+16)	961.445	2881.31	2740000000	3	5609530	0.0003063	96	0	0.1063		123	QEp20-3792_Mukherjee_Sumit_band_2-(2)-8168-14524_14524	3133.34
(R)GEGISGSLGTSSGNTLDDmDLINEEINK(K)	1	83.39	38.7349	77.49	2	Oxidation (+16)	961.446	2881.32	2740000000	3	18600000	0.002504	96	0	0.8686		123	QEp20-3792_Mukherjee_Sumit_band_2-(2)-8083-14408_14408	3112.82
(R)GEGISGSLGTSSGNTLDDmDLINEEINK(K)	1	72.94	38.6338	66.68	2	Oxidation (+16)	961.445	2881.31	146000000	3	396337	-0.0007923	96	0	-0.2749		123	QEp20-3792_Mukherjee_Sumit_band_2-(2)-9104-15801_15801	3357.56
(R)GEGISGSLGTSSGNTLDDmDLINEEINK(K)	1	76.57	38.5848	70.24	2	Oxidation (+16)	961.445	2881.31	2740000000	3	2780070	-0.001891	96	0	-0.656		123	QEp20-3792_Mukherjee_Sumit_band_2-(2)-8251-14638_14638	3153.62
(R)GEGISGSLGTSSGNTLDDmDLINEEINK(K)	1	77.99	38.5126	71.28	2	Oxidation (+16)	961.444	2881.31		3	582048	-0.003356	96	0	-1.164		123	QEp20-3792_Mukherjee_Sumit_band_2-(2)-8572-15090_15090	3235.31
(R)GEGISGSLGTSSGNTLDDmDLINEEINK(K)	1	74.03	38.5248	67.74	2	Oxidation (+16)	961.444	2881.31	2740000000	3	1246880	-0.002257	96	0	-0.7831		123	QEp20-3792_Mukherjee_Sumit_band_2-(2)-8414-14866_14866	3194.32
(R)GEGISGSLGTSSGNTLDDmDLINEEINK(K)	1	73.22	38.5272	57.91	2	Oxidation (+16)	961.444	2881.31	3760040	3	53595.9	-0.00244	96	0	-0.8466		123	QEp20-3792_Mukherjee_Sumit_band_2-(2)-10534-18523_18523	3949.78
(R)GEGISGSLGTSSGNTLDDMDLINEEINK(K)	1	68.85	38.979	67.25	2		956.114	2865.32	326000000	3	512020	-0.0005062	96	0	-0.1766		123	QEp20-3792_Mukherjee_Sumit_band_2-(2)-9588-16443_16443	3466.62
(R)GEGISGSLGTSSGNTLDDMDLINEEINK(K)	1	68.32	38.9823	66.84	2		956.113	2865.32	326000000	3	8863530	-0.0008724	96	0	-0.3044		123	QEp20-3792_Mukherjee_Sumit_band_2-(2)-9510-16332_16332	3446.39
(R)GEGISGSLGTSSGNTLDDmDLINEEINK(K)	1	76.15	38.5028	61.25	2	Oxidation (+16)	961.444	2881.31	7898310	3	77720.7	-0.003173	96	0	-1.101		123	QEp20-3792_Mukherjee_Sumit_band_2-(2)-10135-17517_17517	3704.99
(R)GEGISGSLGTSSGNTLDDmDLINEEINK(K)	1	67.87	38.6392	53.15	2	Oxidation (+16)	961.445	2881.31	13400000	3	108141	-0.0004261	96	0	-0.1478		123	QEp20-3792_Mukherjee_Sumit_band_2-(2)-10036-17267_17267	3644.17
(R)GEGISGSLGTSSGNTLDDmDLINEEINK(K)	1	72.34	38.598	63.02	2	Oxidation (+16)	961.446	2881.31		3	35636.3	0.0008557	96	0	0.2969		123	QEp20-3792_Mukherjee_Sumit_band_2-(2)-11147-20487_20487	4461.66
(R)GEGISGSLGTSSGNTLDDmDLINEEINK(K)	1	65.89	38.6249	57.12	2	Oxidation (+16)	961.445	2881.31		3	139130	-0.001159	96	0	-0.4019		123	QEp20-3792_Mukherjee_Sumit_band_2-(2)-9759-16719_16719	3521.79
(R)GEGISGSLGTSSGNTLDDmDLINEEINK(K)	1	63.33	38.5775	57.94	2	Oxidation (+16)	961.445	2881.31		3	558132	-0.001342	96	0	-0.4655		123	QEp20-3792_Mukherjee_Sumit_band_2-(2)-8652-15203_15203	3255.61
(R)GEGISGSLGTSSGNTLDDmDLINEEINK(K)	1	77.63	38.8547	72.25	2	Oxidation (+16)	961.448	2881.32	2740000000	3	45300000	0.007997	96	0	2.774		123	QEp20-3792_Mukherjee_Sumit_band_2-(2)-7982-14279_14279	3092.03
(R)GEGISGSLGTSSGNTLDDmDLINEEINK(K)	1	67.14	38.5248	60.29	2	Oxidation (+16)	961.444	2881.31		3	435314	-0.002257	96	0	-0.7831		123	QEp20-3792_Mukherjee_Sumit_band_2-(2)-8735-15317_15317	3275.93
(R)GEGISGSLGTSSGNTLDDmDLINEEINK(K)	1	65.04	38.5272	58.55	2	Oxidation (+16)	961.444	2881.31	2740000000	3	1471030	-0.00244	96	0	-0.8466		123	QEp20-3792_Mukherjee_Sumit_band_2-(2)-8331-14752_14752	3174.15
(R)GEGISGSLGTSSGNTLDDmDLINEEINK(K)	1	66.93	38.6635	57.84	2	Oxidation (+16)	961.446	2881.32	13400000	3	102573	0.001588	96	0	0.551		123	QEp20-3792_Mukherjee_Sumit_band_2-(2)-9941-17083_17083	3603.52
(R)GEGISGSLGTSSGNTLDDmDLINEEINK(K)	1	65.91	38.7297	59.53	2	Oxidation (+16)	961.446	2881.32	146000000	3	352148	0.002137	96	0	0.7416		123	QEp20-3792_Mukherjee_Sumit_band_2-(2)-9008-15677_15677	3337.18
(R)GEGISGSLGTSSGNTLDDmDLINEEINK(K)	1	65.09	38.5224	59.75	2	Oxidation (+16)	961.444	2881.31	146000000	3	1071260	-0.003539	96	0	-1.228		123	QEp20-3792_Mukherjee_Sumit_band_2-(2)-9200-15925_15925	3378.03
(R)GEGISGSLGTSSGNTLDDmDLINEEINK(K)	1	64.95	38.5144	59.2	2	Oxidation (+16)	961.444	2881.31	2740000000	3	854688	-0.003722	96	0	-1.291		123	QEp20-3792_Mukherjee_Sumit_band_2-(2)-8490-14976_14976	3214.83
(R)GEGISGSLGTSSGNTLDDmDLINEEINK(K)	1	64.75	38.5126	56.21	2	Oxidation (+16)	961.444	2881.31	13400000	3	233227	-0.003356	96	0	-1.164		123	QEp20-3792_Mukherjee_Sumit_band_2-(2)-10001-17182_17182	3623.82
(R)GEGISGSLGTSSGNTLDDmDLINEEINK(K)	1	56.42	38.6421	47.18	2	Oxidation (+16)	961.445	2881.31		3	144093	-0.0006092	96	0	-0.2114		123	QEp20-3792_Mukherjee_Sumit_band_2-(2)-9631-16513_16513	3480.78
(R)GEGISGSLGTSSGNTLDDmDLInEEINK(K)	1	65.4	38.1823	33.14	2	Oxidation (+16), Deamidated (+1)	961.774	2882.3	18200000	3	168611	0.002679	96	0	0.9293		123	QEp20-3792_Mukherjee_Sumit_band_2-(2)-7621-13802_13802	3010.4
(R)GEGISGSLGTSSGNTLDDmDLINEEINK(K)	1	71.75	38.6291	55.75	2	Oxidation (+16)	1441.66	2881.31	17700000	2	68427	-0.0006568	96	0	-0.2279		123	QEp20-3792_Mukherjee_Sumit_band_2-(2)-9222-15953_15953	3382.53
(R)GEGISGSLGTSSGNTLDDmDLINEEINK(K)	1	55.34	38.6392	45.55	2	Oxidation (+16)	961.445	2881.31	2146970	3	40788.2	-0.000243	96	0	-0.0843		123	QEp20-3792_Mukherjee_Sumit_band_2-(2)-10736-19157_19157	4112.78
(R)GEGISGSLGTSSGNTLDDMDLINEEINK(K)	1	75.85	38.87	72.93	2		1433.67	2865.32	48800000	2	438662	-0.003056	96	0	-1.066		123	QEp20-3792_Mukherjee_Sumit_band_2-(2)-9542-16376_16376	3454.1
(R)GEGISGSLGTSSGNTLDDmDLINEEINK(K)	1	65.71	38.4136	57.36	2	Oxidation (+16)	961.443	2881.31	70500000	3	62326.8	-0.00537	96	0	-1.863		123	QEp20-3792_Mukherjee_Sumit_band_2-(2)-10361-18034_18034	3826.66
(R)GEGISGSLGTSSGNTLDDmDLINEEINK(K)	1	70.14	38.6392	65.73	2	Oxidation (+16)	1441.66	2881.31	283000000	2	437224	-0.0004126	96	0	-0.1432		123	QEp20-3792_Mukherjee_Sumit_band_2-(2)-8181-14542_14542	3136.59
(R)GEGISGSLGTSSGNTLDDmDLINEEINK(K)	1	69.23	38.6255	64.84	2	Oxidation (+16)	1441.66	2881.31	980318	2	402724	-0.0009009	96	0	-0.3126		123	QEp20-3792_Mukherjee_Sumit_band_2-(2)-10746-19193_19193	4122.35
(R)GEGISGSLGTSSGNTLDDmDLINEEINK(K)	1	61.83	38.5132	54.46	2	Oxidation (+16)	961.444	2881.31		3	325941	-0.004088	96	0	-1.418		123	QEp20-3792_Mukherjee_Sumit_band_2-(2)-8808-15425_15425	3296.33
(R)GEGISGSLGTSSGNTLDDmDLINEEINK(K)	1	68.5	38.2963	63.22	2	Oxidation (+16)	961.442	2881.3		3	163694	-0.009215	96	0	-3.197		123	QEp20-3792_Mukherjee_Sumit_band_2-(2)-9695-16616_16616	3501.45
(R)GEGISGSLGTSSGNTLDDmDLINEEINK(K)	1	59.95	38.6747	50.35	2	Oxidation (+16)	961.446	2881.32	7898310	3	82169.7	0.001405	96	0	0.4874		123	QEp20-3792_Mukherjee_Sumit_band_2-(2)-10195-17680_17680	3745.44
(R)GEGISGSLGTSSGNTLDDmDLINEEINK(K)	1	60.55	38.5144	45.42	2	Oxidation (+16)	961.444	2881.31	4819080	3	92494.3	-0.003722	96	0	-1.291		123	QEp20-3792_Mukherjee_Sumit_band_2-(2)-10820-19462_19462	4194.19
(R)GEGISGSLGTSSGNTLDDmDLINEEINK(K)	1	56.34	38.554	49.77	2	Oxidation (+16)	961.445	2881.31	146000000	3	1210510	-0.002074	96	0	-0.7196		123	QEp20-3792_Mukherjee_Sumit_band_2-(2)-9300-16052_16052	3398.73
(R)GEGISGSLGTSSGNTLDDmDLINEEINK(K)	1	55.66	38.5534	30.94	2	Oxidation (+16)	961.445	2881.31	7984820	3	36848.1	-0.001708	96	0	-0.5925		123	QEp20-3792_Mukherjee_Sumit_band_2-(2)-11696-22826_22826	5123.1
(R)GEGISGSLGTSSGNTLDDmDLINEEINK(K)	1	55.61	38.554	38.61	2	Oxidation (+16)	961.445	2881.31	17600000	3	66005.6	-0.002074	96	0	-0.7196		123	QEp20-3792_Mukherjee_Sumit_band_2-(2)-10277-17856_17856	3786.09
(R)GEGISGSLGTSSGNTLDDmDLINEEINK(K)	1	61.38	38.4745	50.66	2	Oxidation (+16)	961.444	2881.31	70500000	3	59847.3	-0.005004	96	0	-1.736		123	QEp20-3792_Mukherjee_Sumit_band_2-(2)-10338-17956_17956	3806.34
(R)GEGISGSLGTSSGNTLDDmDLINEEINK(K)	1	50.42	38.5534	47.07	2	Oxidation (+16)	961.445	2881.31		3	68336.1	-0.001525	96	0	-0.529		123	QEp20-3792_Mukherjee_Sumit_band_2-(2)-10841-19539_19539	4214.77
(R)GEGISGSLGTSSGNTLDDmDLINEEINK(K)	1	50.28	38.5534	43.73	2	Oxidation (+16)	961.445	2881.31	1139190	3	22899.6	-0.001525	96	0	-0.529		123	QEp20-3792_Mukherjee_Sumit_band_2-(2)-11065-20185_20185	4379.94
(R)GEGISGSLGTSSGNTLDDmDLINEEINK(K)	1	62.22	38.4029	43.2	2	Oxidation (+16)	961.443	2881.31	1355520	3	45389.8	-0.005553	96	0	-1.927		123	QEp20-3792_Mukherjee_Sumit_band_2-(2)-10390-18117_18117	3847.66
(R)GEGISGSLGTSSGNTLDDmDLINEEINK(K)	1	52.68	38.598	43.76	2	Oxidation (+16)	961.446	2881.31		3	101496	0.0008557	96	0	0.2969		123	QEp20-3792_Mukherjee_Sumit_band_2-(2)-9809-16814_16814	3542.35
(R)GEGISGSLGTSSGNTLDDmDLINEEINK(K)	1	47.52	38.6249	33.43	2	Oxidation (+16)	961.445	2881.31		3	119920	-0.001159	96	0	-0.4019		123	QEp20-3792_Mukherjee_Sumit_band_2-(2)-9860-16907_16907	3562.48
(R)GEGISGSLGTSSGNTLDDMDLINEEINK(K)	1	55.04	38.8773	47.55	2		956.112	2865.32	326000000	3	38542.2	-0.003436	96	0	-1.199		123	QEp20-3792_Mukherjee_Sumit_band_2-(2)-9775-16748_16748	3527.92
(R)GEGISGSLGTSSGNTLDDmDLINEEINK(K)	1	50.63	38.5848	44.86	2	Oxidation (+16)	961.445	2881.31	5128640	3	51278.9	-0.001891	96	0	-0.656		123	QEp20-3792_Mukherjee_Sumit_band_2-(2)-10427-18204_18204	3868.15
(R)GEGISGSLGTSSGNTLDDmDLINEEINK(K)	1	52.67	38.4967	37.81	2	Oxidation (+16)	961.444	2881.31		3	86050.1	-0.00299	96	0	-1.037		123	QEp20-3792_Mukherjee_Sumit_band_2-(2)-10071-17352_17352	3664.56
(R)GEGISGSLGTSSGNTLDDmDLINEEINK(K)	1	48.87	38.5272	42.87	2	Oxidation (+16)	961.444	2881.31	146000000	3	727776	-0.00244	96	0	-0.8466		123	QEp20-3792_Mukherjee_Sumit_band_2-(2)-9396-16177_16177	3419.42
(R)GEGISGSLGTSSGNTLDDmDLINEEINK(K)	1	51.33	38.5132	43.54	2	Oxidation (+16)	961.444	2881.31		3	307083	-0.004088	96	0	-1.418		123	QEp20-3792_Mukherjee_Sumit_band_2-(2)-8903-15548_15548	3316.9
(R)GEGISGSLGTSSGNTLDDMDLINEEINK(K)	1	55.47	38.7829	49.4	2		956.112	2865.31	326000000	3	49332.3	-0.005999	96	0	-2.093		123	QEp20-3792_Mukherjee_Sumit_band_2-(2)-9713-16646_16646	3507.45
(R)GEGISGSLGTSSGNTLDDmDLINEEINK(K)	1	53.6	38.6291	47.39	2	Oxidation (+16)	1441.66	2881.31		2	49863.6	-0.0006568	96	0	-0.2279		123	QEp20-3792_Mukherjee_Sumit_band_2-(2)-10250-17811_17811	3777.01
(R)GEGISGSLGTSSGNTLDDmDLINEEINK(K)	1	41.74	38.5775	33.11	2	Oxidation (+16)	961.445	2881.31		3	31500.4	-0.001342	96	0	-0.4655		123	QEp20-3792_Mukherjee_Sumit_band_2-(2)-11200-20711_20711	4522.77
(R)GEGISGSLGTSSGNTLDDmDLINEEINK(K)	1	60.21	38.5132	52.35	2	Oxidation (+16)	1441.66	2881.31	283000000	2	78271.6	-0.004319	96	0	-1.498		123	QEp20-3792_Mukherjee_Sumit_band_2-(2)-8342-14768_14768	3177.04
(R)GEGISGSLGTSSGNTLDDMDLINEEINK(K)	1	56.88	38.7087	46.06	2		956.111	2865.31		3	20664.6	-0.009112	96	0	-3.179		123	QEp20-3792_Mukherjee_Sumit_band_2-(2)-9826-16843_16843	3548.34
(R)GEGISGSLGTSSGNTLDDmDLINEEINK(K)	1	41.28	38.6249	31.2	2	Oxidation (+16)	961.445	2881.31		3	35131	-0.001159	96	0	-0.4019		123	QEp20-3792_Mukherjee_Sumit_band_2-(2)-10556-18600_18600	3970.09
(R)GEGISGSLGTSSGNTLDDmDLINEEINK(K)	1	41.25	38.6392	35.16	2	Oxidation (+16)	961.445	2881.31		3	71071.8	-0.0004261	96	0	-0.1478		123	QEp20-3792_Mukherjee_Sumit_band_2-(2)-10447-18278_18278	3888.53
(R)GEGISGSLGTSSGNTLDDmDLINEEINK(K)	1	50.22	38.5138	31.47	2	Oxidation (+16)	961.444	2881.31	2518800	3	48231.5	-0.004638	96	0	-1.609		123	QEp20-3792_Mukherjee_Sumit_band_2-(2)-11185-20638_20638	4502.51
(R)GEGISGSLGTSSGNTLDDmDLINEEINK(K)	1	46.7	38.6635	31.45	2	Oxidation (+16)	961.446	2881.32		3	65023.6	0.001771	96	0	0.6145		123	QEp20-3792_Mukherjee_Sumit_band_2-(2)-11167-20562_20562	4482
(R)GEGISGSLGTSSGNTLDDmDLINEEINK(K)	1	55.85	38.2698	49.68	2	Oxidation (+16)	961.442	2881.3	2440940	3	43664.6	-0.009581	96	0	-3.324		123	QEp20-3792_Mukherjee_Sumit_band_2-(2)-10613-18762_18762	4010.63
(R)GEGISGSLGTSSGNTLDDmDLINEEINK(K)	1	48.91	38.4136	40.7	2	Oxidation (+16)	961.443	2881.31		3	272134	-0.00537	96	0	-1.863		123	QEp20-3792_Mukherjee_Sumit_band_2-(2)-9569-16413_16413	3460.62
(R)GEGISGSLGTSSGNTLDDmDLINEEINK(K)	1	43.01	38.6427	34.81	2	Oxidation (+16)	961.445	2881.31		3	98278.9	-5.987e-05	96	0	-0.02077		123	QEp20-3792_Mukherjee_Sumit_band_2-(2)-9903-16996_16996	3583.01
(R)GEGISGSLGTSSGNTLDDmDLINEEINK(K)	1	46.11	38.5028	39.53	2	Oxidation (+16)	961.444	2881.31		3	42284.1	-0.003173	96	0	-1.101		123	QEp20-3792_Mukherjee_Sumit_band_2-(2)-10996-19950_19950	4317.87
(R)GEGISGSLGTSSGNTLDDmDLINEEINK(K)	1	45.38	38.6747	38.29	2	Oxidation (+16)	961.446	2881.32		3	47295.8	0.001405	96	0	0.4874		123	QEp20-3792_Mukherjee_Sumit_band_2-(2)-10867-19619_19619	4235.48
(R)GEGISGSLGTSSGNTLDDmDLINEEINK(K)	1	48.52	38.3803	40.71	2	Oxidation (+16)	961.443	2881.31	688615	3	33793.4	-0.006835	96	0	-2.371		123	QEp20-3792_Mukherjee_Sumit_band_2-(2)-10667-18922_18922	4051.24
(R)GEGISGSLGTSSGNTLDDmDLINEEINK(K)	1	49.94	38.2426	41.74	2	Oxidation (+16)	961.442	2881.3	3779740	3	39627.3	-0.01013	96	0	-3.515		123	QEp20-3792_Mukherjee_Sumit_band_2-(2)-10689-18999_18999	4071.51
(R)GEGISGSLGTSSGNTLDDmDLINEEINK(K)	1	41.21	38.5132	34.98	2	Oxidation (+16)	961.444	2881.31		3	67843.1	-0.004088	96	0	-1.418		123	QEp20-3792_Mukherjee_Sumit_band_2-(2)-10166-17599_17599	3725.37
(R)GEGISGSLGTSSGNTLDDmDLINEEINK(K)	1	49.4	38.5132	44.83	2	Oxidation (+16)	1441.66	2881.31	17700000	2	79341.1	-0.004319	96	0	-1.498		123	QEp20-3792_Mukherjee_Sumit_band_2-(2)-9323-16080_16080	3402.94
(R)GEGISGSLGTSSGNTLDDmDLINEEINK(K)	1	47.96	38.6859	46.51	2	Oxidation (+16)	1441.67	2881.32	283000000	2	267376	0.002029	96	0	0.7039		123	QEp20-3792_Mukherjee_Sumit_band_2-(2)-8262-14655_14655	3156.9
(R)GEGISGSLGTSSGNTLDDmDLINEEINK(K)	1	37.54	38.632	20.25	2	Oxidation (+16)	961.445	2881.31		3	66259.3	0.0004894	96	0	0.1698		123	QEp20-3792_Mukherjee_Sumit_band_2-(2)-10228-17763_17763	3765.6
(R)GEGISGSLGTSSGNTLDDmDLINEEINK(K)	1	55.8	38.3658	47.25	2	Oxidation (+16)	1441.66	2881.31		2	42747.9	-0.007737	96	0	-2.684		123	QEp20-3792_Mukherjee_Sumit_band_2-(2)-11390-21683_21683	4798.91
(R)GEGISGSLGTSSGNTLDDmDLINEEINK(K)	1	40.2	38.5224	31.09	2	Oxidation (+16)	961.444	2881.31		3	45208.5	-0.003539	96	0	-1.228		123	QEp20-3792_Mukherjee_Sumit_band_2-(2)-10955-19863_19863	4297.27
(R)GEGISGSLGTSSGNTLDDmDLINEEINK(K)	1	45.77	38.3512	41.67	2	Oxidation (+16)	961.443	2881.31		3	40006.3	-0.007933	96	0	-2.752		123	QEp20-3792_Mukherjee_Sumit_band_2-(2)-10886-19695_19695	4256.22
(R)GEGISGSLGTSSGNTLDDmDLINEEINK(K)	1	45.1	38.3816	38.45	2	Oxidation (+16)	961.443	2881.31	2884000	3	34482.5	-0.007384	96	0	-2.562		123	QEp20-3792_Mukherjee_Sumit_band_2-(2)-11227-20790_20790	4542.96
(R)GEGISGSLGTSSGNTLDDmDLINEEINK(K)	1	38.06	38.5126	29.98	2	Oxidation (+16)	961.444	2881.31		3	46642.7	-0.003356	96	0	-1.164		123	QEp20-3792_Mukherjee_Sumit_band_2-(2)-10512-18446_18446	3929.46
(R)GEGISGSLGTSSGNTLDDmDLINEEINK(K)	1	37.41	38.5224	28.69	2	Oxidation (+16)	961.444	2881.31		3	18725.9	-0.003539	96	0	-1.228		123	QEp20-3792_Mukherjee_Sumit_band_2-(2)-11286-21018_21018	4604.22
(R)GEGISGSLGTSSGNTLDDmDLINEEINK(K)	1	39.32	38.4695	28.25	2	Oxidation (+16)	961.443	2881.31		3	33635.9	-0.005187	96	0	-1.8		123	QEp20-3792_Mukherjee_Sumit_band_2-(2)-11638-22731_22731	5102.58
(R)GEGISGSLGTSSGNTLDDmDLINEEINK(K)	0.99	57.19	38.2315	51.27	2	Oxidation (+16)	1441.66	2881.3		2	48889.6	-0.01042	96	0	-3.616		123	QEp20-3792_Mukherjee_Sumit_band_2-(2)-8585-15109_15109	3238.76
(R)GEGISGSLGTSSGNTLDDmDLINEEINK(K)	0.99	50.41	38.1318	44.38	2	Oxidation (+16)	961.441	2881.3		3	34344.2	-0.01361	96	0	-4.722		123	QEp20-3792_Mukherjee_Sumit_band_2-(2)-11025-20033_20033	4338.88
(R)GEGISGSLGTSSGNTLDDmDLINEEINK(K)	0.99	45.35	38.2646	41.45	2	Oxidation (+16)	961.441	2881.3	7217110	3	70488.4	-0.01178	96	0	-4.087		123	QEp20-3792_Mukherjee_Sumit_band_2-(2)-7792-14035_14035	3051.12
(R)GEGISGSLGTSSGNTLDDmDLINEEINK(K)	0.99	32.39	38.5431	27.3	2	Oxidation (+16)	961.444	2881.31		3	30712.9	-0.002623	96	0	-0.9102		123	QEp20-3792_Mukherjee_Sumit_band_2-(2)-10758-19234_19234	4133.14
(R)GEGISGSLGTSSGNTLDDMDLINEEINK(K)	0.99	42.37	38.6445	35.62	2		956.11	2865.31		3	125944	-0.01003	96	0	-3.498		123	QEp20-3792_Mukherjee_Sumit_band_2-(2)-9647-16542_16542	3487
(R)GEGISGSLGTSSGNTLDDmDLINEEINK(K)	0.99	30.6	38.6064	23.56	2	Oxidation (+16)	961.446	2881.31		3	46499.2	0.0006725	96	0	0.2333		123	QEp20-3792_Mukherjee_Sumit_band_2-(2)-11266-20941_20941	4583.67
(R)GEGISGSLGTSSGNTLDDmDLINEEINK(K)	0.98	37.04	38.3651	28.34	2	Oxidation (+16)	961.442	2881.31		3	16248.8	-0.008666	96	0	-3.007		123	QEp20-3792_Mukherjee_Sumit_band_2-(2)-11245-20865_20865	4563.61
(R)GEGISGSLGTSSGNTLDDmDLINEEINK(K)	0.98	34.17	38.4248	28.68	2	Oxidation (+16)	961.443	2881.31		3	37863.2	-0.005919	96	0	-2.054		123	QEp20-3792_Mukherjee_Sumit_band_2-(2)-11086-20261_20261	4400.54
(R)GEGISGSLGTSSGNTLDDmDLINEEINK(K)	0.97	31.32	38.5272	26.38	2	Oxidation (+16)	1441.66	2881.31		2	51774.3	-0.002366	96	0	-0.8208		123	QEp20-3792_Mukherjee_Sumit_band_2-(2)-8430-14885_14885	3197.28
(R)GEGISGSLGTSSGNTLDDmDLINEEINK(K)	0.97	32.15	38.5126	24.3	2	Oxidation (+16)	1441.66	2881.31		2	31584.3	-0.002854	96	0	-0.9902		123	QEp20-3792_Mukherjee_Sumit_band_2-(2)-8503-14994_14994	3218.05
(R)GEGISGSLGTSSGNTLDDmDLINEEINK(K)	0.97	31.19	38.4788	21.75	2	Oxidation (+16)	961.444	2881.31		3	52035.2	-0.004821	96	0	-1.672		123	QEp20-3792_Mukherjee_Sumit_band_2-(2)-10917-19777_19777	4276.77
(R)GEGISGSLGTSSGNTLDDmDLINEEINK(K)	0.97	30.93	38.4745	23.72	2	Oxidation (+16)	961.444	2881.31		3	47666.9	-0.005004	96	0	-1.736		123	QEp20-3792_Mukherjee_Sumit_band_2-(2)-10492-18370_18370	3909.29
(R)GEGISGSLGTSSGNTLDDmDLINEEINK(K)	0.96	26.22	38.554	20.96	2	Oxidation (+16)	961.445	2881.31		3	34383.9	-0.002074	96	0	-0.7196		123	QEp20-3792_Mukherjee_Sumit_band_2-(2)-10774-19307_19307	4153.35
(R)GEGISGSLGTSSGnTLDDmDLINEEINK(K)	0.96	42.64	38.4578	12.11	2	Deamidated (+1), Oxidation (+16)	961.779	2882.31		3	101267	0.01568	96	0	5.438		123	QEp20-3792_Mukherjee_Sumit_band_2-(2)-10108-17437_17437	3684.8
(R)GEGISGSLGTSSGNTLDDmDLINEEINK(K)	0.96	33.61	38.3531	29.96	2	Oxidation (+16)	961.442	2881.31		3	37461.2	-0.0083	96	0	-2.879		123	QEp20-3792_Mukherjee_Sumit_band_2-(2)-7878-14150_14150	3071.16
(R)GEGISGSLGTSSGNTLDDMDLINEEINKK(R)	1	83.86	39.4939	83.86	2		998.811	2993.41	49200000	3	804350	-0.003526	96	0	-1.178		124	QEp20-3792_Mukherjee_Sumit_band_2-(2)-9297-16048_16048	3398.09
(R)GEGISGSLGTSSGNTLDDmDLINEEINKK(R)	1	72.05	39.3475	72.05	2	Oxidation (+16)	1004.14	3009.41	287000000	3	1453290	-0.002714	96	0	-0.9014		124	QEp20-3792_Mukherjee_Sumit_band_2-(2)-7720-13940_13940	3035.05
(R)GEGISGSLGTSSGNTLDDmDLINEEINKK(R)	1	70.34	39.3656	70.34	2	Oxidation (+16)	1004.14	3009.41	287000000	3	1488530	-0.003263	96	0	-1.084		124	QEp20-3792_Mukherjee_Sumit_band_2-(2)-7895-14175_14175	3075.95
(R)GEGISGSLGTSSGNTLDDmDLINEEINKK(R)	1	64.33	39.3817	64.33	2	Oxidation (+16)	1004.14	3009.41	287000000	3	2623530	-0.001615	96	0	-0.5365		124	QEp20-3792_Mukherjee_Sumit_band_2-(2)-7811-14060_14060	3055.43
(R)GEGISGSLGTSSGNTLDDmDLINEEINKK(R)	1	45.36	39.3817	45.36	2	Oxidation (+16)	1004.14	3009.41		3	505831	-0.001615	96	0	-0.5365		124	QEp20-3792_Mukherjee_Sumit_band_2-(2)-8003-14306_14306	3096.23
(R)GEGISGSLGTSSGNTLDDmDLINEEINKK(R)	1	39.19	39.4743	37.64	2	Oxidation (+16)	1004.14	3009.41		3	188716	0.0007653	96	0	0.2542		124	QEp20-3792_Mukherjee_Sumit_band_2-(2)-8101-14432_14432	3116.87
(R)GEGISGSLGTSSGNTLDDmDLINEEINKK(R)	1	38.94	39.3131	34.76	2	Oxidation (+16)	1004.14	3009.41		3	94768.5	-0.003629	96	0	-1.206		124	QEp20-3792_Mukherjee_Sumit_band_2-(2)-8184-14546_14546	3137.23
(R)GEGISGSLGTSSGNTLDDmDLINEEINKK(R)	0.99	30.51	39.3757	29.16	2	Oxidation (+16)	1004.14	3009.41		3	73165	-0.001432	96	0	-0.4757		124	QEp20-3792_Mukherjee_Sumit_band_2-(2)-8264-14658_14658	3157.41
(R)GEGISGSLGTSSGNTLDDmDLINEEINKKR(T)	1	72.57	39.5718	72.57	2	Oxidation (+16)	792.384	3165.51	518000000	4	2543140	-0.003302	96	0	-1.043		125	QEp20-3792_Mukherjee_Sumit_band_2-(2)-8933-15584_15584	3322.49
(R)GEGISGSLGTSSGNTLDDmDLINEEINKKR(T)	1	71.61	39.5766	71.61	2	Oxidation (+16)	792.384	3165.51	518000000	4	3250930	-0.00257	96	0	-0.8116		125	QEp20-3792_Mukherjee_Sumit_band_2-(2)-9030-15708_15708	3342.87
(R)GEGISGSLGTSSGNTLDDmDLINEEINKKR(T)	1	69.94	39.5139	69.78	2	Oxidation (+16)	792.383	3165.5	518000000	4	477856	-0.005988	96	0	-1.891		125	QEp20-3792_Mukherjee_Sumit_band_2-(2)-9505-16326_16326	3445.48
(R)GEGISGSLGTSSGNTLDDmDLINEEINKKR(T)	1	64.91	39.6355	64.63	2	Oxidation (+16)	792.385	3165.51	518000000	4	786012	-0.001105	96	0	-0.349		125	QEp20-3792_Mukherjee_Sumit_band_2-(2)-9421-16211_16211	3425.21
(R)GEGISGSLGTSSGNTLDDmDLINEEINKKR(T)	1	64.55	39.6876	63.61	2	Oxidation (+16)	792.385	3165.51	518000000	4	1347530	0.002313	96	0	0.7305		125	QEp20-3792_Mukherjee_Sumit_band_2-(2)-9331-16090_16090	3404.56
(R)GEGISGSLGTSSGNTLDDmDLINEEINKKR(T)	1	61.71	39.5861	61.71	2	Oxidation (+16)	792.384	3165.51	518000000	4	1629360	-0.001837	96	0	-0.5803		125	QEp20-3792_Mukherjee_Sumit_band_2-(2)-8829-15453_15453	3301.14
(R)GEGISGSLGTSSGNTLDDmDLINEEINKKR(T)	1	58.33	39.554	58.33	2	Oxidation (+16)	792.384	3165.51	518000000	4	2510750	-0.003058	96	0	-0.9658		125	QEp20-3792_Mukherjee_Sumit_band_2-(2)-9133-15838_15838	3363.59
(R)GEGISGSLGTSSGNTLDDmDLINEEINKKR(T)	1	56.45	39.5789	56.45	2	Oxidation (+16)	792.384	3165.51	518000000	4	504132	-0.002814	96	0	-0.8887		125	QEp20-3792_Mukherjee_Sumit_band_2-(2)-8751-15342_15342	3280.87
(R)GEGISGSLGTSSGNTLDDmDLINEEINKKR(T)	1	48.01	39.5861	48.01	2	Oxidation (+16)	792.384	3165.51	518000000	4	1808050	-0.001837	96	0	-0.5803		125	QEp20-3792_Mukherjee_Sumit_band_2-(2)-9230-15963_15963	3384.23
(R)GEGISGSLGTSSGNTLDDmDLINEEINKKR(T)	1	39.62	39.5718	36.78	2	Oxidation (+16)	792.384	3165.51		4	164736	-0.003302	96	0	-1.043		125	QEp20-3792_Mukherjee_Sumit_band_2-(2)-9645-16539_16539	3486.49
(R)GEGISGSLGTSSGNTLDDMDLINEEINKKR(T)	1	38.49	39.7612	35.09	2		788.385	3149.51		4	104898	-0.003993	96	0	-1.267		125	QEp20-3792_Mukherjee_Sumit_band_2-(2)-9854-16893_16893	3559.06
(R)GEGISGSLGTSSGNTLDDMDLINEEINKKR(T)	1	37.04	39.6317	28.97	2		788.384	3149.51		4	52419.3	-0.0101	96	0	-3.205		125	QEp20-3792_Mukherjee_Sumit_band_2-(2)-9900-16984_16984	3579.84
(R)GEGISGSLGTSSGNTLDDmDLINEEINKKR(T)	1	48.65	39.6605	45.37	2	Oxidation (+16)	1056.18	3165.52		3	151574	0.005683	96	0	1.795		125	QEp20-3792_Mukherjee_Sumit_band_2-(2)-9066-15751_15751	3349.32
(R)GEGISGSLGTSSGNTLDDmDLINEEINKKR(T)	1	34.41	39.5766	32.47	2	Oxidation (+16)	792.384	3165.5		4	272426	-0.005255	96	0	-1.66		125	QEp20-3792_Mukherjee_Sumit_band_2-(2)-9584-16438_16438	3465.76
(R)GEGISGSLGTSSGNTLDDMDLINEEINKKR(T)	0.99	32.12	39.6983	29.78	2		788.385	3149.51		4	157321	-0.002772	96	0	-0.8798		125	QEp20-3792_Mukherjee_Sumit_band_2-(2)-9748-16703_16703	3518.88
(R)GEGISGSLGTSSGNTLDDmDLINEEINKKR(T)	0.99	30.49	39.6171	26.11	2	Oxidation (+16)	792.384	3165.51		4	97865.1	-0.004035	96	0	-1.274		125	QEp20-3792_Mukherjee_Sumit_band_2-(2)-9711-16643_16643	3506.85
(R)GEGISGSLGTSSGnTLDDMDLINEEINKKR(T)	0.98	34.54	39.7146	9.11	2	Deamidated (+1)	788.636	3150.51		4	162940	0.01565	96	0	4.967		125	QEp20-3792_Mukherjee_Sumit_band_2-(2)-9798-16797_16797	3538.93
(R)GEGISGSLGTSSGNTLDDmDLINEEINKKR(T)	0.98	31.81	39.6426	30.75	2	Oxidation (+16)	1056.18	3165.51		3	177973	0.001655	96	0	0.5227		125	QEp20-3792_Mukherjee_Sumit_band_2-(2)-8962-15620_15620	3328.02
(S)GSLGTSSGNTLDDmDLINEEINK(K)	0.97	25.02	38.6617	0	1	Oxidation (+16)	813.711	2438.11		3	4856.16	-0.0005693	101	0	-0.2334		123	QEp20-3792_Mukherjee_Sumit_band_2-(2)-7133-13131_13131	2891.54
(S)LGTSSGNTLDDmDLINEEINK(K)	1	44.28	38.7471	39.33	1	Oxidation (+16)	765.693	2294.06		3	97218.9	-0.001269	103	0	-0.5527		123	QEp20-3792_Mukherjee_Sumit_band_2-(2)-7003-12913_12913	2846.83
(L)GTSSGNTLDDmDLINEEINK(K)	1	66.51	37.5595	51.64	1	Oxidation (+16)	1091.5	2180.98	5737110	2	42176	0.001241	104	0	0.5687		123	QEp20-3792_Mukherjee_Sumit_band_2-(2)-6644-12311_12311	2723.5
(T)SSGNTLDDmDLINEEINK(K)	1	103.05	37.5128	100.48	1	Oxidation (+16)	1012.46	2022.9	26100000	2	708685	-0.004266	106	0	-2.108		123	QEp20-3792_Mukherjee_Sumit_band_2-(2)-6640-12306_12306	2722.64
(T)SSGNTLDDmDLINEEINK(K)	1	39.86	37.6358	33.74	1	Oxidation (+16)	675.308	2022.9		3	83713.1	-0.001716	106	0	-0.8479		123	QEp20-3792_Mukherjee_Sumit_band_2-(2)-6654-12324_12324	2725.68
(S)SGNTLDDmDLINEEINK(K)	1	48.83	37.5228	44.92	1	Oxidation (+16)	968.942	1935.87	8482010	2	79865.9	-0.004615	107	0	-2.383		123	QEp20-3792_Mukherjee_Sumit_band_2-(2)-6694-12382_12382	2736.44
(N)TLDDmDLINEEINK(K)	1	85.99	38.4683	77.63	1	Oxidation (+16)	839.895	1677.78	192000000	2	336038	-0.001477	110	0	-0.8795		123	QEp20-3792_Mukherjee_Sumit_band_2-(2)-6653-12323_12323	2725.55
(N)TLDDmDLINEEINK(K)	1	82.72	38.4683	71.55	1	Oxidation (+16)	839.895	1677.78	192000000	2	7591190	-0.001599	110	0	-0.9522		123	QEp20-3792_Mukherjee_Sumit_band_2-(2)-6569-12208_12208	2704.94
(N)TLDDMDLINEEINK(K)	1	68.27	38.7303	56.9	1		831.898	1661.78	14300000	2	179639	-0.00119	110	0	-0.7159		123	QEp20-3792_Mukherjee_Sumit_band_2-(2)-8204-14572_14572	3141.61
(N)TLDDmDLINEEINK(K)	1	76.48	38.0264	64.43	1	Oxidation (+16)	839.893	1677.77	12600000	2	84126.7	-0.006481	110	0	-3.861		123	QEp20-3792_Mukherjee_Sumit_band_2-(2)-7516-13667_13667	2988.12
(N)TLDDmDLINEEINK(K)	1	51.38	38.4757	45.75	1	Oxidation (+16)	839.895	1677.78	192000000	2	51476.7	-0.00111	110	0	-0.6614		123	QEp20-3792_Mukherjee_Sumit_band_2-(2)-6727-12432_12432	2745.79
(N)TLDDmDLINEEINK(K)	1	44.21	38.3206	41.33	1	Oxidation (+16)	839.894	1677.77		2	61755.2	-0.002575	110	0	-1.534		123	QEp20-3792_Mukherjee_Sumit_band_2-(2)-7425-13548_13548	2968.02
(N)TLDDmDLINEEINK(K)	0.99	41.41	38.3885	23.48	1	Oxidation (+16)	839.896	1677.78		2	55279.9	0.0005987	110	0	0.3566		123	QEp20-3792_Mukherjee_Sumit_band_2-(2)-7696-13906_13906	3028.96
(N)TLDDmDLINEEINK(K)	0.98	40.25	38.3998	37.44	1	Oxidation (+16)	839.894	1677.77		2	40203.4	-0.00343	110	0	-2.043		123	QEp20-3792_Mukherjee_Sumit_band_2-(2)-7330-13424_13424	2947.08
(N)TLDDmDLINEEINK(K)	0.98	27.96	38.441	25.59	1	Oxidation (+16)	560.266	1677.78		3	89335.9	-2.511e-05	110	0	-0.01496		123	QEp20-3792_Mukherjee_Sumit_band_2-(2)-6600-12250_12250	2712.46
(L)DDmDLINEEINK(K)	0.99	32.82	36.219	20.53	1	Oxidation (+16)	732.83	1463.64		2	55806.4	-0.000658	112	0	-0.4492		123	QEp20-3792_Mukherjee_Sumit_band_2-(2)-5585-10814_10814	2454.23
(L)DDmDLINEEINK(K)	0.96	28.72	36.3889	6.7	1	Oxidation (+16)	732.83	1463.65		2	21105.5	0.0005628	112	0	0.3842		123	QEp20-3792_Mukherjee_Sumit_band_2-(2)-5515-10707_10707	2433.6
(D)LINEEINK(K)	0.99	45.65	36.7733	18.13	1		486.77	971.526	7907760	2	446255	-0.00259	116	0	-2.663		123	QEp20-3792_Mukherjee_Sumit_band_2-(2)-2819-6921_6921	1761.82
(K)RTNAQLDEK(N)	1	66.68	37.6967	23.93	2		537.781	1073.55	171000000	2	1602470	5.667e-05	125	0	0.05274		133	QEp20-3792_Mukherjee_Sumit_band_2-(2)-1269-4428_4428	1257.55
(K)RTnAQLDEK(N)	1	77.4	38.7011	6.75	2	Deamidated (+1)	538.271	1074.53	4056300	2	256958	-0.002514	125	0	-2.337		133	QEp20-3792_Mukherjee_Sumit_band_2-(2)-1148-4227_4227	1216.06
(K)RTNAQLDEK(N)	1	66.85	38.0747	17.92	2		537.781	1073.55	171000000	2	324174	0.000667	125	0	0.6207		133	QEp20-3792_Mukherjee_Sumit_band_2-(2)-1216-4332_4332	1237.04
(K)RTNAQLDEK(N)	1	66.8	38.0414	17.71	2		537.781	1073.55		2	4502860	0.0005449	125	0	0.5071		133	QEp20-3792_Mukherjee_Sumit_band_2-(2)-1444-4723_4723	1318.93
(K)RTNAQLDEK(N)	1	66.68	38.0747	17.71	2		537.781	1073.55	102000000	2	1921670	0.000667	125	0	0.6207		133	QEp20-3792_Mukherjee_Sumit_band_2-(2)-1060-4076_4076	1183.32
(K)RTNAQLDEK(N)	1	66.6	38.0747	17.59	2		537.781	1073.55	171000000	2	2938940	0.000667	125	0	0.6207		133	QEp20-3792_Mukherjee_Sumit_band_2-(2)-1330-4529_4529	1278.3
(K)RTNAQLDEK(N)	1	46.42	37.6967	23.77	2		358.856	1073.55	59700000	3	1670450	-0.0005366	125	0	-0.4994		133	QEp20-3792_Mukherjee_Sumit_band_2-(2)-1428-4700_4700	1314.54
(K)RTNAQLDEK(N)	1	45.36	37.6967	22.63	2		358.856	1073.55	26400000	3	662430	-0.0005366	125	0	-0.4994		133	QEp20-3792_Mukherjee_Sumit_band_2-(2)-1314-4505_4505	1273.72
(K)RTNAQLDEK(N)	1	64.58	38.0747	19.91	2		537.781	1073.55	483000000	2	164274	0.000667	125	0	0.6207		133	QEp20-3792_Mukherjee_Sumit_band_2-(2)-1611-5013_5013	1380.44
(K)RTNAQLDEK(N)	1	63.69	37.9741	14.5	2		537.781	1073.55		2	4924730	0.0004229	125	0	0.3935		133	QEp20-3792_Mukherjee_Sumit_band_2-(2)-1379-4621_4621	1298.67
(K)RTNAQLDEK(N)	1	55.66	37.6967	6.7	2		537.781	1073.55	483000000	2	1004320	-6.54e-05	125	0	-0.06087		133	QEp20-3792_Mukherjee_Sumit_band_2-(2)-1499-4820_4820	1339.46
(K)RTNAQLDEK(N)	1	60.23	37.9741	11.38	2		537.781	1073.55	102000000	2	945305	0.0004229	125	0	0.3935		133	QEp20-3792_Mukherjee_Sumit_band_2-(2)-1115-4170_4170	1203.65
(K)RTNAQLDEK(N)	1	55.99	37.6967	6.64	2		537.781	1073.55	483000000	2	261074	0.0001787	125	0	0.1663		133	QEp20-3792_Mukherjee_Sumit_band_2-(2)-1554-4917_4917	1360.06
(K)RTNAQLDEK(N)	1	40.36	37.6967	13.17	2		358.856	1073.55		3	1022460	-0.0004451	125	0	-0.4142		133	QEp20-3792_Mukherjee_Sumit_band_2-(2)-1364-4598_4598	1294.15
(K)RTNAQLDEK(N)	1	39.24	37.6967	17.66	2		358.856	1073.55		3	335515	-0.0003535	125	0	-0.329		133	QEp20-3792_Mukherjee_Sumit_band_2-(2)-1260-4409_4409	1253.31
(K)RTNAQLDEK(N)	1	50.29	37.6967	10.91	2		537.78	1073.55		2	234281	-0.0001875	125	0	-0.1745		133	QEp20-3792_Mukherjee_Sumit_band_2-(2)-1889-5522_5522	1491.88
(K)RTNAQLDEK(N)	1	39.1	37.6967	17.27	2		358.856	1073.55		3	418722	-0.0003535	125	0	-0.329		133	QEp20-3792_Mukherjee_Sumit_band_2-(2)-1067-4088_4088	1185.91
(K)RTNAQLDEK(N)	1	50.27	37.6477	8.57	2		537.781	1073.55		2	256945	0.0003008	125	0	0.2799		133	QEp20-3792_Mukherjee_Sumit_band_2-(2)-1813-5413_5413	1471.65
(K)RTNAQLDEK(N)	1	47.6	37.6967	8.39	2		537.78	1073.55		2	130355	-0.0003095	125	0	-0.2881		133	QEp20-3792_Mukherjee_Sumit_band_2-(2)-1953-5625_5625	1512.66
(K)RTNAQLDEK(N)	1	43.71	37.6967	11.79	2		537.781	1073.55		2	104092	-6.54e-05	125	0	-0.06087		133	QEp20-3792_Mukherjee_Sumit_band_2-(2)-2146-5931_5931	1574.14
(K)RTNAQLDEK(N)	1	45.2	37.6967	11.97	2		537.781	1073.55		2	106256	5.667e-05	125	0	0.05274		133	QEp20-3792_Mukherjee_Sumit_band_2-(2)-2356-6250_6250	1636.18
(K)RTNAQLDEK(N)	1	39.07	39.0741	17.12	2		358.856	1073.55		3	309544	-0.0007197	125	0	-0.6698		133	QEp20-3792_Mukherjee_Sumit_band_2-(2)-1483-4797_4797	1335.26
(K)RTNAQLDEK(N)	1	50.38	37.8767	8.43	2		537.781	1073.55		2	146160	0.0009112	125	0	0.8479		133	QEp20-3792_Mukherjee_Sumit_band_2-(2)-1695-5209_5209	1428.98
(K)RTNAQLDEK(N)	1	41.4	37.6967	12.35	2		537.781	1073.55		2	76026.5	5.667e-05	125	0	0.05274		133	QEp20-3792_Mukherjee_Sumit_band_2-(2)-11629-22715_22715	5099.03
(K)RTNAQLDEK(N)	1	44.27	37.9741	8.48	2		537.781	1073.55		2	131837	0.0004229	125	0	0.3935		133	QEp20-3792_Mukherjee_Sumit_band_2-(2)-2077-5827_5827	1553.91
(K)RTNAQLDEK(N)	1	44.09	38.0747	13.56	2		537.781	1073.55		2	88851.5	0.000667	125	0	0.6207		133	QEp20-3792_Mukherjee_Sumit_band_2-(2)-2199-6026_6026	1594.94
(K)RTNAQLDEK(N)	0.99	29.54	37.6967	10.18	2		358.856	1073.55		3	177799	-0.000262	125	0	-0.2438		133	QEp20-3792_Mukherjee_Sumit_band_2-(2)-1125-4185_4185	1206.63
(K)RTNAQLDEK(N)	0.99	36.48	37.6967	10.78	2		537.78	1073.55		2	81992.8	-0.0004316	125	0	-0.4017		133	QEp20-3792_Mukherjee_Sumit_band_2-(2)-2414-6348_6348	1656.75
(K)RTNAQLDEK(N)	0.99	37.37	37.6967	8.45	2		537.78	1073.55		2	124234	-0.0005537	125	0	-0.5153		133	QEp20-3792_Mukherjee_Sumit_band_2-(2)-2012-5724_5724	1533.32
(K)RTNAQLDEK(N)	0.99	34.96	37.6967	9.11	2		537.78	1073.55		2	72110.8	-0.0001875	125	0	-0.1745		133	QEp20-3792_Mukherjee_Sumit_band_2-(2)-3020-7191_7191	1805.98
(K)RTNAQLDEK(N)	0.99	41.52	37.8767	8.32	2		537.781	1073.55		2	131220	0.0009112	125	0	0.8479		133	QEp20-3792_Mukherjee_Sumit_band_2-(2)-1660-5125_5125	1408.08
(K)RTNAQLDEK(N)	0.99	26.88	37.6967	11.45	2		358.856	1073.55		3	87202.3	-0.0001704	125	0	-0.1586		133	QEp20-3792_Mukherjee_Sumit_band_2-(2)-993-3981_3981	1165.36
(K)RTNAQLDEK(N)	0.99	36.5	39.0741	10.21	2		537.78	1073.55		2	97601.7	-0.001286	125	0	-1.197		133	QEp20-3792_Mukherjee_Sumit_band_2-(2)-2280-6140_6140	1615.57
(K)RTNAQLDEKnFLDFTTYNK(N)	0.98	29.21	39.6218	0	2	Deamidated (+1)	773.713	2318.12		3	28567	-0.00161	125	0	-0.6941		143	QEp20-3792_Mukherjee_Sumit_band_2-(2)-8423-14876_14876	3195.84
(K)RTNAqLDEKNFLDFTTYNK(N)	0.98	29.21	39.6218	0	2	Deamidated (+1)	773.713	2318.12		3	28567	-0.00161	125	0	-0.6941		143	QEp20-3792_Mukherjee_Sumit_band_2-(2)-8423-14876_14876	3195.84
(K)RTnAQLDEKNFLDFTTYNK(N)	0.98	29.21	39.6218	0	2	Deamidated (+1)	773.713	2318.12		3	28567	-0.00161	125	0	-0.6941		143	QEp20-3792_Mukherjee_Sumit_band_2-(2)-8423-14876_14876	3195.84
(R)TnAQLDEK(N)	0.99	53.61	36.7824	17.25	2	Deamidated (+1)	460.222	918.429	89000000	2	3300920	-0.0004741	126	0	-0.5156		133	QEp20-3792_Mukherjee_Sumit_band_2-(2)-1358-4584_4584	1290.81
(R)TnAQLDEK(N)	0.99	53.64	37.1684	13.46	2	Deamidated (+1)	460.221	918.427	89000000	2	956724	-0.002244	126	0	-2.441		133	QEp20-3792_Mukherjee_Sumit_band_2-(2)-1419-4684_4684	1311.1
(R)TNAQLDEK(N)	0.99	53.81	37.5724	14.71	2		459.73	917.446	3370000000	2	990387	2.141e-05	126	0	0.02331		133	QEp20-3792_Mukherjee_Sumit_band_2-(2)-1185-4290_4290	1229.62
(R)TNAQLDEK(N)	0.99	47.71	37.5709	12.92	2		459.73	917.446	3370000000	2	8075910	0.0006928	126	0	0.7543		133	QEp20-3792_Mukherjee_Sumit_band_2-(2)-1302-4487_4487	1270.17
(R)TNAQLDEK(N)	0.99	46.67	37.5709	14.73	2		459.73	917.446		2	168446	0.0006318	126	0	0.6879		133	QEp20-3792_Mukherjee_Sumit_band_2-(2)-1760-5331_5331	1455.53
(R)TNAQLDEK(N)	0.99	38.82	37.5724	0	2		459.73	917.445		2	65811.1	-0.0002227	126	0	-0.2425		133	QEp20-3792_Mukherjee_Sumit_band_2-(2)-2419-6355_6355	1658.11
(R)TNAQLDEK(N)	0.99	37.93	37.4656	1.82	2		459.73	917.445		2	339835	-0.000711	126	0	-0.7741		133	QEp20-3792_Mukherjee_Sumit_band_2-(2)-2011-5723_5723	1533.19
(R)TNAQLDEK(N)	0.99	34.33	37.5732	11.42	2		459.73	917.446		2	226201	0.0001435	126	0	0.1562		133	QEp20-3792_Mukherjee_Sumit_band_2-(2)-2147-5933_5933	1574.59
(R)TNAQLDEK(N)	0.98	32.52	37.4554	1.89	2		459.73	917.445		2	86931	-0.00065	126	0	-0.7077		133	QEp20-3792_Mukherjee_Sumit_band_2-(2)-2078-5828_5828	1554.04
(R)TNAQLDEK(N)	0.98	32.37	37.4554	0	2		459.73	917.445		2	48112.1	-0.00065	126	0	-0.7077		133	QEp20-3792_Mukherjee_Sumit_band_2-(2)-2634-6670_6670	1718.36
(R)TNAQLDEK(N)	0.98	45.29	37.5709	13.53	2		459.731	917.447	3370000000	2	61900000	0.001791	126	0	1.95		133	QEp20-3792_Mukherjee_Sumit_band_2-(2)-1249-4392_4392	1249.95
(R)TNAQLDEK(N)	0.97	32.03	37.8767	0	2		459.73	917.445		2	51512.1	-0.0009551	126	0	-1.04		133	QEp20-3792_Mukherjee_Sumit_band_2-(2)-2561-6562_6562	1697.54
(R)TNAQLDEK(N)	0.95	26.52	37.4656	0	2		459.73	917.445		2	106013	-0.000711	126	0	-0.7741		133	QEp20-3792_Mukherjee_Sumit_band_2-(2)-2200-6027_6027	1595.07
(R)TNAQLDEKNF(L)	1	42.09	37.7554	34.29	1		590.285	1178.56		2	360193	-0.0007439	126	0	-0.6307		135	QEp20-3792_Mukherjee_Sumit_band_2-(2)-3942-8470_8470	2032.63
(R)TNAQLDEKNF(L)	0.98	31.39	38.2014	21.26	1		590.285	1178.56		2	68168.2	-0.0003777	126	0	-0.3202		135	QEp20-3792_Mukherjee_Sumit_band_2-(2)-3859-8353_8353	2012.2
(K)NKAQDISDH(L)	1	58.65	35.358	47.87	1		514.244	1026.47	2461900	2	27427.7	0.0001924	144	0	0.1873		152	QEp20-3792_Mukherjee_Sumit_band_2-(2)-1475-4777_4777	1330.36
(K)NKAQDISDHLS(D)	1	50.65	37.3207	41.4	1		614.302	1226.59	96300000	2	180329	5.921e-05	144	0	0.04823		154	QEp20-3792_Mukherjee_Sumit_band_2-(2)-4848-9702_9702	2242.03
(K)NKAQDISDHLS(D)	1	43.87	37.2933	36.88	1		614.302	1226.59		2	333410	-0.0007953	144	0	-0.6478		154	QEp20-3792_Mukherjee_Sumit_band_2-(2)-4753-9578_9578	2221.59
(K)NKAQDISDHLS(D)	1	41.04	37.3207	35.62	1		614.302	1226.59		2	711392	5.921e-05	144	0	0.04823		154	QEp20-3792_Mukherjee_Sumit_band_2-(2)-4652-9447_9447	2200.48
(K)NKAQDISDHLS(D)	0.99	39.39	37.3288	32.52	1		614.302	1226.59		2	194178	0.0004254	144	0	0.3465		154	QEp20-3792_Mukherjee_Sumit_band_2-(2)-4930-9817_9817	2262.69
(K)NKAQDISDHLSD(I)	1	58.42	36.7688	54.09	1		671.815	1341.62	6890000000	2	39400000	-8.533e-05	144	0	-0.06355		155	QEp20-3792_Mukherjee_Sumit_band_2-(2)-4613-9397_9397	2192.4
(K)NKAQDISDHLSD(I)	1	46.41	36.7688	45.98	1		671.815	1341.62	6890000000	2	28900000	-8.533e-05	144	0	-0.06355		155	QEp20-3792_Mukherjee_Sumit_band_2-(2)-4805-9647_9647	2233.26
(K)NKAQDISDHLSD(I)	1	45.32	36.7733	44.91	1		671.815	1341.62	2040000000	2	10100000	-0.0004515	144	0	-0.3363		155	QEp20-3792_Mukherjee_Sumit_band_2-(2)-5184-10200_10200	2335.24
(K)NKAQDISDHLSD(I)	1	47.18	37.0544	42.61	1		671.815	1341.62	2650000000	2	13000000	-0.0008177	144	0	-0.6091		155	QEp20-3792_Mukherjee_Sumit_band_2-(2)-5046-9987_9987	2294.26
(K)NKAQDISDHLSD(I)	1	44.79	37.0355	43.89	1		671.815	1341.62	2040000000	2	7632240	-0.0006957	144	0	-0.5181		155	QEp20-3792_Mukherjee_Sumit_band_2-(2)-5256-10307_10307	2355.43
(K)NKAQDISDHLSD(I)	1	44.63	37.0544	42.45	1		671.815	1341.62	2650000000	2	16000000	-0.0008177	144	0	-0.6091		155	QEp20-3792_Mukherjee_Sumit_band_2-(2)-4975-9880_9880	2273.96
(K)NKAQDISDHLSD(I)	1	42.26	37.0338	42.26	1		671.815	1341.62		2	1115030	-0.0009398	144	0	-0.7		155	QEp20-3792_Mukherjee_Sumit_band_2-(2)-5528-10726_10726	2437.14
(K)NKAQDISDHLSD(I)	1	30.4	36.7733	26.87	1		448.213	1341.62		3	1109180	-0.0004345	144	0	-0.3236		155	QEp20-3792_Mukherjee_Sumit_band_2-(2)-5615-10858_10858	2462.48
(K)NKAQDISDHLSD(I)	1	40.8	37.0338	36.47	1		671.815	1341.62		2	1671800	-0.0009398	144	0	-0.7		155	QEp20-3792_Mukherjee_Sumit_band_2-(2)-5461-10623_10623	2416.91
(K)nKAQDISDHLSD(I)	1	39.19	36.2428	6.08	1	Deamidated (+1)	672.307	1342.6		2	186219	-0.000825	144	0	-0.614		155	QEp20-3792_Mukherjee_Sumit_band_2-(2)-3675-8099_8099	1967.27
(K)NKAQDISDHLSD(I)	1	39.87	37.0338	39.3	1		671.815	1341.62		2	333734	-0.0009398	144	0	-0.7		155	QEp20-3792_Mukherjee_Sumit_band_2-(2)-5741-11049_11049	2498.89
(K)NKAQDISDHLSD(I)	1	39.75	37.0355	35.27	1		671.815	1341.62		2	791765	-0.0006957	144	0	-0.5181		155	QEp20-3792_Mukherjee_Sumit_band_2-(2)-5594-10829_10829	2457.39
(K)NKAQDISDHLSD(I)	0.99	38.54	37.0355	37.31	1		671.815	1341.62		2	10900000	-0.0006957	144	0	-0.5181		155	QEp20-3792_Mukherjee_Sumit_band_2-(2)-5111-10091_10091	2314.65
(K)NKAQDISDHLSD(I)	0.99	37.65	36.7688	37.65	1		671.815	1341.62		2	43700000	3.674e-05	144	0	0.02737		155	QEp20-3792_Mukherjee_Sumit_band_2-(2)-4714-9526_9526	2212.92
(K)NKAQDISDHLSD(I)	0.99	37.44	37.0544	32.32	1		671.815	1341.62		2	172431	-0.0008177	144	0	-0.6091		155	QEp20-3792_Mukherjee_Sumit_band_2-(2)-5887-11267_11267	2540.12
(K)NKAQDISDHLSD(I)	0.99	34.96	36.7733	34.74	1		671.815	1341.62		2	25000000	-0.0004515	144	0	-0.3363		155	QEp20-3792_Mukherjee_Sumit_band_2-(2)-4892-9765_9765	2253.53
(K)NKAQDISDHLSD(I)	0.99	38.42	37.0398	38.18	1		671.815	1341.62		2	459522	-0.001184	144	0	-0.8818		155	QEp20-3792_Mukherjee_Sumit_band_2-(2)-5674-10943_10943	2478.07
(K)NKAQDISDHLSD(I)	0.99	38.06	37.0415	38.06	1		671.815	1341.62		2	235779	-0.001306	144	0	-0.9727		155	QEp20-3792_Mukherjee_Sumit_band_2-(2)-5818-11161_11161	2519.73
(K)NKAQDISDHLSD(I)	0.99	32.97	37.0303	32.79	1		671.815	1341.62		2	4450840	-0.0005736	144	0	-0.4272		155	QEp20-3792_Mukherjee_Sumit_band_2-(2)-5334-10418_10418	2375.61
(K)nKAQDISDHLSD(I)	0.99	42.98	35.6855	8.07	1	Deamidated (+1)	672.306	1342.6	40600000	2	480699	-0.003266	144	0	-2.431		155	QEp20-3792_Mukherjee_Sumit_band_2-(2)-3595-7987_7987	1947.14
(K)NKAQDISDHLSD(I)	0.98	30.49	37.0544	30.49	1		671.815	1341.62		2	3114290	-0.0008177	144	0	-0.6091		155	QEp20-3792_Mukherjee_Sumit_band_2-(2)-5405-10524_10524	2395.75
(K)NKAQDISDHLSD(I)	0.97	28.7	37.0114	22.92	1		448.213	1341.62		3	9800960	0.001488	144	0	1.108		155	QEp20-3792_Mukherjee_Sumit_band_2-(2)-5057-10005_10005	2297.77
(K)NKAQDISDHLSD(I)	0.95	24.14	37.0338	15.64	1		448.212	1341.62		3	783130	-0.0009838	144	0	-0.7327		155	QEp20-3792_Mukherjee_Sumit_band_2-(2)-5550-10755_10755	2442.22
(K)AQDISDHL(S)	0.99	37.53	34.8869	32.76	1		449.717	897.419		2	190911	-0.000512	146	0	-0.5699		153	QEp20-3792_Mukherjee_Sumit_band_2-(2)-3701-8136_8136	1974.17
(K)AQDISDHLS(D)	0.98	28.6	34.6449	21.72	1		493.233	984.452		2	4547580	8.079e-05	146	0	0.08198		154	QEp20-3792_Mukherjee_Sumit_band_2-(2)-2746-6825_6825	1745.77
(K)AQDISDHLS(D)	0.97	26.19	34.6509	21.13	1		493.233	984.451		2	9533170	-4.128e-05	146	0	-0.04189		154	QEp20-3792_Mukherjee_Sumit_band_2-(2)-2658-6706_6706	1725.38
(K)AQDISDHLS(D)	0.97	25.97	34.7813	20.23	1		493.233	984.451		2	327025	-0.0005296	146	0	-0.5374		154	QEp20-3792_Mukherjee_Sumit_band_2-(2)-2965-7113_7113	1792.32
(K)AQDISDHLSD(I)	1	39.81	34.5576	33.79	1		550.747	1099.48		2	327161	0.0002414	146	0	0.2194		155	QEp20-3792_Mukherjee_Sumit_band_2-(2)-4450-9173_9173	2153.31
(K)AQDISDHLSD(I)	1	34.55	34.0976	29.43	1		550.746	1099.48		2	147796	-0.0002468	146	0	-0.2243		155	QEp20-3792_Mukherjee_Sumit_band_2-(2)-5889-11273_11273	2541.66
(K)AQDISDHLSD(I)	1	33.96	34.0976	28.07	1		550.746	1099.48		2	179705	-0.0001248	146	0	-0.1134		155	QEp20-3792_Mukherjee_Sumit_band_2-(2)-5681-10955_10955	2480.49
(K)AQDISDHLSD(I)	0.99	33.48	34.0976	25.27	1		550.746	1099.48		2	222566	-0.0001248	146	0	-0.1134		155	QEp20-3792_Mukherjee_Sumit_band_2-(2)-5538-10739_10739	2439.36
(K)AQDISDHLSD(I)	0.99	35.42	34.3521	24.91	1		550.746	1099.48		2	359335	-0.000491	146	0	-0.4462		155	QEp20-3792_Mukherjee_Sumit_band_2-(2)-4528-9285_9285	2173.67
(K)AQDISDHLSD(I)	0.99	31.69	34.0976	29.15	1		550.746	1099.48		2	1269530	-0.0001248	146	0	-0.1134		155	QEp20-3792_Mukherjee_Sumit_band_2-(2)-3846-8338_8338	2010
(K)AQDISDHLSD(I)	0.99	33.07	34.1111	25.74	1		550.746	1099.48		2	1092630	-2.708e-06	146	0	-0.002461		155	QEp20-3792_Mukherjee_Sumit_band_2-(2)-3681-8109_8109	1969.3
(K)AQDISDHLSD(I)	0.99	30.62	34.0976	25.59	1		550.746	1099.48		2	376012	-0.0001248	146	0	-0.1134		155	QEp20-3792_Mukherjee_Sumit_band_2-(2)-5605-10844_10844	2459.91
(K)AQDISDHLSD(I)	0.99	30.57	34.0976	25.32	1		550.746	1099.48		2	475606	-0.0001248	146	0	-0.1134		155	QEp20-3792_Mukherjee_Sumit_band_2-(2)-4904-9781_9781	2256.27
(K)AQDISDHLSD(I)	0.99	30.49	34.0976	27.58	1		550.746	1099.48		2	144090	-0.0003689	146	0	-0.3352		155	QEp20-3792_Mukherjee_Sumit_band_2-(2)-8426-14880_14880	3196.5
(K)AQDISDHLSD(I)	0.99	30.14	34.0976	28.17	1		550.746	1099.48		2	128087	-0.0001248	146	0	-0.1134		155	QEp20-3792_Mukherjee_Sumit_band_2-(2)-9137-15844_15844	3364.7
(K)AQDISDHLSD(I)	0.99	29.84	34.0976	22.62	1		550.746	1099.48		2	197451	-0.0002468	146	0	-0.2243		155	QEp20-3792_Mukherjee_Sumit_band_2-(2)-5411-10537_10537	2398.74
(K)AQDISDHLSD(I)	0.99	31.19	34.1111	24.68	1		550.746	1099.48		2	821966	-2.708e-06	146	0	-0.002461		155	QEp20-3792_Mukherjee_Sumit_band_2-(2)-4365-9054_9054	2132.64
(K)AQDISDHLSD(I)	0.99	31.47	34.5561	28.76	1		550.747	1099.48		2	18700000	0.0003635	146	0	0.3303		155	QEp20-3792_Mukherjee_Sumit_band_2-(2)-3112-7316_7316	1827.57
(K)AQDISDHLSD(I)	0.99	29.25	34.0976	27.12	1		550.746	1099.48		2	696685	-0.0001248	146	0	-0.1134		155	QEp20-3792_Mukherjee_Sumit_band_2-(2)-3764-8223_8223	1989.61
(K)AQDISDHLSD(I)	0.99	29.12	34.0976	25.87	1		550.746	1099.48		2	691587	-0.0001248	146	0	-0.1134		155	QEp20-3792_Mukherjee_Sumit_band_2-(2)-4722-9536_9536	2214.48
(K)AQDISDHLSD(I)	0.99	30.69	34.1111	24.41	1		550.746	1099.48		2	153761	-2.708e-06	146	0	-0.002461		155	QEp20-3792_Mukherjee_Sumit_band_2-(2)-8094-14422_14422	3115.08
(K)AQDISDHLSD(I)	0.99	28.7	34.0976	23	1		550.746	1099.48		2	327537	-0.0003689	146	0	-0.3352		155	QEp20-3792_Mukherjee_Sumit_band_2-(2)-11288-21027_21027	4606.74
(K)AQDISDHLSD(I)	0.99	30.64	34.4994	25.55	1		550.746	1099.48		2	617636	0.0001194	146	0	0.1085		155	QEp20-3792_Mukherjee_Sumit_band_2-(2)-11303-21100_21100	4626.87
(K)AQDISDHLSD(I)	0.99	30.37	34.5561	22.47	1		550.747	1099.48		2	240443	0.0003635	146	0	0.3303		155	QEp20-3792_Mukherjee_Sumit_band_2-(2)-11336-21311_21311	4688.31
(K)AQDISDHLSD(I)	0.99	32.27	34.3521	23.8	1		550.746	1099.48		2	1237850	-0.001223	146	0	-1.112		155	QEp20-3792_Mukherjee_Sumit_band_2-(2)-3931-8456_8456	2030.45
(K)AQDISDHLSD(I)	0.99	35.61	34.27	27.01	1		550.747	1099.48		2	228910	0.0009739	146	0	0.8849		155	QEp20-3792_Mukherjee_Sumit_band_2-(2)-5344-10433_10433	2378.5
(K)AQDISDHLSD(I)	0.99	29.97	34.4994	23.06	1		550.746	1099.48		2	5067850	0.0001194	146	0	0.1085		155	QEp20-3792_Mukherjee_Sumit_band_2-(2)-3276-7543_7543	1867.83
(K)AQDISDHLSD(I)	0.99	27.61	34.0976	22.5	1		550.746	1099.48		2	582752	-0.0003689	146	0	-0.3352		155	QEp20-3792_Mukherjee_Sumit_band_2-(2)-4018-8575_8575	2050.69
(K)AQDISDHLSD(I)	0.98	32.2	34.1631	25.06	1		550.747	1099.48		2	2686800	0.0004856	146	0	0.4412		155	QEp20-3792_Mukherjee_Sumit_band_2-(2)-3353-7653_7653	1888.16
(K)AQDISDHLSD(I)	0.98	32	34.1597	25.21	1		550.747	1099.48		2	6304540	0.0006076	146	0	0.5522		155	QEp20-3792_Mukherjee_Sumit_band_2-(2)-3187-7425_7425	1847.69
(K)AQDISDHLSD(I)	0.98	28.83	34.1111	23.09	1		550.746	1099.48		2	174285	-2.708e-06	146	0	-0.002461		155	QEp20-3792_Mukherjee_Sumit_band_2-(2)-5467-10633_10633	2419.03
(K)AQDISDHLSD(I)	0.98	29.2	34.5561	22.16	1		550.747	1099.48		2	165056	0.0003635	146	0	0.3303		155	QEp20-3792_Mukherjee_Sumit_band_2-(2)-5823-11169_11169	2521.43
(K)AQDISDHLSD(I)	0.98	28.6	34.1111	23.25	1		550.746	1099.48		2	348675	-2.708e-06	146	0	-0.002461		155	QEp20-3792_Mukherjee_Sumit_band_2-(2)-5746-11058_11058	2500.81
(K)AQDISDHLSD(I)	0.98	26.91	34.0976	21.92	1		550.746	1099.48		2	69058.5	-0.0002468	146	0	-0.2243		155	QEp20-3792_Mukherjee_Sumit_band_2-(2)-11712-22850_22850	5127.9
(K)AQDISDHLSD(I)	0.98	31.18	34.1631	24.69	1		550.747	1099.48		2	2134530	0.0004856	146	0	0.4412		155	QEp20-3792_Mukherjee_Sumit_band_2-(2)-3443-7773_7773	1908.59
(K)AQDISDHLSD(I)	0.98	26.6	34.0976	25.17	1		550.746	1099.48		2	598844	-0.0002468	146	0	-0.2243		155	QEp20-3792_Mukherjee_Sumit_band_2-(2)-4984-9894_9894	2276.61
(K)AQDISDHLSD(I)	0.98	27.94	34.1111	24.86	1		550.746	1099.48		2	111936	-2.708e-06	146	0	-0.002461		155	QEp20-3792_Mukherjee_Sumit_band_2-(2)-10826-19484_19484	4200.06
(K)AQDISDHLSD(I)	0.98	25.91	34.0976	24.46	1		550.746	1099.48		2	1211900	-0.0002468	146	0	-0.2243		155	QEp20-3792_Mukherjee_Sumit_band_2-(2)-4105-8696_8696	2071.59
(K)AQDISDHLSD(I)	0.98	27.4	34.1111	23.88	1		550.746	1099.48		2	575449	-2.708e-06	146	0	-0.002461		155	QEp20-3792_Mukherjee_Sumit_band_2-(2)-4623-9409_9409	2194.2
(K)AQDISDHLSD(I)	0.98	35.64	34.257	28.77	1		550.747	1099.48		2	286804	0.001462	146	0	1.329		155	QEp20-3792_Mukherjee_Sumit_band_2-(2)-5270-10325_10325	2358.43
(K)AQDISDHLSD(I)	0.98	30.04	34.1631	25.61	1		550.747	1099.48		2	130461	0.0004856	146	0	0.4412		155	QEp20-3792_Mukherjee_Sumit_band_2-(2)-11368-21520_21520	4749.86
(K)AQDISDHLSD(I)	0.97	26.09	34.1111	24.77	1		550.746	1099.48		2	334056	-2.708e-06	146	0	-0.002461		155	QEp20-3792_Mukherjee_Sumit_band_2-(2)-5054-10001_10001	2297.14
(K)AQDISDHLSD(I)	0.97	24.45	34.0976	17.45	1		550.746	1099.48		2	137295	-0.0001248	146	0	-0.1134		155	QEp20-3792_Mukherjee_Sumit_band_2-(2)-8936-15588_15588	3323.13
(K)AQDISDHLSD(I)	0.97	28.63	34.1597	26.79	1		550.747	1099.48		2	120328	0.0006076	146	0	0.5522		155	QEp20-3792_Mukherjee_Sumit_band_2-(2)-11656-22756_22756	5107.32
(K)AQDISDHLSD(I)	0.97	26.29	34.5576	21.94	1		550.747	1099.48		2	216821	0.0002414	146	0	0.2194		155	QEp20-3792_Mukherjee_Sumit_band_2-(2)-7062-13020_13020	2869.68
(K)AQDISDHLSD(I)	0.97	27.62	34.3521	22.04	1		550.746	1099.48		2	195099	-0.001223	146	0	-1.112		155	QEp20-3792_Mukherjee_Sumit_band_2-(2)-2584-6592_6592	1702.61
(K)AQDISDHLSD(I)	0.97	25.67	34.3521	9.98	1		550.746	1099.48		2	118529	-0.000491	146	0	-0.4462		155	QEp20-3792_Mukherjee_Sumit_band_2-(2)-7010-12925_12925	2849.21
(K)AQDISDHLSD(I)	0.97	27.78	34.1597	22.86	1		550.747	1099.48		2	577534	0.0006076	146	0	0.5522		155	QEp20-3792_Mukherjee_Sumit_band_2-(2)-11248-20874_20874	4565.85
(K)AQDISDHLSD(I)	0.96	23.19	34.0976	22.26	1		550.746	1099.48		2	261719	-0.0002468	146	0	-0.2243		155	QEp20-3792_Mukherjee_Sumit_band_2-(2)-6850-12638_12638	2788.3
(K)AQDISDHLSD(I)	0.96	24.56	34.1111	24.47	1		550.746	1099.48		2	144036	-2.708e-06	146	0	-0.002461		155	QEp20-3792_Mukherjee_Sumit_band_2-(2)-10372-18062_18062	3833.67
(K)AQDISDHLSD(I)	0.96	22.92	34.0976	22.07	1		550.746	1099.48		2	53221.5	-0.0001248	146	0	-0.1134		155	QEp20-3792_Mukherjee_Sumit_band_2-(2)-9827-16845_16845	3548.77
(K)AQDISDHLSD(I)	0.96	24.83	34.5576	19.68	1		550.747	1099.48		2	625077	0.0002414	146	0	0.2194		155	QEp20-3792_Mukherjee_Sumit_band_2-(2)-4817-9662_9662	2235.56
(K)AQDISDHLSD(I)	0.96	26.48	34.3521	8.34	1		550.746	1099.48		2	220904	-0.001101	146	0	-1.001		155	QEp20-3792_Mukherjee_Sumit_band_2-(2)-2432-6373_6373	1661.42
(K)AQDISDHLSD(I)	0.96	22.59	34.0976	17.84	1		550.746	1099.48		2	844501	-0.0003689	146	0	-0.3352		155	QEp20-3792_Mukherjee_Sumit_band_2-(2)-11316-21172_21172	4647.3
(K)AQDISDHLSD(I)	0.96	24.27	34.4994	22.25	1		550.746	1099.48		2	124520	0.0001194	146	0	0.1085		155	QEp20-3792_Mukherjee_Sumit_band_2-(2)-10742-19178_19178	4118.35
(K)AQDISDHLSD(I)	0.95	29.5	34.3409	20.58	1		550.745	1099.48		2	2435430	-0.001834	146	0	-1.666		155	QEp20-3792_Mukherjee_Sumit_band_2-(2)-3526-7888_7888	1928.73
(K)AQDISDHLSD(I)	0.95	21.78	34.0976	17.34	1		550.746	1099.48		2	314571	-0.0003689	146	0	-0.3352		155	QEp20-3792_Mukherjee_Sumit_band_2-(2)-6660-12332_12332	2727.05
(K)AQDISDHLSD(I)	0.95	23.28	34.5561	15.53	1		550.747	1099.48		2	62008.6	0.0003635	146	0	0.3303		155	QEp20-3792_Mukherjee_Sumit_band_2-(2)-7994-14295_14295	3094.55
END OF FILE
