# Supplementary material for: Maturation and substrate processing topography of the Plasmodium falciparum invasion/egress protease plasmepsin X
Source: Nat Commun. 2022 Aug 4;13:4537. doi: 10.1038/s41467-022-32271-7 (PMC9352755; doi:10.1038/s41467-022-32271-7)
Supplement: Supplementary file 8 — Source Data [file 41467_2022_32271_MOESM8_ESM.xlsx]

## Sheet: Figure 2
Figure 2a Parasite growth percentage after 96 hrs.
replicate 1
PM Xapt + aTc	PM Xapt - aTc	PM Xapt::PM X WT + aTc	PM Xapt::PM X WT - aTc	PM Xapt::PM X NF/SDmut + aTc	PM Xapt::PM X NF/SDmut - aTc	PM Xapt::PM X SS/IAmut + aTc	PM Xapt::PM X SS/IAmut - aTc	PM Xapt::PM XQuad mut + aTc	PM Xapt::PM XQuad mut - aTc
100	1.72	96.55	100	94.82	94.82	98.27	91.37	93.1	87.93
101.72	0	94.82	98.27	96.55	96.55	101.72	93.1	91.37	91.37
98.27	1.72	98.27	101.72	98.27	101.72	100	96.55	93.1	93.1
replicate 2
PM Xapt + aTc	PM Xapt - aTc	PM Xapt::PM X WT + aTc	PM Xapt::PM X WT - aTc	PM Xapt::PM X NF/SDmut + aTc	PM Xapt::PM X NF/SDmut - aTc	PM Xapt::PM X SS/IAmut + aTc	PM Xapt::PM X SS/IAmut - aTc	PM Xapt::PM XQuad mut + aTc	PM Xapt::PM XQuad mut - aTc
96.55	0	98.27	98.27	93.01	93.1	96.55	91.37	94.82	89.65
101.72	0	98.27	101.72	94.82	94.82	96.55	94.82	93.1	91.37
103.44	0	98.27	96.55	96.55	101.72	98.27	94.82	96.55	94.82
replicate 3
PM Xapt + aTc	PM Xapt - aTc	PM Xapt::PM X WT + aTc	PM Xapt::PM X WT - aTc	PM Xapt::PM X NF/SDmut + aTc	PM Xapt::PM X NF/SDmut - aTc	PM Xapt::PM X SS/IAmut + aTc	PM Xapt::PM X SS/IAmut - aTc	PM Xapt::PM XQuad mut + aTc	PM Xapt::PM XQuad mut - aTc
98.27	1.72	98.27	100	96.55	96.55	93.1	93.1	93.1	91.37
91.37	0	101.72	100	98.27	89.65	96.55	96.55	94.82	93.1
105.17	0	94.82	94.82	98.27	103.44	94.82	98.27	96.55	91.37
Figure 2b

## Sheet: Figure 3
Figure 3	Mean RFU (PM X activity)
Replicate 1
	WT(pH 5.5)	WT(pH 6.5)	WT(pH 7.5)	WT(pH 5.5) + CWHM-117	Quadmut (pH 5.5)	Quadmut (pH 6.5)	Quadmut (pH 7.5)	Quadmut (pH 5.5) + CWHM-117	Catdead (pH 5.5)	Catdead (pH 6.5)	Catdead (pH 7.5)
RFU 1	3107	1654	47	10	3001	527	111	1	127	132	7
RFU 2	3765	1408	48	17	2729	373	92	3	100	99	13
RFU 3	3194.5	1504	27	33	2715	417	94	2	118	153	10
Replicate 2
	WT(pH 5.5)	WT(pH 6.5)	WT(pH 7.5)	WT(pH 5.5) + CWHM-117	Quadmut (pH 5.5)	Quadmut (pH 6.5)	Quadmut (pH 7.5)	Quadmut (pH 5.5) + CWHM-117	Catdead (pH 5.5)	Catdead (pH 6.5)	Catdead (pH 7.5)
RFU 1	3507.4	1356	75	11	2994	391	48	13	69	100	21
RFU 2	3267.1	1660	50	14	3012	425	51	9	91	90	14
RFU 3	3469	1463	50.5	5	2592	405	39	11	74	83	13
Replicate 3
	WT(pH 5.5)	WT(pH 6.5)	WT(pH 7.5)	WT(pH 5.5) + CWHM-117	Quadmut (pH 5.5)	Quadmut (pH 6.5)	Quadmut (pH 7.5)	Quadmut (pH 5.5) + CWHM-117	Catdead (pH 5.5)	Catdead (pH 6.5)	Catdead (pH 7.5)
RFU 1	2806	1986	62	14	2110	482	45	4	60	50	5
RFU 2	3005.5	1690	35	9	2689	528	40	1	58	46	2
RFU 3	3488.5	1625	32.6	10	2392	517	44	4	50	69	2

## Sheet: Figure 4
										CD(mdeg)			Plotted values			CD(mdeg)			Plotted values
									wave length (nm)	pH7.5 (sample_average)	pH7.5 (blank_average)	sample-blank	molar ellipticity		wave length (nm)	pH5.5 (sample_average)	pH5.5 (blank_average)	sample-blank	molar ellipticity
									300	-0.338885	-0.0689439	-0.269941	-610.067		300	0.0896301	-0.0748962	0.164526	371.829
									299.9	-0.341522	-0.0771899	-0.264332	-597.391		299.9	0.090803	-0.0350769	0.12588	284.489
									299.8	-0.320097	-0.0879389	-0.232158	-524.677		299.8	0.0961487	-0.00422211	0.100371	226.838
									299.7	-0.325494	-0.0697749	-0.255719	-577.925		299.7	0.0908895	0.0199188	0.0709707	160.394
									299.6	-0.342281	-0.0707529	-0.271528	-613.654		299.6	0.103997	-0.0433273	0.147324	332.953
									299.5	-0.352156	-0.0961899	-0.255966	-578.483		299.5	0.0793528	-0.11842	0.197773	446.967
									299.4	-0.398569	-0.120034	-0.278535	-629.489		299.4	0.0360402	-0.169786	0.205826	465.167
									299.3	-0.42842	-0.142314	-0.286106	-646.6		299.3	0.0226288	-0.227367	0.249996	564.991
									299.2	-0.415332	-0.155409	-0.259923	-587.426		299.2	0.00410156	-0.247223	0.251325	567.994
									299.1	-0.402643	-0.167123	-0.23552	-532.275		299.1	0.00400797	-0.245639	0.249647	564.202
									299	-0.374397	-0.16715	-0.207247	-468.379		299	-0.0486633	-0.232413	0.18375	415.274
									298.9	-0.34024	-0.179783	-0.160457	-362.633		298.9	-0.0901367	-0.223871	0.133734	302.24
									298.8	-0.309703	-0.185973	-0.12373	-279.63		298.8	-0.13546	-0.206836	0.071376	161.31
									298.7	-0.287756	-0.198021	-0.0897351	-202.801		298.7	-0.121481	-0.16163	0.040149	90.7367
									298.6	-0.227136	-0.176642	-0.0504941	-114.117		298.6	-0.109946	-0.143727	0.033781	76.3451
									298.5	-0.167262	-0.0790253	-0.0882367	-199.415		298.5	-0.105659	-0.094281	-0.011378	-25.7143
									298.4	-0.144972	-0.0769773	-0.0679947	-153.668		298.4	-0.0973297	-0.0638901	-0.0334396	-75.5735
									298.3	-0.122633	-0.0702476	-0.0523854	-118.391		298.3	-0.0959524	-0.072908	-0.0230444	-52.0803
									298.2	-0.150558	-0.0804781	-0.0700799	-158.381		298.2	-0.0857259	-0.0932175	0.0074916	16.931
									298.1	-0.186449	-0.13788	-0.0485691	-109.766		298.1	-0.0598002	-0.123289	0.0634888	143.485
									298	-0.191998	-0.113297	-0.0787009	-177.864		298	-0.0405406	-0.148599	0.108058	244.212
									297.9	-0.214424	-0.156793	-0.0576311	-130.246		297.9	-0.0271118	-0.164061	0.136949	309.505
									297.8	-0.24272	-0.184397	-0.0583231	-131.81		297.8	0.0037262	-0.148393	0.152119	343.789
									297.7	-0.27123	-0.217872	-0.0533581	-120.589		297.7	0.034491	-0.153807	0.188298	425.553
									297.6	-0.291032	-0.22791	-0.0631221	-142.656		297.6	0.0566315	-0.170711	0.227343	513.794
									297.5	-0.291801	-0.229827	-0.0619739	-140.061		297.5	0.0542277	-0.205887	0.260115	587.859
									297.4	-0.274236	-0.216783	-0.0574527	-129.843		297.4	0.0825673	-0.213071	0.295638	668.143
									297.3	-0.231792	-0.15167	-0.0801223	-181.076		297.3	0.0951202	-0.226369	0.321489	726.566
									297.2	-0.214249	-0.163839	-0.0504103	-113.927		297.2	0.090979	-0.179251	0.27023	610.72
									297.1	-0.206332	-0.144451	-0.0618814	-139.852		297.1	0.0773336	-0.152368	0.229702	519.126
									297	-0.175246	-0.12366	-0.0515863	-116.585		297	0.0459696	-0.158209	0.204179	461.444
									296.9	-0.149646	-0.0751995	-0.0744465	-168.249		296.9	0.0233856	-0.151666	0.175052	395.617
									296.8	-0.136255	-0.0959941	-0.0402609	-90.9897		296.8	-0.0073995	-0.117993	0.110593	249.941
									296.7	-0.144917	-0.0900188	-0.0548982	-124.07		296.7	-0.024057	-0.0722656	0.0482086	108.951
									296.6	-0.200075	-0.132075	-0.0680003	-153.681		296.6	-0.073408	-0.0806427	0.0072347	16.3504
									296.5	-0.231642	-0.147263	-0.084379	-190.697		296.5	-0.133419	-0.0763702	-0.0570488	-128.93
									296.4	-0.302414	-0.23057	-0.0718445	-162.369		296.4	-0.155317	-0.0351776	-0.120139	-271.515
									296.3	-0.304222	-0.251306	-0.0529162	-119.591		296.3	-0.155352	-0.00427093	-0.151081	-341.443
									296.2	-0.337048	-0.211604	-0.125444	-283.504		296.2	-0.162532	0.0248764	-0.187408	-423.543
									296.1	-0.411394	-0.323992	-0.087402	-197.529		296.1	-0.180555	0.0281967	-0.208752	-471.779
									296	-0.489154	-0.438761	-0.0503935	-113.889		296	-0.195108	-0.00613709	-0.188971	-427.074
									295.9	-0.500449	-0.455783	-0.0446658	-100.945		295.9	-0.198776	-0.0624786	-0.136297	-308.032
									295.8	-0.47124	-0.403991	-0.0672485	-151.982		295.8	-0.202155	-0.0881592	-0.113996	-257.631
									295.7	-0.464307	-0.391648	-0.0726588	-164.209		295.7	-0.191954	-0.0841629	-0.107791	-243.608
									295.6	-0.478479	-0.419834	-0.0586448	-132.537		295.6	-0.186667	-0.16192	-0.024747	-55.9282
									295.5	-0.502246	-0.433095	-0.0691509	-156.281		295.5	-0.173809	-0.207512	0.033703	76.1688
									295.4	-0.517172	-0.465459	-0.0517127	-116.871		295.4	-0.1722	-0.193564	0.021364	48.2826
									295.3	-0.429134	-0.365472	-0.0636621	-143.876		295.3	-0.148387	-0.170236	0.021849	49.3787
									295.2	-0.354764	-0.322445	-0.0323192	-73.0414		295.2	-0.130163	-0.145563	0.0154	34.804
									295.1	-0.358841	-0.29716	-0.0616809	-139.399		295.1	-0.118113	-0.169142	0.051029	115.326
									295	-0.366618	-0.312467	-0.0541511	-122.382		295	-0.105436	-0.157031	0.051595	116.605
									294.9	-0.379112	-0.309371	-0.0697411	-157.615		294.9	-0.0853394	-0.147852	0.0625126	141.278
									294.8	-0.382651	-0.2733	-0.109351	-247.134		294.8	-0.0781403	-0.0943344	0.0161941	36.5987
									294.7	-0.358534	-0.228387	-0.130147	-294.132		294.7	-0.102959	-0.0815964	-0.0213626	-48.2795
									294.6	-0.362259	-0.191533	-0.170726	-385.841		294.6	-0.110426	-0.0953934	-0.0150326	-33.9737
									294.5	-0.36739	-0.177298	-0.190092	-429.608		294.5	-0.14491	-0.143951	-0.000959	-2.16734
									294.4	-0.39221	-0.326974	-0.065236	-147.433		294.4	-0.169781	-0.148314	-0.021467	-48.5154
									294.3	-0.392056	-0.317577	-0.074479	-168.322		294.3	-0.171468	-0.10688	-0.064588	-145.969
									294.2	-0.382822	-0.322687	-0.060135	-135.905		294.2	-0.182584	-0.0812546	-0.101329	-229.004
									294.1	-0.370445	-0.304203	-0.066242	-149.707		294.1	-0.176865	-0.0804794	-0.0963856	-217.831
									294	-0.33558	-0.254663	-0.0809168	-182.872		294	-0.159905	-0.0588257	-0.101079	-228.439
									293.9	-0.324725	-0.262989	-0.0617358	-139.523		293.9	-0.159704	-0.0432007	-0.116503	-263.297
									293.8	-0.316386	-0.258664	-0.0577215	-130.451		293.8	-0.160718	-0.0824295	-0.0782885	-176.932
									293.7	-0.340765	-0.269077	-0.0716876	-162.014		293.7	-0.13879	-0.106277	-0.032513	-73.4794
									293.6	-0.375029	-0.299175	-0.0758535	-171.429		293.6	-0.125907	-0.0918015	-0.0341055	-77.0784
									293.5	-0.361084	-0.276365	-0.0847193	-191.466		293.5	-0.139632	-0.0846786	-0.0549534	-124.195
									293.4	-0.361914	-0.29591	-0.0660043	-149.17		293.4	-0.137715	-0.0716949	-0.0660201	-149.205
									293.3	-0.377138	-0.317753	-0.0593854	-134.211		293.3	-0.111428	-0.0585098	-0.0529182	-119.595
									293.2	-0.429581	-0.377624	-0.0519565	-117.422		293.2	-0.146164	-0.066571	-0.079593	-179.88
									293.1	-0.481793	-0.417683	-0.0641098	-144.888		293.1	-0.143099	-0.0832703	-0.0598287	-135.213
									293	-0.520999	-0.43462	-0.086379	-195.217		293	-0.154429	-0.0875687	-0.0668603	-151.104
									292.9	-0.521423	-0.433963	-0.08746	-197.66		292.9	-0.14636	-0.091217	-0.055143	-124.623
									292.8	-0.49465	-0.428531	-0.066119	-149.429		292.8	-0.171307	-0.0609177	-0.110389	-249.48
									292.7	-0.491205	-0.410389	-0.080816	-182.644		292.7	-0.173724	-0.0580643	-0.11566	-261.391
									292.6	-0.514822	-0.463398	-0.0514244	-116.219		292.6	-0.168416	-0.0923096	-0.0761064	-172
									292.5	-0.51277	-0.442582	-0.0701884	-158.626		292.5	-0.167691	-0.120351	-0.04734	-106.988
									292.4	-0.468384	-0.399226	-0.0691582	-156.298		292.4	-0.129561	-0.154903	0.025342	57.2729
									292.3	-0.442987	-0.376011	-0.066976	-151.366		292.3	-0.108245	-0.213272	0.105027	237.361
									292.2	-0.410191	-0.338648	-0.0715427	-161.687		292.2	-0.0661255	-0.227957	0.161831	365.739
									292.1	-0.402267	0.218647	-0.620914	-1403.27		292.1	-0.0562286	-0.191243	0.135014	305.133
									292	-0.41465	0.23594	-0.65059	-1470.33		292	-0.0785156	-0.213438	0.134922	304.925
									291.9	-0.438101	0.210999	-0.6491	-1466.97		291.9	-0.0975321	-0.242906	0.145374	328.545
									291.8	-0.452568	0.166959	-0.619527	-1400.13		291.8	-0.100705	-0.270241	0.169536	383.151
									291.7	-0.465636	0.152514	-0.61815	-1397.02		291.7	-0.120317	-0.242336	0.122019	275.763
									291.6	-0.486485	0.176826	-0.663311	-1499.08		291.6	-0.152343	-0.218201	0.065858	148.839
									291.5	-0.477159	0.193439	-0.670598	-1515.55		291.5	-0.143906	-0.190176	0.04627	104.57
									291.4	-0.436041	0.196432	-0.632473	-1429.39		291.4	-0.120626	-0.163695	0.043069	97.3359
									291.3	-0.413914	0.178445	-0.592359	-1338.73		291.3	-0.121581	-0.163557	0.041976	94.8658
									291.2	-0.387509	0.159573	-0.547082	-1236.41		291.2	-0.125435	-0.170284	0.044849	101.359
									291.1	-0.360829	0.151615	-0.512444	-1158.12		291.1	-0.0784322	-0.210089	0.131657	297.544
									291	-0.34467	0.153426	-0.498096	-1125.7		291	-0.0330393	-0.234314	0.201275	454.881
									290.9	-0.330389	0.170563	-0.500952	-1132.15		290.9	-0.0164551	-0.273679	0.257224	581.326
									290.8	-0.34948	0.158443	-0.507923	-1147.91		290.8	0.0192952	-0.313565	0.33286	752.264
									290.7	-0.367159	0.14607	-0.513229	-1159.9		290.7	0.0333567	-0.313437	0.346794	783.754
									290.6	-0.408563	0.132102	-0.540665	-1221.9		290.6	0.0203359	-0.305089	0.325425	735.46
									290.5	-0.417703	0.122859	-0.540562	-1221.67		290.5	-0.0163269	-0.307309	0.290982	657.62
									290.4	-0.415654	0.139069	-0.554723	-1253.67		290.4	-0.0130798	-0.305865	0.292785	661.695
									290.3	-0.460976	0.14525	-0.606226	-1370.07		290.3	-0.0331502	-0.270911	0.237761	537.339
									290.2	-0.498906	0.184105	-0.683011	-1543.6		290.2	-0.0768066	-0.21357	0.136763	309.085
									290.1	-0.514209	0.179309	-0.693518	-1567.35		290.1	-0.0853017	-0.187328	0.102026	230.579
									290	-0.492639	0.165217	-0.657856	-1486.75		290	-0.116238	-0.166527	0.050289	113.653
									289.9	-0.462015	0.164481	-0.626496	-1415.88		289.9	-0.126061	-0.215247	0.089186	201.56
									289.8	-0.458327	0.17235	-0.630677	-1425.33		289.8	-0.150242	-0.243642	0.0934	211.084
									289.7	-0.453448	0.209591	-0.663039	-1498.47		289.7	-0.115446	-0.268004	0.152558	344.781
									289.6	-0.531651	0.236707	-0.768358	-1736.49		289.6	-0.0779714	-0.278246	0.200275	452.621
									289.5	-0.537192	0.264134	-0.801326	-1811		289.5	-0.0479889	-0.238834	0.190845	431.31
									289.4	-0.511081	0.292572	-0.803653	-1816.26		289.4	-0.0374135	-0.223369	0.185955	420.259
									289.3	-0.483047	0.32165	-0.804697	-1818.62		289.3	-0.0343892	-0.24724	0.212851	481.043
									289.2	-0.447792	0.334657	-0.782449	-1768.33		289.2	-0.0405731	-0.214091	0.173518	392.15
									289.1	-0.471529	0.329327	-0.800856	-1809.93		289.1	-0.0463145	-0.162532	0.116218	262.652
									289	-0.488373	0.288248	-0.776621	-1755.16		289	-0.0574493	-0.130244	0.0727947	164.516
									288.9	-0.538042	0.242317	-0.780359	-1763.61		288.9	-0.0569631	-0.123323	0.0663599	149.973
									288.8	-0.504581	0.19739	-0.701971	-1586.45		288.8	-0.0630971	-0.13054	0.0674429	152.421
									288.7	-0.458577	0.166251	-0.624828	-1412.11		288.7	-0.0642202	-0.162492	0.0982718	222.094
									288.6	-0.444397	0.117393	-0.56179	-1269.65		288.6	-0.0553365	-0.203441	0.148105	334.716
									288.5	-0.424406	0.0404338	-0.46484	-1050.54		288.5	-0.0568797	-0.227182	0.170302	384.883
									288.4	-0.440793	-0.00941467	-0.431378	-974.915		288.4	-0.0707489	-0.251358	0.180609	408.177
									288.3	-0.429602	-0.0315287	-0.398073	-899.646		288.3	-0.0721161	-0.267607	0.195491	441.809
									288.2	-0.387547	-0.0280833	-0.359464	-812.388		288.2	-0.0858582	-0.265286	0.179428	405.507
									288.1	-0.323401	-0.00670064	-0.3167	-715.743		288.1	-0.129624	-0.244359	0.114735	259.301
									288	-0.293723	-0.00781657	-0.285906	-646.149		288	-0.164953	-0.196841	0.031888	72.0669
									287.9	-0.309122	-0.0262258	-0.282896	-639.345		287.9	-0.200549	-0.179175	-0.021374	-48.3052
									287.8	-0.351094	-0.0348531	-0.316241	-714.704		287.8	-0.190233	-0.201944	0.011711	26.4669
									287.7	-0.383136	-0.0019989	-0.381137	-861.37		287.7	-0.195713	-0.210745	0.015032	33.9723
									287.6	-0.420282	0.0172597	-0.437542	-988.844		287.6	-0.185664	-0.220107	0.034443	77.8412
									287.5	-0.446439	-0.218084	-0.228355	-516.083		287.5	-0.174364	-0.248163	0.073799	166.786
									287.4	-0.468938	-0.243963	-0.224975	-508.443		287.4	-0.189355	-0.264816	0.075461	170.542
									287.3	-0.540064	-0.301847	-0.238217	-538.369		287.3	-0.186643	-0.287402	0.100759	227.715
									287.2	-0.600369	-0.315037	-0.285332	-644.851		287.2	-0.174096	-0.297794	0.123698	279.557
									287.1	-0.64796	-0.295653	-0.352307	-796.214		287.1	-0.160359	-0.306177	0.145818	329.549
									287	-0.672234	-0.323287	-0.348947	-788.621		287	-0.162204	-0.293654	0.13145	297.077
									286.9	-0.671014	-0.33295	-0.338064	-764.025		286.9	-0.151527	-0.293417	0.14189	320.671
									286.8	-0.664738	-0.327017	-0.337721	-763.25		286.8	-0.134009	-0.290721	0.156712	354.169
									286.7	-0.696848	-0.292931	-0.403917	-912.853		286.7	-0.102701	-0.283485	0.180784	408.572
									286.6	-0.693944	-0.269989	-0.423955	-958.139		286.6	-0.0778727	-0.279012	0.201139	454.575
									286.5	-0.653607	-0.298095	-0.355512	-803.457		286.5	-0.0545359	-0.281769	0.227233	513.547
									286.4	-0.604892	-0.315738	-0.289154	-653.488		286.4	-0.0357951	-0.256845	0.22105	499.573
									286.3	-0.559819	-0.343214	-0.216605	-489.527		286.3	-0.0338521	-0.241495	0.207643	469.273
									286.2	-0.528459	-0.339032	-0.189427	-428.105		286.2	-0.0496185	-0.187448	0.137829	311.495
									286.1	-0.536261	-0.318775	-0.217486	-491.519		286.1	-0.0472188	-0.151006	0.103787	234.559
									286	-0.525531	-0.315398	-0.210133	-474.901		286	-0.0294708	-0.10415	0.0746792	168.775
									285.9	-0.459306	-0.343068	-0.116238	-262.698		285.9	-0.060143	-0.0724548	0.0123118	27.8247
									285.8	-0.423587	0.0404236	-0.464011	-1048.66		285.8	-0.0872009	-0.104831	0.0176301	39.844
									285.7	-0.406844	0.0459422	-0.452786	-1023.3		285.7	-0.121413	-0.137393	0.01598	36.1148
									285.6	-0.407376	0.0567108	-0.464087	-1048.84		285.6	-0.137811	-0.177652	0.039841	90.0407
									285.5	-0.411086	0.0681854	-0.479271	-1083.15		285.5	-0.138075	-0.239511	0.101436	229.245
									285.4	-0.411972	0.0681366	-0.480109	-1085.05		285.4	-0.114812	-0.315633	0.200821	453.855
									285.3	-0.405298	0.0660329	-0.471331	-1065.21		285.3	-0.106893	-0.349272	0.242379	547.777
									285.2	-0.404556	0.0251851	-0.429741	-971.215		285.2	-0.151088	-0.401973	0.250885	567
									285.1	-0.434869	0.00844932	-0.443318	-1001.9		285.1	-0.168514	-0.417433	0.248919	562.557
									285	-0.468674	0.0336894	-0.502363	-1135.34		285	-0.176006	-0.384959	0.208953	472.234
									284.9	-0.493735	0.0599864	-0.553721	-1251.41		284.9	-0.158213	-0.363966	0.205753	465.002
									284.8	-0.533739	0.0573242	-0.591063	-1335.8		284.8	-0.11136	-0.325067	0.213707	482.978
									284.7	-0.602284	0.0679596	-0.670244	-1514.75		284.7	-0.0706645	-0.264848	0.194183	438.855
									284.6	-0.607912	0.0732788	-0.681191	-1539.49		284.6	-0.0515635	-0.230981	0.179418	405.484
									284.5	-0.606313	0.100219	-0.706532	-1596.76		284.5	-0.104509	-0.24001	0.135501	306.232
									284.4	-0.596962	0.150427	-0.747389	-1689.1		284.4	-0.146705	-0.214545	0.06784	153.318
									284.3	-0.543843	0.202197	-0.74604	-1686.05		284.3	-0.136215	-0.164685	0.02847	64.3422
									284.2	-0.536568	0.208748	-0.745316	-1684.41		284.2	-0.0976237	-0.153856	0.0562323	127.085
									284.1	-0.549214	0.191441	-0.740655	-1673.88		284.1	-0.0684296	-0.172829	0.104399	235.943
									284	-0.571217	0.188198	-0.759415	-1716.28		284	-0.121979	-0.192496	0.070517	159.368
									283.9	-0.517917	0.1834	-0.701317	-1584.98		283.9	-0.187304	-0.217706	0.030402	68.7085
									283.8	-0.511331	0.191735	-0.703066	-1588.93		283.8	-0.233795	-0.227243	-0.006552	-14.8075
									283.7	-0.511462	0.198956	-0.710418	-1605.54		283.7	-0.226854	-0.207381	-0.019473	-44.009
									283.6	-0.49586	0.179821	-0.675681	-1527.04		283.6	-0.201271	-0.247253	0.045982	103.919
									283.5	-0.487888	0.172262	-0.66015	-1491.94		283.5	-0.191002	-0.312093	0.121091	273.666
									283.4	-0.451344	0.163191	-0.614535	-1388.85		283.4	-0.226749	-0.367215	0.140466	317.453
									283.3	-0.404382	0.159153	-0.563535	-1273.59		283.3	-0.250248	-0.388322	0.138074	312.047
									283.2	-0.382074	0.15976	-0.541834	-1224.54		283.2	-0.269558	-0.406357	0.136799	309.166
									283.1	-0.417668	0.133727	-0.551395	-1246.15		283.1	-0.257004	-0.425354	0.16835	380.471
									283	-0.454778	0.0980082	-0.552786	-1249.3		283	-0.285596	-0.438383	0.152787	345.299
									282.9	-0.478857	0.0734802	-0.552337	-1248.28		282.9	-0.299837	-0.46692	0.167083	377.608
									282.8	-0.525757	0.049175	-0.574932	-1299.35		282.8	-0.307441	-0.456218	0.148777	336.236
									282.7	-0.559219	0.0485484	-0.607767	-1373.55		282.7	-0.315286	-0.394824	0.079538	179.756
									282.6	-0.602525	0.0578939	-0.660419	-1492.55		282.6	-0.272657	-0.331068	0.058411	132.009
									282.5	-0.649156	0.0711619	-0.720318	-1627.92		282.5	-0.228414	-0.3076	0.079186	178.96
									282.4	-0.615042	0.0959137	-0.710956	-1606.76		282.4	-0.192792	-0.260222	0.06743	152.392
									282.3	-0.614667	0.0940654	-0.708732	-1601.74		282.3	-0.171898	-0.248183	0.076285	172.404
									282.2	-0.610573	0.0962036	-0.706777	-1597.32		282.2	-0.134117	-0.249469	0.115352	260.696
									282.1	-0.568161	0.119109	-0.68727	-1553.23		282.1	-0.126963	-0.223378	0.096415	217.898
									282	-0.532362	0.0918355	-0.624198	-1410.69		282	-0.118225	-0.215083	0.096858	218.899
									281.9	-0.466969	0.0719259	-0.538895	-1217.9		281.9	-0.119103	-0.260913	0.14181	320.491
									281.8	-0.420525	0.0505198	-0.471045	-1064.56		281.8	-0.129506	-0.326668	0.197162	445.586
									281.7	-0.411612	-0.00268148	-0.408931	-924.183		281.7	-0.184657	-0.338689	0.154032	348.112
									281.6	-0.440355	-0.0524282	-0.387927	-876.715		281.6	-0.218438	-0.327678	0.10924	246.882
									281.5	-0.432649	-0.0838898	-0.348759	-788.196		281.5	-0.221358	-0.332153	0.110795	250.397
									281.4	-0.376515	-0.0433624	-0.333153	-752.925		281.4	-0.235215	-0.323611	0.088396	199.775
									281.3	-0.373433	-0.00999959	-0.363433	-821.36		281.3	-0.23657	-0.320441	0.083871	189.548
									281.2	-0.362535	0.0294708	-0.392006	-885.933		281.2	-0.221678	-0.317667	0.095989	216.935
									281.1	-0.41973	0.0716746	-0.491405	-1110.57		281.1	-0.161436	-0.280798	0.119362	269.758
									281	-0.500542	0.100569	-0.601111	-1358.51		281	-0.146361	-0.243868	0.097507	220.366
									280.9	-0.569672	0.113971	-0.683643	-1545.03		280.9	-0.148917	-0.211624	0.062707	141.718
									280.8	-0.607654	0.15193	-0.759584	-1716.66		280.8	-0.154248	-0.209256	0.055008	124.318
									280.7	-0.650737	0.201813	-0.85255	-1926.76		280.7	-0.150538	-0.180237	0.029699	67.1197
									280.6	-0.674808	0.188176	-0.862984	-1950.34		280.6	-0.144951	-0.131509	-0.013442	-30.3789
									280.5	-0.663756	0.12633	-0.790086	-1785.59		280.5	-0.156843	-0.0865509	-0.0702921	-158.86
									280.4	-0.6722	0.090092	-0.762292	-1722.78		280.4	-0.173594	-0.0756073	-0.0979867	-221.45
									280.3	-0.671547	0.0882223	-0.759769	-1717.08		280.3	-0.217467	-0.0578903	-0.159577	-360.643
									280.2	-0.636021	0.0728475	-0.708868	-1602.04		280.2	-0.233716	-0.0753006	-0.158415	-358.019
									280.1	-0.619618	0.066568	-0.686186	-1550.78		280.1	-0.26379	-0.0765747	-0.187215	-423.107
									280	-0.562024	0.0246501	-0.586674	-1325.88		280	-0.249467	-0.0569504	-0.192517	-435.088
									279.9	-0.507741	-0.0266225	-0.481118	-1087.33		279.9	-0.236456	-0.0487732	-0.187683	-424.163
									279.8	-0.467477	-0.0545603	-0.412917	-933.192		279.8	-0.256914	-0.0835922	-0.173322	-391.707
									279.7	-0.451839	-0.0155955	-0.436244	-985.91		279.7	-0.247932	-0.134537	-0.113395	-256.273
									279.6	-0.467888	0.00571187	-0.4736	-1070.34		279.6	-0.233633	-0.148192	-0.085441	-193.097
									279.5	-0.477026	-0.0113363	-0.46569	-1052.46		279.5	-0.227477	-0.163779	-0.063698	-143.957
									279.4	-0.486913	-0.0316549	-0.455258	-1028.88		279.4	-0.247794	-0.162471	-0.085323	-192.83
									279.3	-0.488361	-0.0605713	-0.42779	-966.805		279.3	-0.19484	-0.186295	-0.008545	-19.3117
									279.2	-0.451443	-0.0369568	-0.414486	-936.739		279.2	-0.153114	-0.234811	0.081697	184.635
									279.1	-0.420381	-0.00310567	-0.417275	-943.042		279.1	-0.116031	-0.292534	0.176503	398.897
									279	-0.41712	0.0192139	-0.436334	-986.115		279	-0.0970133	-0.310623	0.21361	482.758
									278.9	-0.437221	0.0384633	-0.475684	-1075.05		278.9	-0.0728811	-0.31828	0.245399	554.602
									278.8	-0.415167	0.032427	-0.447594	-1011.56		278.8	-0.0520233	-0.321358	0.269335	608.696
									278.7	-0.390714	0.0463511	-0.437065	-987.767		278.7	-0.0225098	-0.3382	0.31569	713.46
									278.6	-0.389764	0.0391795	-0.428944	-969.412		278.6	0.0145864	-0.339066	0.353652	799.254
									278.5	-0.356323	0.0536062	-0.409929	-926.44		278.5	0.0173381	-0.311858	0.329196	743.983
									278.4	-0.362469	0.0484131	-0.410882	-928.594		278.4	0.00710042	-0.24063	0.24773	559.871
									278.3	-0.40018	0.0420593	-0.442239	-999.461		278.3	-0.0224925	-0.189371	0.166879	377.145
									278.2	-0.429326	0.0694672	-0.498793	-1127.27		278.2	-0.0367564	-0.183023	0.146267	330.563
									278.1	-0.471376	0.0909973	-0.562373	-1270.96		278.1	-0.0643178	-0.177913	0.113595	256.725
									278	-0.507938	0.100628	-0.608566	-1375.36		278	-0.0861043	-0.173679	0.0875747	197.919
									277.9	-0.511934	0.123839	-0.635773	-1436.85		277.9	-0.10804	-0.191606	0.083566	188.859
									277.8	-0.50477	0.141715	-0.646485	-1461.06		277.8	-0.119925	-0.201054	0.081129	183.352
									277.7	-0.514517	0.169265	-0.683782	-1545.35		277.7	-0.11956	-0.186319	0.066759	150.875
									277.6	-0.510431	0.173311	-0.683742	-1545.26		277.6	-0.154289	-0.183122	0.028833	65.1626
									277.5	-0.510971	0.188542	-0.699513	-1580.9		277.5	-0.162061	-0.198088	0.036027	81.421
									277.4	-0.547552	0.174824	-0.722376	-1632.57		277.4	-0.173652	-0.178889	0.005237	11.8356
									277.3	-0.54304	0.152655	-0.695695	-1572.27		277.3	-0.168731	-0.151936	-0.016795	-37.9567
									277.2	-0.505844	0.132885	-0.638729	-1443.53		277.2	-0.144703	-0.152858	0.008155	18.4303
									277.1	-0.521538	0.124594	-0.646132	-1460.26		277.1	-0.107761	-0.142278	0.034517	78.0084
									277	-0.537874	0.0992818	-0.637156	-1439.97		277	-0.0869507	-0.123119	0.0361683	81.7404
									276.9	-0.547401	0.0942495	-0.64165	-1450.13		276.9	-0.110944	-0.141183	0.030239	68.3401
									276.8	-0.557767	0.117066	-0.674833	-1525.12		276.8	-0.108976	-0.170924	0.061948	140.002
									276.7	-0.607698	0.125223	-0.732921	-1656.4		276.7	-0.094871	-0.184302	0.089431	202.114
									276.6	-0.628618	0.122215	-0.750833	-1696.88		276.6	-0.0795644	-0.169287	0.0897226	202.773
									276.5	-0.617549	0.134155	-0.751704	-1698.85		276.5	-0.0716187	-0.195006	0.123387	278.855
									276.4	-0.624712	0.131789	-0.756501	-1709.69		276.4	-0.0891479	-0.193921	0.104773	236.787
									276.3	-0.634773	0.127864	-0.762637	-1723.56		276.3	-0.103318	-0.168042	0.064724	146.276
									276.2	-0.638864	0.123739	-0.762603	-1723.48		276.2	-0.118261	-0.19063	0.072369	163.554
									276.1	-0.621997	0.138971	-0.760968	-1719.79		276.1	-0.0918721	-0.205444	0.113572	256.672
									276	-0.631577	0.125446	-0.757023	-1710.87		276	-0.0643626	-0.2133	0.148937	336.599
									275.9	-0.610484	0.0975352	-0.708019	-1600.12		275.9	-0.072406	-0.229034	0.156628	353.979
									275.8	-0.58914	0.0728465	-0.661987	-1496.09		275.8	-0.0707133	-0.251772	0.181059	409.193
									275.7	-0.585046	0.0464671	-0.631513	-1427.22		275.7	-0.0739075	-0.270807	0.1969	444.993
									275.6	-0.569077	0.0237834	-0.59286	-1339.86		275.6	-0.0303365	-0.283243	0.252907	571.569
									275.5	-0.537993	-0.00824481	-0.529748	-1197.23		275.5	-0.000983685	-0.327036	0.326052	736.878
									275.4	-0.566293	-0.0319082	-0.534385	-1207.71		275.4	-0.00255229	-0.331213	0.328661	742.773
									275.3	-0.617795	-0.0574402	-0.560355	-1266.4		275.3	0.00306702	-0.32565	0.328717	742.9
									275.2	-0.662703	-0.0788584	-0.583845	-1319.49		275.2	-0.00564372	-0.293848	0.288204	651.342
									275.1	-0.688557	-0.107093	-0.581464	-1314.11		275.1	-0.0113851	-0.296692	0.285307	644.794
									275	-0.703529	-0.114412	-0.589117	-1331.4		275	-0.0582642	-0.286058	0.227794	514.814
									274.9	-0.728886	-0.0777079	-0.651178	-1471.66		274.9	-0.0782257	-0.228516	0.15029	339.656
									274.8	-0.711884	-0.0628764	-0.649008	-1466.76		274.8	-0.105533	-0.171573	0.06604	149.25
									274.7	-0.729866	-0.0615468	-0.668319	-1510.4		274.7	-0.142693	-0.114589	-0.028104	-63.515
									274.6	-0.709456	-0.0340485	-0.675408	-1526.42		274.6	-0.150031	-0.0525909	-0.0974401	-220.215
									274.5	-0.673708	0.00659178	-0.6803	-1537.48		274.5	-0.162979	-0.0297791	-0.1332	-301.032
									274.4	-0.629861	0.0251526	-0.655014	-1480.33		274.4	-0.164971	-0.0309631	-0.134008	-302.858
									274.3	-0.596475	0.0638774	-0.660352	-1492.4		274.3	-0.13347	-0.004422	-0.129048	-291.648
									274.2	-0.600575	0.09953	-0.700105	-1582.24		274.2	-0.0735494	0.00858154	-0.0821309	-185.616
									274.1	-0.599901	0.0929749	-0.692876	-1565.9		274.1	-0.0531097	-0.025676	-0.0274337	-62.0002
									274	-0.590445	0.0830343	-0.673479	-1522.06		274	-0.0396718	-0.069519	0.0298472	67.4547
									273.9	-0.573726	0.068337	-0.642063	-1451.06		273.9	-0.0621094	-0.0855988	0.0234894	53.086
									273.8	-0.511734	0.0649862	-0.57672	-1303.39		273.8	-0.0513479	-0.124884	0.0735361	166.192
									273.7	-0.513535	0.0655528	-0.579088	-1308.74		273.7	-0.0554962	-0.142445	0.0869488	196.504
									273.6	-0.522128	0.0656342	-0.587762	-1328.34		273.6	-0.0522797	-0.141716	0.0894363	202.126
									273.5	-0.522102	0.0887573	-0.610859	-1380.54		273.5	-0.0910909	-0.155003	0.0639121	144.441
									273.4	-0.527501	0.0825826	-0.610084	-1378.79		273.4	-0.137676	-0.176051	0.038375	86.7275
									273.3	-0.516104	0.0935801	-0.609684	-1377.89		273.3	-0.138471	-0.169516	0.031045	70.1617
									273.2	-0.496466	0.0822093	-0.578675	-1307.81		273.2	-0.134531	-0.158415	0.023884	53.9778
									273.1	-0.514323	0.0674255	-0.581748	-1314.75		273.1	-0.107334	-0.18232	0.074986	169.468
									273	-0.545132	0.0671794	-0.612311	-1383.82		273	-0.123142	-0.176321	0.053179	120.185
									272.9	-0.538696	0.0319275	-0.570623	-1289.61		272.9	-0.140461	-0.197052	0.056591	127.896
									272.8	-0.50968	0.0124868	-0.522167	-1180.1		272.8	-0.115464	-0.186763	0.071299	161.136
									272.7	-0.49599	-0.00546469	-0.490525	-1108.59		272.7	-0.0638092	-0.19917	0.135361	305.915
									272.6	-0.457213	-0.0299225	-0.427291	-965.677		272.6	-0.0128204	-0.181963	0.169143	382.262
									272.5	-0.446204	-0.0584157	-0.387788	-876.402		272.5	0.000958253	-0.185764	0.186722	421.992
									272.4	-0.448827	-0.0490458	-0.399781	-903.506		272.4	0.00739746	-0.206563	0.21396	483.551
									272.3	-0.456662	-0.027299	-0.429363	-970.36		272.3	0.00642599	-0.168044	0.17447	394.302
									272.2	-0.461208	-0.0115092	-0.449699	-1016.32		272.2	0.0355387	-0.141351	0.17689	399.771
									272.1	-0.492865	0.0234517	-0.516317	-1166.88		272.1	0.0225586	-0.129265	0.151824	343.121
									272	-0.506975	0.00675049	-0.513725	-1161.02		272	0.0190653	-0.137259	0.156324	353.293
									271.9	-0.507259	-0.0265035	-0.480755	-1086.51		271.9	-0.0120036	-0.159305	0.147301	332.901
									271.8	-0.537933	-0.0310018	-0.506931	-1145.66		271.8	-0.0298899	-0.163062	0.133172	300.969
									271.7	-0.535019	-0.00462546	-0.530394	-1198.69		271.7	-0.0516307	-0.153098	0.101467	229.316
									271.6	-0.539745	0.0105448	-0.55029	-1243.65		271.6	-0.0875509	-0.140646	0.0530951	119.995
									271.5	-0.545316	0.00952555	-0.554842	-1253.94		271.5	-0.085849	-0.158878	0.073029	165.046
									271.4	-0.550101	-0.00922038	-0.540881	-1222.39		271.4	-0.126527	-0.188327	0.0618	139.668
									271.3	-0.5438	-0.0142019	-0.529598	-1196.89		271.3	-0.132099	-0.20282	0.070721	159.829
									271.2	-0.517108	-0.0207977	-0.49631	-1121.66		271.2	-0.136375	-0.182593	0.046218	104.453
									271.1	-0.530754	-0.00787046	-0.522884	-1181.72		271.1	-0.154302	-0.161177	0.006875	15.5375
									271	-0.516978	0.0378723	-0.55485	-1253.96		271	-0.149587	-0.144733	-0.004854	-10.97
									270.9	-0.531859	0.044042	-0.575901	-1301.54		270.9	-0.143971	-0.125745	-0.018226	-41.1908
									270.8	-0.533403	0.0356283	-0.569031	-1286.01		270.8	-0.130067	-0.101195	-0.028872	-65.2507
									270.7	-0.526082	0.0307485	-0.55683	-1258.44		270.7	-0.115423	-0.075766	-0.039657	-89.6248
									270.6	-0.517159	0.0554209	-0.57258	-1294.03		270.6	-0.0894206	-0.0576004	-0.0318202	-71.9137
									270.5	-0.518526	0.0779317	-0.596458	-1347.99		270.5	-0.0715424	-0.0457474	-0.025795	-58.2967
									270.4	-0.531924	0.108324	-0.640248	-1446.96		270.4	-0.0579336	-0.0560226	-0.001911	-4.31886
									270.3	-0.537965	0.146934	-0.684899	-1547.87		270.3	-0.0569519	-0.069072	0.0121201	27.3914
									270.2	-0.528838	0.140961	-0.669799	-1513.75		270.2	-0.0824066	-0.0691696	-0.013237	-29.9156
									270.1	-0.492603	0.122938	-0.615541	-1391.12		270.1	-0.108751	-0.103934	-0.004817	-10.8864
									270	-0.452306	0.134827	-0.587133	-1326.92		270	-0.102668	-0.159015	0.056347	127.344
									269.9	-0.41368	0.146997	-0.560677	-1267.13		269.9	-0.134061	-0.196329	0.062268	140.726
									269.8	-0.400586	0.15871	-0.559296	-1264.01		269.8	-0.133055	-0.203307	0.070252	158.77
									269.7	-0.385838	0.172382	-0.55822	-1261.58		269.7	-0.152806	-0.200328	0.047522	107.4
									269.6	-0.358458	0.187612	-0.54607	-1234.12		269.6	-0.139566	-0.240834	0.101268	228.866
									269.5	-0.327557	0.170317	-0.497874	-1125.2		269.5	-0.119957	-0.227864	0.107907	243.87
									269.4	-0.304637	0.164337	-0.468974	-1059.88		269.4	-0.0897776	-0.215926	0.126148	285.095
									269.3	-0.289948	0.155655	-0.445603	-1007.06		269.3	-0.0798584	-0.195372	0.115514	261.061
									269.2	-0.277928	0.141378	-0.419306	-947.632		269.2	-0.0906911	-0.158716	0.0680249	153.736
									269.1	-0.312389	0.142199	-0.454588	-1027.37		269.1	-0.0657125	-0.0707321	0.0050196	11.3443
									269	-0.308325	0.166391	-0.474716	-1072.86		269	-0.0434662	-0.0453735	0.0019073	4.3105
									268.9	-0.302008	0.163299	-0.465307	-1051.59		268.9	0.00209656	-0.0170944	0.019191	43.3716
									268.8	-0.333125	0.166089	-0.499214	-1128.22		268.8	0.0462433	0.0287155	0.0175278	39.6128
									268.7	-0.336948	0.192651	-0.529599	-1196.89		268.7	0.053771	0.0792191	-0.0254481	-57.5127
									268.6	-0.322469	0.205821	-0.52829	-1193.94		268.6	0.0390157	0.0874847	-0.048469	-109.54
									268.5	-0.31636	0.223363	-0.539723	-1219.77		268.5	0.0355479	0.104472	-0.0689241	-155.768
									268.4	-0.351831	0.229889	-0.58172	-1314.69		268.4	0.0610992	0.129446	-0.0683468	-154.464
									268.3	-0.350311	0.26616	-0.616471	-1393.22		268.3	0.0777873	0.0935959	-0.0158086	-35.7274
									268.2	-0.356631	0.280622	-0.637253	-1440.19		268.2	0.0866974	0.048349	0.0383484	86.6674
									268.1	-0.35162	0.293018	-0.644638	-1456.88		268.1	0.094692	0.003125	0.091567	206.941
									268	-0.315355	0.289502	-0.604857	-1366.98		268	0.0725301	-0.00411225	0.0766423	173.212
									267.9	-0.292682	0.262002	-0.554684	-1253.59		267.9	0.0334819	-0.00842895	0.0419108	94.7185
									267.8	-0.301288	0.23316	-0.534448	-1207.85		267.8	0.0116597	-0.0196564	0.0313161	70.7744
									267.7	-0.307634	0.211813	-0.519447	-1173.95		267.7	0.0187236	-0.0200989	0.0388225	87.7388
									267.6	-0.299562	0.197676	-0.497238	-1123.76		267.6	0.0309998	-0.030983	0.0619828	140.081
									267.5	-0.313695	0.189937	-0.503632	-1138.21		267.5	0.058315	-0.0232254	0.0815404	184.281
									267.4	-0.323288	0.175773	-0.499061	-1127.88		267.4	0.05354	-0.0124802	0.0660202	149.206
									267.3	-0.343248	0.162944	-0.506192	-1143.99		267.3	0.0512441	0.0254059	0.0258382	58.3943
									267.2	-0.352802	0.161136	-0.513938	-1161.5		267.2	0.0438019	0.0395355	0.0042664	9.64206
									267.1	-0.387534	0.17873	-0.566264	-1279.76		267.1	0.0649211	0.0486694	0.0162517	36.7288
									267	-0.399957	0.180954	-0.580911	-1312.86		267	0.0943624	0.0580536	0.0363088	82.0579
									266.9	-0.427162	0.211939	-0.639101	-1444.37		266.9	0.0957631	0.0858444	0.0099187	22.4163
									266.8	-0.455127	0.262107	-0.717234	-1620.95		266.8	0.0799967	0.0923508	-0.0123541	-27.9203
									266.7	-0.493388	0.257379	-0.750767	-1696.73		266.7	0.0422719	0.0885864	-0.0463145	-104.671
									266.6	-0.47242	0.27881	-0.75123	-1697.78		266.6	0.0217723	0.129514	-0.107742	-243.496
									266.5	-0.438202	0.321318	-0.75952	-1716.52		266.5	0.0175232	0.143353	-0.12583	-284.375
									266.4	-0.425531	0.324164	-0.749695	-1694.31		266.4	-0.00361532	0.122072	-0.125687	-284.053
									266.3	-0.409708	0.327015	-0.736723	-1664.99		266.3	-0.0313426	0.0878204	-0.119163	-269.308
									266.2	-0.368698	0.350188	-0.718886	-1624.68		266.2	-0.0448079	0.0569794	-0.101787	-230.039
									266.1	-0.343549	0.374645	-0.718194	-1623.12		266.1	-0.0639211	0.0416702	-0.105591	-238.636
									266	-0.303249	0.365407	-0.668656	-1511.16		266	-0.0560679	0.047226	-0.103294	-233.444
									265.9	-0.207774	0.346483	-0.554257	-1252.62		265.9	-0.053359	0.0659576	-0.119317	-269.656
									265.8	-0.167159	0.317865	-0.485024	-1096.15		265.8	-0.057427	0.000697326	-0.0581243	-131.361
									265.7	-0.161404	0.264582	-0.425986	-962.728		265.7	-0.0679077	-0.0593414	-0.0085663	-19.3598
									265.6	-0.15379	0.266746	-0.420536	-950.411		265.6	-0.042274	-0.082962	0.040688	91.9549
									265.5	-0.168442	0.282915	-0.451357	-1020.07		265.5	-0.00912984	-0.0664322	0.0573024	129.503
									265.4	-0.182861	0.284911	-0.467772	-1057.16		265.4	0.0194855	-0.0356079	0.0550934	124.511
									265.3	-0.176817	0.286891	-0.463708	-1047.98		265.3	0.062795	-0.0369553	0.0997503	225.436
									265.2	-0.19696	0.292445	-0.489405	-1106.06		265.2	0.064974	-0.0530151	0.117989	266.655
									265.1	-0.22253	0.321273	-0.543803	-1228.99		265.1	0.098112	-0.111383	0.209495	473.459
									265	-0.235561	0.358327	-0.593888	-1342.19		265	0.115695	-0.121227	0.236922	535.444
									264.9	-0.227576	0.39607	-0.623646	-1409.44		264.9	0.156946	-0.0873337	0.24428	552.072
									264.8	-0.220837	0.379773	-0.60061	-1357.38		264.8	0.156419	-0.0669861	0.223405	504.896
									264.7	-0.215866	0.375216	-0.591082	-1335.85		264.7	0.139011	-0.0534576	0.192469	434.979
									264.6	-0.204492	0.365428	-0.56992	-1288.02		264.6	0.110519	-0.0523071	0.162826	367.987
									264.5	-0.196339	0.34205	-0.538389	-1216.76		264.5	0.077183	-0.0428574	0.12004	271.291
									264.4	-0.18287	0.325483	-0.508353	-1148.88		264.4	0.0899892	-0.0330109	0.123	277.98
									264.3	-0.165715	0.320836	-0.486551	-1099.61		264.3	0.0931681	0.0281052	0.0650629	147.042
									264.2	-0.161951	0.28296	-0.444911	-1005.5		264.2	0.0715637	0.0445694	0.0269943	61.0071
									264.1	-0.169072	0.246772	-0.415844	-939.807		264.1	0.0568563	0.0568085	4.78e-05	0.108028
									264	-0.180475	0.229404	-0.409879	-926.327		264	0.061908	0.0826599	-0.0207519	-46.8993
									263.9	-0.163426	0.225117	-0.388543	-878.107		263.9	0.0563751	0.0695541	-0.013179	-29.7845
									263.8	-0.163936	0.240343	-0.404279	-913.671		263.8	0.0785889	0.0969208	-0.0183319	-41.4301
									263.7	-0.15824	0.280599	-0.438839	-991.776		263.7	0.0941945	0.0931854	0.0010091	2.28057
									263.6	-0.114705	0.310556	-0.425261	-961.09		263.6	0.0976664	0.131711	-0.0340446	-76.9408
									263.5	-0.108084	0.326468	-0.434552	-982.088		263.5	0.122764	0.121584	0.00118	2.6668
									263.4	-0.103459	0.313859	-0.417318	-943.139		263.4	0.162305	0.126898	0.035407	80.0198
									263.3	-0.104248	0.358473	-0.462721	-1045.75		263.3	0.176416	0.115082	0.061334	138.615
									263.2	-0.0904739	0.386474	-0.476948	-1077.9		263.2	0.161431	0.0958237	0.0656073	148.272
									263.1	-0.0923386	0.397091	-0.48943	-1106.11		263.1	0.153979	0.0818207	0.0721583	163.078
									263	-0.0915329	0.434792	-0.526325	-1189.49		263	0.169855	0.0953735	0.0744815	168.328
									262.9	-0.0606171	0.424522	-0.485139	-1096.41		262.9	0.192934	0.10247	0.090464	204.449
									262.8	-0.113353	0.41985	-0.533203	-1205.04		262.8	0.195611	0.0581696	0.137441	310.618
									262.7	-0.168468	0.396677	-0.565145	-1277.23		262.7	0.206624	-0.00977478	0.216399	489.061
									262.6	-0.210387	0.395502	-0.605889	-1369.31		262.6	0.188564	-0.0420029	0.230567	521.081
									262.5	-0.221541	0.370382	-0.591923	-1337.75		262.5	0.161434	-0.0253067	0.186741	422.034
									262.4	-0.225316	0.364939	-0.590255	-1333.98		262.4	0.145937	-0.0192978	0.165235	373.431
									262.3	-0.240681	0.381564	-0.622245	-1406.27		262.3	0.150006	-0.014447	0.164453	371.664
									262.2	-0.263591	0.337847	-0.601438	-1359.25		262.2	0.157059	-0.0517532	0.208812	471.916
									262.1	-0.284294	0.292752	-0.577046	-1304.12		262.1	0.182808	-0.096965	0.279773	632.287
									262	-0.285655	0.269421	-0.555076	-1254.47		262	0.18051	-0.1202	0.30071	679.605
									261.9	-0.321844	0.258491	-0.580335	-1311.56		261.9	0.144224	-0.129128	0.273352	617.776
									261.8	-0.299182	0.284607	-0.583789	-1319.36		261.8	0.0862325	-0.107545	0.193777	437.937
									261.7	-0.243663	0.345056	-0.588719	-1330.5		261.7	0.0759145	-0.0992813	0.175196	395.943
									261.6	-0.226793	0.372798	-0.599591	-1355.08		261.6	0.0666189	-0.100493	0.167112	377.673
									261.5	-0.206416	0.371636	-0.578052	-1306.4		261.5	0.0863627	-0.0717087	0.158071	357.241
									261.4	-0.189587	0.388207	-0.577794	-1305.81		261.4	0.0628682	-0.0299911	0.0928593	209.862
									261.3	-0.206761	0.392813	-0.599574	-1355.04		261.3	0.0277863	0.0266449	0.0011414	2.57956
									261.2	-0.213419	0.424389	-0.637808	-1441.45		261.2	0.0343689	0.0793655	-0.0449966	-101.692
									261.1	-0.189583	0.424855	-0.614438	-1388.63		261.1	0.0230906	0.127061	-0.10397	-234.973
									261	-0.155685	0.4063	-0.561985	-1270.09		261	0.061971	0.175475	-0.113504	-256.519
									260.9	-0.182532	0.351186	-0.533718	-1206.2		260.9	0.086967	0.191397	-0.10443	-236.012
									260.8	-0.202292	0.306675	-0.508967	-1150.27		260.8	0.134516	0.184789	-0.050273	-113.617
									260.7	-0.230952	0.286535	-0.517487	-1169.52		260.7	0.154131	0.188695	-0.034564	-78.1146
									260.6	-0.221497	0.292152	-0.513649	-1160.85		260.6	0.174424	0.157698	0.016726	37.8008
									260.5	-0.208812	0.315548	-0.52436	-1185.05		260.5	0.19601	0.114905	0.081105	183.297
									260.4	-0.206699	0.318591	-0.52529	-1187.16		260.4	0.187728	0.0745773	0.113151	255.721
									260.3	-0.184798	0.349771	-0.534569	-1208.13		260.3	0.161372	0.0235397	0.137832	311.501
									260.2	-0.176143	0.395899	-0.572042	-1292.81		260.2	0.148008	-0.00343475	0.151443	342.261
									260.1	-0.178143	0.436805	-0.614948	-1389.78		260.1	0.163219	-0.029805	0.193024	436.234
									260	-0.197603	0.488309	-0.685912	-1550.16		260	0.171194	-0.0500916	0.221286	500.105
									259.9	-0.178081	0.521401	-0.699482	-1580.83		259.9	0.144588	-0.114162	0.25875	584.775
									259.8	-0.167867	0.528753	-0.69662	-1574.36		259.8	0.145946	-0.115141	0.261087	590.057
									259.7	-0.162218	0.508984	-0.671202	-1516.92		259.7	0.144247	-0.10031	0.244557	552.699
									259.6	-0.147899	0.485404	-0.633303	-1431.26		259.6	0.125577	-0.0659103	0.191487	432.761
									259.5	-0.140987	0.454671	-0.595658	-1346.19		259.5	0.130601	-0.0159134	0.146514	331.123
									259.4	-0.153844	0.420908	-0.574752	-1298.94		259.4	0.176159	0.0115601	0.164599	371.994
									259.3	-0.13802	0.374831	-0.512851	-1159.04		259.3	0.189607	0.0504547	0.139152	314.484
									259.2	-0.129443	0.344343	-0.473786	-1070.76		259.2	0.199659	0.111179	0.08848	199.965
									259.1	-0.137534	0.317237	-0.454771	-1027.78		259.1	0.228585	0.149443	0.079142	178.861
									259	-0.155478	0.322412	-0.47789	-1080.03		259	0.218982	0.170898	0.048084	108.67
									258.9	-0.149448	0.349052	-0.4985	-1126.61		258.9	0.213399	0.17113	0.042269	95.5279
									258.8	-0.15885	0.370142	-0.528992	-1195.52		258.8	0.203386	0.150975	0.052411	118.449
									258.7	-0.160178	0.397766	-0.557944	-1260.95		258.7	0.188796	0.120956	0.06784	153.318
									258.6	-0.155086	0.405327	-0.560413	-1266.53		258.6	0.186792	0.0658203	0.120972	273.396
									258.5	-0.155515	0.43843	-0.593945	-1342.32		258.5	0.153977	0.0248566	0.12912	291.812
									258.4	-0.12957	0.462185	-0.591755	-1337.37		258.4	0.102247	-0.00704651	0.109294	247.003
									258.3	-0.0931885	0.466307	-0.559495	-1264.46		258.3	0.0779521	-0.0175064	0.0954585	215.736
									258.2	-0.107381	0.443294	-0.550675	-1244.53		258.2	0.0736298	0.00773315	0.0658967	148.926
									258.1	-0.102441	0.375979	-0.47842	-1081.23		258.1	0.0738607	0.0312286	0.0426321	96.3485
									258	-0.102275	0.347796	-0.450071	-1017.16		258	0.0936218	0.0432739	0.0503479	113.786
									257.9	-0.133134	0.307934	-0.441068	-996.814		257.9	0.110715	0.0695801	0.0411349	92.9649
									257.8	-0.157707	0.296323	-0.45403	-1026.11		257.8	0.139365	0.120776	0.018589	42.0111
									257.7	-0.16918	0.292611	-0.461791	-1043.65		257.7	0.167199	0.155113	0.012086	27.3144
									257.6	-0.217513	0.286514	-0.504027	-1139.1		257.6	0.177378	0.154402	0.022976	51.9258
									257.5	-0.278831	0.297501	-0.576332	-1302.51		257.5	0.174727	0.12912	0.045607	103.072
									257.4	-0.287746	0.304483	-0.592229	-1338.44		257.4	0.185837	0.138797	0.04704	106.31
									257.3	-0.293248	0.348425	-0.641673	-1450.18		257.3	0.172256	0.133856	0.0384	86.784
									257.2	-0.281664	0.351721	-0.633385	-1431.45		257.2	0.130849	0.11774	0.013109	29.6263
									257.1	-0.230287	0.35982	-0.590107	-1333.64		257.1	0.135055	0.114409	0.020646	46.66
									257	-0.194923	0.374442	-0.569365	-1286.76		257	0.139937	0.0854736	0.0544634	123.087
									256.9	-0.197168	0.368668	-0.565836	-1278.79		256.9	0.0965617	0.0733597	0.023202	52.4365
									256.8	-0.163983	0.357879	-0.521862	-1179.41		256.8	0.0896383	0.0880127	0.0016256	3.67386
									256.7	-0.127023	0.344041	-0.471064	-1064.6		256.7	0.120474	0.104721	0.015753	35.6018
									256.6	-0.119014	0.324152	-0.443166	-1001.56		256.6	0.110481	0.0726212	0.0378598	85.5631
									256.5	-0.120087	0.321712	-0.441799	-998.466		256.5	0.110181	0.0294678	0.0807132	182.412
									256.4	-0.150809	0.341365	-0.492174	-1112.31		256.4	0.136746	0.0256302	0.111116	251.122
									256.3	-0.182037	0.327642	-0.509679	-1151.87		256.3	0.132395	0.0229004	0.109495	247.458
									256.2	-0.213994	0.306987	-0.520981	-1177.42		256.2	0.102312	0.0112579	0.0910541	205.782
									256.1	-0.208943	0.296335	-0.505278	-1141.93		256.1	0.0871379	0.0161377	0.0710002	160.46
									256	-0.21787	0.304302	-0.522172	-1180.11		256	0.117919	0.00865784	0.109261	246.93
									255.9	-0.223799	0.327628	-0.551427	-1246.22		255.9	0.108503	0.0191269	0.0893761	201.99
									255.8	-0.225688	0.352484	-0.578172	-1306.67		255.8	0.0874563	0.026564	0.0608923	137.617
									255.7	-0.224887	0.358556	-0.583443	-1318.58		255.7	0.0771047	0.0896667	-0.012562	-28.3901
									255.6	-0.206297	0.367623	-0.57392	-1297.06		255.6	0.0772196	0.136513	-0.0592934	-134.003
									255.5	-0.208208	0.400885	-0.609093	-1376.55		255.5	0.0690725	0.153098	-0.0840255	-189.898
									255.4	-0.203232	0.419475	-0.622707	-1407.32		255.4	0.0802673	0.170834	-0.0905667	-204.681
									255.3	-0.228163	0.43708	-0.665243	-1503.45		255.3	0.109785	0.15188	-0.042095	-95.1347
									255.2	-0.263487	0.426994	-0.690481	-1560.49		255.2	0.112358	0.145547	-0.033189	-75.0071
									255.1	-0.24986	0.406011	-0.655871	-1482.27		255.1	0.108496	0.11689	-0.008394	-18.9704
									255	-0.259882	0.367001	-0.626883	-1416.76		255	0.0983012	0.0838837	0.0144175	32.5835
									254.9	-0.297855	0.360869	-0.658724	-1488.72		254.9	0.127552	0.0467804	0.0807716	182.544
									254.8	-0.337677	0.34215	-0.679827	-1536.41		254.8	0.159369	0.000933837	0.158435	358.063
									254.7	-0.351413	0.340859	-0.692272	-1564.53		254.7	0.17699	-0.0438324	0.220822	499.059
									254.6	-0.358473	0.319948	-0.678421	-1533.23		254.6	0.207519	-0.0403397	0.247859	560.161
									254.5	-0.376958	0.333165	-0.710123	-1604.88		254.5	0.207821	-0.0137482	0.221569	500.746
									254.4	-0.359848	0.338745	-0.698593	-1578.82		254.4	0.200669	0.0113358	0.189333	427.893
									254.3	-0.333664	0.329348	-0.663012	-1498.41		254.3	0.201427	0.0361649	0.165262	373.492
									254.2	-0.378967	0.313023	-0.69199	-1563.9		254.2	0.199165	0.0697845	0.129381	292.4
									254.1	-0.383714	0.307076	-0.69079	-1561.19		254.1	0.180565	0.0997925	0.0807725	182.546
									254	-0.352368	0.295266	-0.647634	-1463.65		254	0.138576	0.0940811	0.0444949	100.558
									253.9	-0.340433	0.26068	-0.601113	-1358.52		253.9	0.143843	0.117972	0.025871	58.4685
									253.8	-0.354459	0.229649	-0.584108	-1320.08		253.8	0.14074	0.108141	0.032599	73.6737
									253.7	-0.324521	0.217942	-0.542463	-1225.97		253.7	0.132845	0.101698	0.031147	70.3922
									253.6	-0.317487	0.208575	-0.526062	-1188.9		253.6	0.141153	0.126254	0.014899	33.6717
									253.5	-0.342322	0.180622	-0.522944	-1181.85		253.5	0.141003	0.109311	0.031692	71.6239
									253.4	-0.341306	0.160168	-0.501474	-1133.33		253.4	0.130064	0.0913376	0.0387264	87.5217
									253.3	-0.309807	0.154591	-0.464398	-1049.54		253.3	0.161241	0.092569	0.068672	155.199
									253.2	-0.305461	0.161338	-0.466799	-1054.97		253.2	0.189298	0.117924	0.071374	161.305
									253.1	-0.358681	0.158385	-0.517066	-1168.57		253.1	0.17544	0.104636	0.070804	160.017
									253	-0.408456	0.135538	-0.543994	-1229.43		253	0.155651	0.136244	0.019407	43.8598
									252.9	-0.412267	0.139256	-0.551523	-1246.44		252.9	0.12544	0.15269	-0.02725	-61.585
									252.8	-0.402942	0.121172	-0.524114	-1184.5		252.8	0.0942708	0.122336	-0.0280652	-63.4274
									252.7	-0.360426	0.114073	-0.474499	-1072.37		252.7	0.0509277	0.154074	-0.103146	-233.111
									252.6	-0.31132	0.150083	-0.461403	-1042.77		252.6	0.03927	0.20024	-0.16097	-363.792
									252.5	-0.311287	0.184636	-0.495923	-1120.79		252.5	0.0471425	0.236136	-0.188994	-427.125
									252.4	-0.321039	0.194829	-0.515868	-1165.86		252.4	0.0103831	0.243706	-0.233323	-527.31
									252.3	-0.299261	0.197514	-0.496775	-1122.71		252.3	0.000908406	0.277896	-0.276988	-625.992
									252.2	-0.260454	0.208968	-0.469422	-1060.89		252.2	0.00538127	0.259439	-0.254058	-574.17
									252.1	-0.223868	0.222447	-0.446315	-1008.67		252.1	0.00465902	0.218353	-0.213694	-482.948
									252	-0.201665	0.227117	-0.428782	-969.047		252	0.0215068	0.203325	-0.181818	-410.909
									251.9	-0.232909	0.238687	-0.471596	-1065.81		251.9	0.0546682	0.205885	-0.151217	-341.75
									251.8	-0.276752	0.286665	-0.563417	-1273.32		251.8	0.0907837	0.187619	-0.0968353	-218.848
									251.7	-0.283383	0.329386	-0.612769	-1384.86		251.7	0.106229	0.15997	-0.053741	-121.455
									251.6	-0.241772	0.339338	-0.58111	-1313.31		251.6	0.117968	0.150856	-0.032888	-74.3269
									251.5	-0.219133	0.362088	-0.581221	-1313.56		251.5	0.108021	0.140936	-0.032915	-74.3879
									251.4	-0.227762	0.415016	-0.642778	-1452.68		251.4	0.0840647	0.121075	-0.0370103	-83.6433
									251.3	-0.218407	0.456015	-0.674422	-1524.19		251.3	0.0774628	0.120984	-0.0435212	-98.3579
									251.2	-0.250218	0.476358	-0.726576	-1642.06		251.2	0.069105	0.143347	-0.074242	-167.787
									251.1	-0.261525	0.499701	-0.761226	-1720.37		251.1	0.071405	0.132028	-0.060623	-137.008
									251	-0.249834	0.499165	-0.748999	-1692.74		251	0.0652466	0.105933	-0.0406864	-91.9513
									250.9	-0.226358	0.463901	-0.690259	-1559.99		250.9	0.0538289	0.103041	-0.0492121	-111.219
									250.8	-0.236586	0.469044	-0.70563	-1594.72		250.8	0.0603861	0.0901932	-0.0298071	-67.364
									250.7	-0.205284	0.479803	-0.685087	-1548.3		250.7	0.0957184	0.0762711	0.0194473	43.9509
									250.6	-0.198322	0.466894	-0.665216	-1503.39		250.6	0.122917	0.104146	0.018771	42.4225
									250.5	-0.187405	0.436511	-0.623916	-1410.05		250.5	0.144831	0.135336	0.009495	21.4587
									250.4	-0.152936	0.419395	-0.572331	-1293.47		250.4	0.16479	0.151265	0.013525	30.5665
									250.3	-0.149846	0.419835	-0.569681	-1287.48		250.3	0.1602	0.145969	0.014231	32.1621
									250.2	-0.140015	0.40475	-0.544765	-1231.17		250.2	0.145738	0.139645	0.006093	13.7702
									250.1	-0.173363	0.415972	-0.589335	-1331.9		250.1	0.122653	0.154634	-0.031981	-72.2771
									250	-0.200066	0.387608	-0.587674	-1328.14		250	0.0983663	0.139885	-0.0415187	-93.8323
									249.9	-0.243507	0.344606	-0.588113	-1329.14		249.9	0.0632884	0.128928	-0.0656396	-148.345
									249.8	-0.264345	0.328868	-0.593213	-1340.66		249.8	0.0652171	0.150581	-0.0853639	-192.922
									249.7	-0.317477	0.3258	-0.643277	-1453.81		249.7	0.0448944	0.131606	-0.0867116	-195.968
									249.6	-0.336148	0.300024	-0.636172	-1437.75		249.6	0.0305369	0.0747162	-0.0441793	-99.8452
									249.5	-0.354137	0.292907	-0.647044	-1462.32		249.5	0.0125885	0.0564804	-0.0438919	-99.1957
									249.4	-0.387221	0.293152	-0.680373	-1537.64		249.4	0.00794779	0.0345993	-0.0266515	-60.2324
									249.3	-0.365895	0.286887	-0.652782	-1475.29		249.3	0.00194804	-0.0187454	0.0206934	46.7672
									249.2	-0.35378	0.301203	-0.654983	-1480.26		249.2	0.0129832	-0.0195679	0.0325511	73.5655
									249.1	-0.326524	0.288932	-0.615456	-1390.93		249.1	0.0224121	0.010321	0.0120911	27.3259
									249	-0.330167	0.273175	-0.603342	-1363.55		249	-0.00788676	0.0173309	-0.0252177	-56.9919
									248.9	-0.303513	0.268534	-0.572047	-1292.83		248.9	-0.00624491	0.0293091	-0.035554	-80.3521
									248.8	-0.274297	0.280083	-0.55438	-1252.9		248.8	0.00904439	0.0338058	-0.0247614	-55.9608
									248.7	-0.264876	0.269578	-0.534454	-1207.87		248.7	0.0576243	0.0122498	0.0453745	102.546
									248.6	-0.227252	0.255537	-0.482789	-1091.1		248.6	0.10862	0.0249847	0.0836353	189.016
									248.5	-0.230342	0.260696	-0.491038	-1109.75		248.5	0.124674	0.0521942	0.0724798	163.804
									248.4	-0.254839	0.26455	-0.519389	-1173.82		248.4	0.130492	0.0909286	0.0395634	89.4133
									248.3	-0.249055	0.280823	-0.529878	-1197.52		248.3	0.106686	0.0839752	0.0227108	51.3264
									248.2	-0.239403	0.287546	-0.526949	-1190.9		248.2	0.0951182	0.0782181	0.0169001	38.1942
									248.1	-0.208661	0.287208	-0.495869	-1120.66		248.1	0.0910268	0.0724274	0.0185994	42.0346
									248	-0.217268	0.281675	-0.498943	-1127.61		248	0.0727315	0.0816849	-0.0089534	-20.2347
									247.9	-0.204607	0.291097	-0.495704	-1120.29		247.9	0.0727214	0.123494	-0.0507726	-114.746
									247.8	-0.210222	0.28957	-0.499792	-1129.53		247.8	0.0329061	0.184389	-0.151483	-342.351
									247.7	-0.22513	0.262345	-0.487475	-1101.69		247.7	-0.0150167	0.206819	-0.221836	-501.349
									247.6	-0.205896	0.230292	-0.436188	-985.785		247.6	-0.0146606	0.185957	-0.200618	-453.396
									247.5	-0.18895	0.180334	-0.369284	-834.582		247.5	-0.0111562	0.176427	-0.187583	-423.938
									247.4	-0.218665	0.176385	-0.39505	-892.813		247.4	-0.00522563	0.164388	-0.169614	-383.327
									247.3	-0.223651	0.1869	-0.410551	-927.845		247.3	0.00814413	0.152235	-0.144091	-325.645
									247.2	-0.201572	0.187852	-0.389424	-880.098		247.2	0.000730387	0.164886	-0.164156	-370.992
									247.1	-0.197624	0.182758	-0.380382	-859.663		247.1	-0.0248108	0.177597	-0.202408	-457.442
									247	-0.214893	0.220578	-0.435471	-984.164		247	-0.0374217	0.172876	-0.210298	-475.273
									246.9	-0.235973	0.253352	-0.489325	-1105.87		246.9	-0.0454102	0.138089	-0.183499	-414.708
									246.8	-0.229466	0.264139	-0.493605	-1115.55		246.8	-0.0624868	0.139131	-0.201618	-455.656
									246.7	-0.237767	0.288781	-0.526548	-1190		246.7	-0.0523193	0.152789	-0.205108	-463.545
									246.6	-0.21295	0.304276	-0.517226	-1168.93		246.6	-0.00654195	0.158983	-0.165525	-374.086
									246.5	-0.19523	0.30347	-0.4987	-1127.06		246.5	-0.0101013	0.140923	-0.151024	-341.315
									246.4	-0.222464	0.328379	-0.550843	-1244.91		246.4	0.0191956	0.148262	-0.129066	-291.69
									246.3	-0.247452	0.336652	-0.584104	-1320.08		246.3	0.0422445	0.149124	-0.10688	-241.548
									246.2	-0.256873	0.344781	-0.601654	-1359.74		246.2	0.0485952	0.180174	-0.131579	-297.368
									246.1	-0.249422	0.344308	-0.59373	-1341.83		246.1	0.0762431	0.224722	-0.148479	-335.562
									246	-0.24767	0.34253	-0.5902	-1333.85		246	0.0751678	0.287033	-0.211865	-478.815
									245.9	-0.268655	0.320281	-0.588936	-1331		245.9	0.0660522	0.286696	-0.220644	-498.655
									245.8	-0.296288	0.328891	-0.625179	-1412.9		245.8	0.0262014	0.275996	-0.249795	-564.536
									245.7	-0.319147	0.333273	-0.65242	-1474.47		245.7	0.0235748	0.279927	-0.256352	-579.356
									245.6	-0.33362	0.321086	-0.654706	-1479.64		245.6	0.0500997	0.258682	-0.208582	-471.396
									245.5	-0.340396	0.324544	-0.66494	-1502.76		245.5	0.045578	0.241325	-0.195747	-442.388
									245.4	-0.326134	0.309092	-0.635226	-1435.61		245.4	0.0449239	0.205072	-0.160148	-361.935
									245.3	-0.30838	0.314756	-0.623136	-1408.29		245.3	0.0506002	0.165335	-0.114735	-259.301
									245.2	-0.299509	0.302844	-0.602353	-1361.32		245.2	0.0526978	0.12341	-0.0707122	-159.81
									245.1	-0.282664	0.30834	-0.591004	-1335.67		245.1	0.078715	0.117216	-0.038501	-87.0123
									245	-0.273875	0.339326	-0.613201	-1385.83		245	0.112517	0.108987	0.00353	7.9778
									244.9	-0.250504	0.36826	-0.618764	-1398.41		244.9	0.122187	0.0983032	0.0238838	53.9774
									244.8	-0.23718	0.384754	-0.621934	-1405.57		244.8	0.064979	0.100024	-0.035045	-79.2017
									244.7	-0.244392	0.378393	-0.622785	-1407.49		244.7	0.00366007	0.0862976	-0.0826375	-186.761
									244.6	-0.25379	0.382962	-0.636752	-1439.06		244.6	-0.0432485	0.0769318	-0.12018	-271.607
									244.5	-0.285889	0.367733	-0.653622	-1477.19		244.5	-0.0565114	0.0734253	-0.129937	-293.657
									244.4	-0.298871	0.353324	-0.652195	-1473.96		244.4	-0.0289775	0.118872	-0.147849	-334.14
									244.3	-0.299031	0.348401	-0.647432	-1463.2		244.3	-0.0268016	0.108696	-0.135498	-306.225
									244.2	-0.297241	0.321338	-0.618579	-1397.99		244.2	-0.0382141	0.108578	-0.146792	-331.75
									244.1	-0.316309	0.278781	-0.59509	-1344.9		244.1	-0.046875	0.103467	-0.150342	-339.773
									244	-0.381062	0.277365	-0.658427	-1488.05		244	-0.0126038	0.0896454	-0.102249	-231.083
									243.9	-0.426672	0.284633	-0.711305	-1607.55		243.9	0.0274851	0.075882	-0.0483969	-109.377
									243.8	-0.430959	0.29865	-0.729609	-1648.92		243.8	0.046701	0.0995239	-0.0528229	-119.38
									243.7	-0.443159	0.306241	-0.7494	-1693.64		243.7	0.0462474	0.0724243	-0.0261769	-59.1598
									243.6	-0.441945	0.330442	-0.772387	-1745.59		243.6	0.0348714	0.0318298	0.0030416	6.87402
									243.5	-0.458455	0.384932	-0.843387	-1906.05		243.5	-0.00593974	-0.0190048	0.0130651	29.527
									243.4	-0.49046	0.441319	-0.931779	-2105.82		243.4	-0.0101145	-0.0166977	0.0065832	14.878
									243.3	-0.539137	0.481857	-1.02099	-2307.45		243.3	-0.0238973	-0.0156616	-0.0082357	-18.6127
									243.2	-0.511392	0.496506	-1.0079	-2277.85		243.2	-0.0332367	-0.0175491	-0.0156876	-35.454
									243.1	-0.496452	0.516963	-1.01341	-2290.32		243.1	-0.0453217	-0.00638428	-0.0389374	-87.9986
									243	-0.483838	0.49588	-0.979718	-2214.16		243	-0.0177205	-0.030368	0.0126475	28.5833
									242.9	-0.491222	0.487852	-0.979074	-2212.71		242.9	0.0128479	-0.0322037	0.0450516	101.817
									242.8	-0.531839	0.47848	-1.01032	-2283.32		242.8	0.0101705	-0.0128906	0.0230611	52.1181
									242.7	-0.564163	0.422915	-0.987078	-2230.8		242.7	0.00427755	-0.00593109	0.0102086	23.0715
									242.6	-0.559198	0.37473	-0.933928	-2110.68		242.6	-0.000358074	-0.0275085	0.0271504	61.36
									242.5	-0.564195	0.345944	-0.910139	-2056.91		242.5	-0.0182383	-0.0511963	0.032958	74.4851
									242.4	-0.585223	0.323656	-0.908879	-2054.07		242.4	-0.0539073	-0.0203873	-0.03352	-75.7552
									242.3	-0.575349	0.292674	-0.868023	-1961.73		242.3	-0.0899872	0.0106003	-0.100587	-227.328
									242.2	-0.54976	0.285202	-0.834962	-1887.01		242.2	-0.137067	0.0431229	-0.18019	-407.229
									242.1	-0.589714	0.305796	-0.89551	-2023.85		242.1	-0.157447	0.0562622	-0.213709	-482.983
									242	-0.596025	0.292714	-0.888739	-2008.55		242	-0.156444	0.0540726	-0.210517	-475.768
									241.9	-0.559947	0.312816	-0.872763	-1972.44		241.9	-0.187107	0.0595993	-0.246706	-557.556
									241.8	-0.624634	0.325775	-0.950409	-2147.92		241.8	-0.223231	0.0981476	-0.321379	-726.316
									241.7	-0.650732	0.336033	-0.986765	-2230.09		241.7	-0.242615	0.162964	-0.405579	-916.609
									241.6	-0.636087	0.345562	-0.981649	-2218.53		241.6	-0.258905	0.185648	-0.444553	-1004.69
									241.5	-0.601772	0.307594	-0.909366	-2055.17		241.5	-0.240372	0.204959	-0.445331	-1006.45
									241.4	-0.593994	0.280523	-0.874517	-1976.41		241.4	-0.212882	0.22356	-0.436442	-986.359
									241.3	-0.586321	0.279274	-0.865595	-1956.24		241.3	-0.194072	0.250845	-0.444917	-1005.51
									241.2	-0.56235	0.284375	-0.846725	-1913.6		241.2	-0.193706	0.281485	-0.475191	-1073.93
									241.1	-0.553458	0.301306	-0.854764	-1931.77		241.1	-0.165603	0.301144	-0.466747	-1054.85
									241	-0.512811	0.280962	-0.793773	-1793.93		241	-0.108473	0.278642	-0.387115	-874.88
									240.9	-0.480128	0.283357	-0.763485	-1725.48		240.9	-0.0700928	0.235594	-0.305687	-690.852
									240.8	-0.444798	0.293029	-0.737827	-1667.49		240.8	-0.0593577	0.230232	-0.28959	-654.473
									240.7	-0.424301	0.327304	-0.751605	-1698.63		240.7	-0.0582275	0.198294	-0.256522	-579.739
									240.6	-0.454274	0.354169	-0.808443	-1827.08		240.6	-0.0413849	0.189125	-0.23051	-520.952
									240.5	-0.483081	0.360663	-0.843744	-1906.86		240.5	-0.0368571	0.169539	-0.206396	-466.455
									240.4	-0.455341	0.360245	-0.815586	-1843.22		240.4	-0.0516113	0.113142	-0.164753	-372.342
									240.3	-0.43317	0.350004	-0.783174	-1769.97		240.3	-0.0449432	0.0826584	-0.127602	-288.38
									240.2	-0.439192	0.367612	-0.806804	-1823.38		240.2	-0.0599294	0.0935516	-0.153481	-346.867
									240.1	-0.485896	0.388935	-0.874831	-1977.12		240.1	-0.0901276	0.0881577	-0.178285	-402.925
									240	-0.548557	0.37615	-0.924707	-2089.84		240	-0.0966166	0.0522186	-0.148835	-336.368
									239.9	-0.64409	0.370797	-1.01489	-2293.64		239.9	-0.0676351	0.0238251	-0.0914602	-206.7
									239.8	-0.717119	0.355098	-1.07222	-2423.21		239.8	-0.0755473	-0.0135147	-0.0620326	-140.194
									239.7	-0.747015	0.35123	-1.09825	-2482.03		239.7	-0.101752	-0.0488281	-0.0529239	-119.608
									239.6	-0.806767	0.357443	-1.16421	-2631.11		239.6	-0.103962	-0.0267715	-0.0771905	-174.451
									239.5	-0.84415	0.34481	-1.18896	-2687.05		239.5	-0.102131	-0.0303848	-0.0717462	-162.146
									239.4	-0.884924	0.375777	-1.2607	-2849.18		239.4	-0.13319	-0.0108154	-0.122375	-276.567
									239.3	-0.86344	0.389474	-1.25291	-2831.59		239.3	-0.133952	0.0048111	-0.138763	-313.605
									239.2	-0.821849	0.421446	-1.2433	-2809.85		239.2	-0.133171	0.037085	-0.170256	-384.779
									239.1	-0.784848	0.430144	-1.21499	-2745.88		239.1	-0.116919	0.06707	-0.183989	-415.815
									239	-0.773633	0.479641	-1.25327	-2832.4		239	-0.10744	0.0827805	-0.190221	-429.898
									238.9	-0.786533	0.515642	-1.30218	-2942.92		238.9	-0.122418	0.0720886	-0.194507	-439.585
									238.8	-0.798631	0.541936	-1.34057	-3029.68		238.8	-0.114234	0.0627365	-0.176971	-399.953
									238.7	-0.810783	0.590279	-1.40106	-3166.4		238.7	-0.103608	0.0511581	-0.154766	-349.771
									238.6	-0.824728	0.608288	-1.43302	-3238.62		238.6	-0.0724019	0.000402832	-0.0728047	-164.539
									238.5	-0.832816	0.604801	-1.43762	-3249.01		238.5	-0.0602529	-0.00171661	-0.0585363	-132.292
									238.4	-0.84198	0.607316	-1.4493	-3275.41		238.4	-0.0523051	-0.0360153	-0.0162898	-36.8149
									238.3	-0.84334	0.597411	-1.44075	-3256.1		238.3	-0.0861033	-0.0601669	-0.0259364	-58.6163
									238.2	-0.828828	0.562629	-1.39146	-3144.69		238.2	-0.119002	-0.0394745	-0.0795275	-179.732
									238.1	-0.773438	0.539028	-1.31247	-2966.17		238.1	-0.127212	-0.0113632	-0.115849	-261.818
									238	-0.709521	0.519137	-1.22866	-2776.77		238	-0.161905	-0.00839386	-0.153511	-346.935
									237.9	-0.710786	0.50934	-1.22013	-2757.48		237.9	-0.186392	-0.0186661	-0.167726	-379.061
									237.8	-0.715787	0.51787	-1.23366	-2788.06		237.8	-0.214287	0.00891266	-0.2232	-504.431
									237.7	-0.720993	0.502794	-1.22379	-2765.76		237.7	-0.202224	0.0218582	-0.224082	-506.426
									237.6	-0.73963	0.459539	-1.19917	-2710.12		237.6	-0.20261	0.0386017	-0.241212	-545.138
									237.5	-0.738957	0.44455	-1.18351	-2674.73		237.5	-0.192674	0.0411911	-0.233865	-528.535
									237.4	-0.757121	0.481832	-1.23895	-2800.03		237.4	-0.181974	0.0603806	-0.242355	-547.721
									237.3	-0.772366	0.475101	-1.24747	-2819.28		237.3	-0.16793	0.0816086	-0.249539	-563.957
									237.2	-0.79765	0.46628	-1.26393	-2856.48		237.2	-0.136691	0.110355	-0.247046	-558.324
									237.1	-0.793816	0.4574	-1.25122	-2827.75		237.1	-0.145071	0.162881	-0.307952	-695.972
									237	-0.771564	0.40955	-1.18111	-2669.32		237	-0.156621	0.201277	-0.357898	-808.849
									236.9	-0.794101	0.384392	-1.17849	-2663.39		236.9	-0.207466	0.198216	-0.405682	-916.841
									236.8	-0.812112	0.405953	-1.21806	-2752.83		236.8	-0.242841	0.211768	-0.454609	-1027.42
									236.7	-0.824623	0.41063	-1.23525	-2791.67		236.7	-0.223969	0.207494	-0.431463	-975.106
									236.6	-0.840865	0.396068	-1.23693	-2795.47		236.6	-0.254896	0.223029	-0.477925	-1080.11
									236.5	-0.865018	0.395919	-1.26094	-2849.72		236.5	-0.285737	0.201399	-0.487136	-1100.93
									236.4	-0.919003	0.398082	-1.31708	-2976.61		236.4	-0.288257	0.187158	-0.475415	-1074.44
									236.3	-0.985381	0.406277	-1.39166	-3145.15		236.3	-0.27347	0.155861	-0.429331	-970.288
									236.2	-1.05195	0.389667	-1.44162	-3258.05		236.2	-0.282775	0.131908	-0.414683	-937.184
									236.1	-1.07778	0.394481	-1.47226	-3327.31		236.1	-0.262477	0.167409	-0.429886	-971.542
									236	-1.0653	0.403387	-1.46869	-3319.23		236	-0.254328	0.161995	-0.416323	-940.89
									235.9	-1.05228	0.391471	-1.44375	-3262.88		235.9	-0.266107	0.182602	-0.448709	-1014.08
									235.8	-1.04718	0.354182	-1.40136	-3167.08		235.8	-0.272986	0.191629	-0.464615	-1050.03
									235.7	-1.05981	0.371755	-1.43156	-3235.34		235.7	-0.274514	0.216623	-0.491137	-1109.97
									235.6	-1.0488	0.402574	-1.45137	-3280.11		235.6	-0.257724	0.20206	-0.459784	-1039.11
									235.5	-1.0183	0.429405	-1.44771	-3271.81		235.5	-0.268229	0.18376	-0.451989	-1021.5
									235.4	-0.966753	0.482256	-1.44901	-3274.76		235.4	-0.306601	0.201804	-0.508405	-1149
									235.3	-0.935262	0.515431	-1.45069	-3278.57		235.3	-0.326237	0.20195	-0.528187	-1193.7
									235.2	-0.947865	0.51238	-1.46025	-3300.15		235.2	-0.341516	0.180711	-0.522227	-1180.23
									235.1	-0.967738	0.51067	-1.47841	-3341.2		235.1	-0.344218	0.182938	-0.527156	-1191.37
									235	-0.976096	0.562947	-1.53904	-3478.24		235	-0.305111	0.184409	-0.48952	-1106.32
									234.9	-0.977238	0.562083	-1.53932	-3478.87		234.9	-0.291519	0.218024	-0.509543	-1151.57
									234.8	-0.994614	0.527751	-1.52236	-3440.54		234.8	-0.312551	0.199232	-0.511783	-1156.63
									234.7	-0.999623	0.501714	-1.50134	-3393.02		234.7	-0.360042	0.172746	-0.532788	-1204.1
									234.6	-0.997592	0.439988	-1.43758	-3248.93		234.6	-0.383124	0.168103	-0.551227	-1245.77
									234.5	-1.00776	0.381411	-1.38917	-3139.53		234.5	-0.382088	0.166957	-0.549045	-1240.84
									234.4	-1.04588	0.374681	-1.42056	-3210.47		234.4	-0.384431	0.190372	-0.574803	-1299.05
									234.3	-1.07044	0.385678	-1.45612	-3290.83		234.3	-0.398711	0.183105	-0.581816	-1314.9
									234.2	-1.1098	0.383585	-1.49339	-3375.05		234.2	-0.460222	0.129613	-0.589835	-1333.03
									234.1	-1.14194	0.39783	-1.53977	-3479.88		234.1	-0.519897	0.0540298	-0.573927	-1297.07
									234	-1.18395	0.43959	-1.62354	-3669.2		234	-0.565882	0.0417053	-0.607587	-1373.15
									233.9	-1.19247	0.433741	-1.62621	-3675.24		233.9	-0.580545	0.0730392	-0.653584	-1477.1
									233.8	-1.25554	0.429299	-1.68484	-3807.74		233.8	-0.56278	0.0990372	-0.661817	-1495.71
									233.7	-1.35116	0.432197	-1.78336	-4030.39		233.7	-0.549851	0.102963	-0.652814	-1475.36
									233.6	-1.38931	0.391745	-1.78106	-4025.18		233.6	-0.53569	0.052301	-0.587991	-1328.86
									233.5	-1.40094	0.381089	-1.78203	-4027.39		233.5	-0.534338	0.0166855	-0.551023	-1245.31
									233.4	-1.42756	0.362753	-1.79031	-4046.11		233.4	-0.541627	0.050386	-0.592013	-1337.95
									233.3	-1.42018	0.322865	-1.74305	-3939.28		233.3	-0.530704	0.108128	-0.638832	-1443.76
									233.2	-1.4062	0.268101	-1.6743	-3783.92		233.2	-0.508951	0.115944	-0.624895	-1412.26
									233.1	-1.39358	0.228054	-1.62163	-3664.89		233.1	-0.455395	0.144505	-0.5999	-1355.77
									233	-1.41009	0.187367	-1.59746	-3610.25		233	-0.45995	0.163556	-0.623506	-1409.12
									232.9	-1.40017	0.201705	-1.60188	-3620.24		232.9	-0.437428	0.144539	-0.581967	-1315.25
									232.8	-1.36319	0.228912	-1.5921	-3598.15		232.8	-0.45247	0.173405	-0.625875	-1414.48
									232.7	-1.32579	0.229296	-1.55509	-3514.49		232.7	-0.470675	0.210039	-0.680714	-1538.41
									232.6	-1.27837	0.192859	-1.47123	-3324.98		232.6	-0.502055	0.225609	-0.727664	-1644.52
									232.5	-1.3321	0.171221	-1.50332	-3397.51		232.5	-0.520811	0.237204	-0.758015	-1713.11
									232.4	-1.3173	0.196388	-1.51369	-3420.93		232.4	-0.507051	0.222273	-0.729324	-1648.27
									232.3	-1.29905	0.252909	-1.55196	-3507.43		232.3	-0.547959	0.204758	-0.752717	-1701.14
									232.2	-1.27562	0.299196	-1.57482	-3559.08		232.2	-0.575521	0.176672	-0.752193	-1699.96
									232.1	-1.22236	0.289979	-1.51234	-3417.89		232.1	-0.606159	0.173997	-0.780156	-1763.15
									232	-1.21047	0.341377	-1.55185	-3507.17		232	-0.673856	0.167262	-0.841118	-1900.93
									231.9	-1.23746	0.376221	-1.61368	-3646.92		231.9	-0.717849	0.148572	-0.866421	-1958.11
									231.8	-1.27516	0.417823	-1.69298	-3826.14		231.8	-0.712968	0.143687	-0.856655	-1936.04
									231.7	-1.25252	0.409869	-1.66239	-3757		231.7	-0.68015	0.152538	-0.832688	-1881.87
									231.6	-1.24014	0.389961	-1.6301	-3684.03		231.6	-0.636215	0.173866	-0.810081	-1830.78
									231.5	-1.22307	0.400405	-1.62348	-3669.05		231.5	-0.630933	0.163832	-0.794765	-1796.17
									231.4	-1.22892	0.424377	-1.6533	-3736.45		231.4	-0.625701	0.164421	-0.790122	-1785.68
									231.3	-1.25725	0.464454	-1.7217	-3891.05		231.3	-0.626273	0.150113	-0.776386	-1754.63
									231.2	-1.30971	0.433149	-1.74286	-3938.86		231.2	-0.634847	0.158586	-0.793433	-1793.16
									231.1	-1.29983	0.3973	-1.69713	-3835.51		231.1	-0.629697	0.124815	-0.754512	-1705.2
									231	-1.33089	0.377415	-1.7083	-3860.77		231	-0.592166	0.059169	-0.651335	-1472.02
									230.9	-1.39874	0.399401	-1.79814	-4063.8		230.9	-0.586436	0.0210449	-0.607481	-1372.91
									230.8	-1.46424	0.434984	-1.89922	-4292.25		230.8	-0.611016	0.0038147	-0.614831	-1389.52
									230.7	-1.58351	0.449206	-2.03272	-4593.94		230.7	-0.623103	0.0202499	-0.643353	-1453.98
									230.6	-1.66077	0.4291	-2.08987	-4723.11		230.6	-0.607466	0.011673	-0.619139	-1399.25
									230.5	-1.67713	0.403421	-2.08055	-4702.05		230.5	-0.607878	0.0221115	-0.629989	-1423.78
									230.4	-1.65692	0.435743	-2.09266	-4729.42		230.4	-0.589211	0.0103882	-0.599599	-1355.09
									230.3	-1.6801	0.475885	-2.15598	-4872.53		230.3	-0.571519	0.0165543	-0.588073	-1329.05
									230.2	-1.69829	0.467642	-2.16593	-4895.01		230.2	-0.60465	0.107356	-0.712006	-1609.13
									230.1	-1.67758	0.454158	-2.13174	-4817.73		230.1	-0.626511	0.164552	-0.791063	-1787.8
									230	-1.67579	0.454798	-2.13059	-4815.13		230	-0.630121	0.173553	-0.803674	-1816.3
									229.9	-1.67278	0.427024	-2.0998	-4745.56		229.9	-0.664707	0.190625	-0.855332	-1933.05
									229.8	-1.68904	0.385072	-2.07411	-4687.49		229.8	-0.690479	0.205998	-0.896477	-2026.04
									229.7	-1.73515	0.33502	-2.07017	-4678.58		229.7	-0.715392	0.201805	-0.917197	-2072.87
									229.6	-1.80544	0.264584	-2.07002	-4678.25		229.6	-0.725549	0.215904	-0.941453	-2127.68
									229.5	-1.85861	0.20678	-2.06539	-4667.78		229.5	-0.735746	0.221251	-0.956997	-2162.81
									229.4	-1.92582	0.20065	-2.12647	-4805.82		229.4	-0.716109	0.20359	-0.919699	-2078.52
									229.3	-1.99138	0.24826	-2.23964	-5061.59		229.3	-0.687264	0.172736	-0.86	-1943.6
									229.2	-2.05355	0.260183	-2.31373	-5229.04		229.2	-0.733497	0.145958	-0.879455	-1987.57
									229.1	-2.08135	0.279437	-2.36079	-5335.38		229.1	-0.740035	0.103732	-0.843767	-1906.91
									229	-2.07967	0.311775	-2.39144	-5404.67		229	-0.73092	0.0900284	-0.820948	-1855.34
									228.9	-2.08211	0.388285	-2.4704	-5583.09		228.9	-0.743266	0.109683	-0.852949	-1927.66
									228.8	-2.04076	0.456222	-2.49698	-5643.18		228.8	-0.749963	0.0919373	-0.8419	-1902.69
									228.7	-2.01173	0.494256	-2.50599	-5663.53		228.7	-0.772091	0.0577103	-0.829801	-1875.35
									228.6	-2.02083	0.479913	-2.50074	-5651.68		228.6	-0.79711	0.035997	-0.833107	-1882.82
									228.5	-2.03015	0.468568	-2.49872	-5647.1		228.5	-0.810241	-0.000508118	-0.809733	-1830
									228.4	-2.0181	0.488138	-2.50624	-5664.1		228.4	-0.83076	-0.0421097	-0.78865	-1782.35
									228.3	-2.03068	0.494793	-2.52547	-5707.57		228.3	-0.829474	-0.0384216	-0.791052	-1787.78
									228.2	-2.03961	0.489459	-2.52907	-5715.7		228.2	-0.847873	-0.0634659	-0.784407	-1772.76
									228.1	-2.09375	0.47357	-2.56732	-5802.14		228.1	-0.855045	-0.179147	-0.675898	-1527.53
									228	-2.17418	0.453436	-2.62762	-5938.41		228	-0.845567	-0.191064	-0.654503	-1479.18
									227.9	-2.24319	0.451465	-2.69466	-6089.92		227.9	-0.833773	-0.155983	-0.67779	-1531.81
									227.8	-2.3098	0.438416	-2.74822	-6210.97		227.8	-0.801467	-0.127594	-0.673873	-1522.95
									227.7	-2.31585	0.426783	-2.74263	-6198.35		227.7	-0.818732	-0.0859985	-0.732734	-1655.98
									227.6	-2.37264	0.373797	-2.74644	-6206.95		227.6	-0.822369	-0.0292221	-0.793147	-1792.51
									227.5	-2.46855	0.359101	-2.82765	-6390.49		227.5	-0.833536	-0.0331985	-0.800338	-1808.76
									227.4	-2.51844	0.366953	-2.88539	-6520.99		227.4	-0.837455	0.00443878	-0.841894	-1902.68
									227.3	-2.49852	0.355476	-2.854	-6450.03		227.3	-0.873363	0.0771072	-0.95047	-2148.06
									227.2	-2.4772	0.332501	-2.8097	-6349.92		227.2	-0.908227	0.100052	-1.00828	-2278.71
									227.1	-2.4972	0.333127	-2.83033	-6396.54		227.1	-0.941798	0.0861008	-1.0279	-2323.05
									227	-2.52147	0.369266	-2.89074	-6533.06		227	-1.00041	0.0515686	-1.05198	-2377.47
									226.9	-2.51851	0.420197	-2.93871	-6641.48		226.9	-1.02842	0.0297821	-1.0582	-2391.54
									226.8	-2.52594	0.460647	-2.98659	-6749.69		226.8	-1.04264	-0.0467224	-0.995918	-2250.77
									226.7	-2.45833	0.460147	-2.91848	-6595.76		226.7	-1.0199	-0.0436188	-0.976281	-2206.4
									226.6	-2.43067	0.397991	-2.82866	-6392.77		226.6	-1.01253	-0.0311432	-0.981387	-2217.93
									226.5	-2.49901	0.348218	-2.84723	-6434.74		226.5	-0.971519	-0.0414642	-0.930055	-2101.92
									226.4	-2.58663	0.384119	-2.97075	-6713.89		226.4	-0.971022	-0.0500885	-0.920934	-2081.31
									226.3	-2.60485	0.382565	-2.98741	-6751.56		226.3	-0.958167	-0.0722992	-0.885868	-2002.06
									226.2	-2.58274	0.363092	-2.94583	-6657.58		226.2	-0.968358	-0.115067	-0.853291	-1928.44
									226.1	-2.56633	0.312382	-2.87871	-6505.89		226.1	-1.01617	-0.149344	-0.866826	-1959.03
									226	-2.56284	0.30413	-2.86697	-6479.35		226	-1.04013	-0.123965	-0.916165	-2070.53
									225.9	-2.52957	0.302282	-2.83185	-6399.99		225.9	-1.05042	-0.0937515	-0.956668	-2162.07
									225.8	-2.50457	0.325226	-2.8298	-6395.34		225.8	-1.12635	-0.099559	-1.02679	-2320.55
									225.7	-2.46366	0.385036	-2.8487	-6438.05		225.7	-1.21069	-0.0816818	-1.12901	-2551.56
									225.6	-2.43978	0.38419	-2.82397	-6382.17		225.6	-1.20629	-0.0526337	-1.15366	-2607.26
									225.5	-2.41067	0.35481	-2.76548	-6249.98		225.5	-1.19568	-0.0378662	-1.15781	-2616.66
									225.4	-2.42677	0.350046	-2.77682	-6275.6		225.4	-1.1779	0.0356628	-1.21356	-2742.65
									225.3	-2.44847	0.372354	-2.82082	-6375.06		225.3	-1.1265	0.11608	-1.24258	-2808.23
									225.2	-2.52249	0.37046	-2.89295	-6538.07		225.2	-1.12281	0.123674	-1.24648	-2817.05
									225.1	-2.59465	0.376472	-2.97112	-6714.74		225.1	-1.13845	0.0943146	-1.23276	-2786.05
									225	-2.69511	0.398259	-3.09337	-6991.01		225	-1.14695	0.0707367	-1.21769	-2751.97
									224.9	-2.72542	0.383336	-3.10876	-7025.79		224.9	-1.12041	0.0276794	-1.14809	-2594.68
									224.8	-2.75657	0.389044	-3.14561	-7109.09		224.8	-1.14827	-0.0494186	-1.09885	-2483.4
									224.7	-2.76898	0.4136	-3.18258	-7192.63		224.7	-1.20229	-0.0936981	-1.10859	-2505.42
									224.6	-2.83273	0.460347	-3.29308	-7442.35		224.6	-1.23614	-0.120772	-1.11537	-2520.73
									224.5	-2.88136	0.434392	-3.31575	-7493.6		224.5	-1.26762	-0.138443	-1.12918	-2551.94
									224.4	-2.90436	0.380368	-3.28473	-7423.49		224.4	-1.27848	-0.154883	-1.1236	-2539.33
									224.3	-2.88757	0.356776	-3.24435	-7332.22		224.3	-1.28778	-0.139664	-1.14812	-2594.74
									224.2	-2.85257	0.34895	-3.20152	-7235.44		224.2	-1.30047	-0.148454	-1.15202	-2603.56
									224.1	-2.85969	0.359597	-3.21929	-7275.59		224.1	-1.32507	-0.166905	-1.15816	-2617.45
									224	-2.87279	0.386266	-3.25906	-7365.47		224	-1.33795	-0.157523	-1.18043	-2667.77
									223.9	-2.89714	0.355949	-3.25309	-7351.98		223.9	-1.31655	-0.129825	-1.18673	-2682
									223.8	-2.91974	0.330766	-3.25051	-7346.14		223.8	-1.31141	-0.119672	-1.19174	-2693.33
									223.7	-2.9074	0.300778	-3.20818	-7250.48		223.7	-1.34233	-0.12625	-1.21608	-2748.34
									223.6	-2.90269	0.342977	-3.24567	-7335.21		223.6	-1.3329	-0.115897	-1.217	-2750.43
									223.5	-2.89309	0.330406	-3.2235	-7285.1		223.5	-1.34454	-0.126439	-1.2181	-2752.91
									223.4	-2.99265	0.30159	-3.29424	-7444.98		223.4	-1.3318	-0.136972	-1.19483	-2700.31
									223.3	-3.03088	0.270236	-3.30112	-7460.52		223.3	-1.34871	-0.096582	-1.25213	-2829.81
									223.2	-3.095	0.236393	-3.33139	-7528.95		223.2	-1.34674	-0.0734344	-1.27331	-2877.67
									223.1	-3.146	0.231824	-3.37782	-7633.88		223.1	-1.35084	-0.0388611	-1.31198	-2965.07
									223	-3.2088	0.267139	-3.47594	-7855.62		223	-1.39378	-0.016803	-1.37698	-3111.97
									222.9	-3.27975	0.294999	-3.57475	-8078.93		222.9	-1.39139	-0.0330719	-1.35832	-3069.8
									222.8	-3.32459	0.277276	-3.60187	-8140.22		222.8	-1.38907	-0.0564301	-1.33264	-3011.77
									222.7	-3.39952	0.304587	-3.70411	-8371.28		222.7	-1.3963	-0.0495926	-1.34671	-3043.56
									222.6	-3.41657	0.330929	-3.7475	-8469.35		222.6	-1.40021	-0.0556335	-1.34458	-3038.74
									222.5	-3.39041	0.344891	-3.7353	-8441.78		222.5	-1.43044	-0.0993668	-1.33107	-3008.23
									222.4	-3.33769	0.355463	-3.69315	-8346.53		222.4	-1.44942	-0.084523	-1.3649	-3084.67
									222.3	-3.32358	0.361244	-3.68482	-8327.7		222.3	-1.49074	-0.0618576	-1.42888	-3229.27
									222.2	-3.27874	0.353864	-3.6326	-8209.68		222.2	-1.53354	-0.0725998	-1.46094	-3301.72
									222.1	-3.23781	0.359097	-3.59691	-8129.01		222.1	-1.5156	-0.0568542	-1.45875	-3296.77
									222	-3.25517	0.369076	-3.62425	-8190.8		222	-1.50986	-0.0645294	-1.44533	-3266.45
									221.9	-3.2164	0.352394	-3.56879	-8065.47		221.9	-1.47729	-0.057312	-1.41998	-3209.15
									221.8	-3.15545	0.354765	-3.51022	-7933.09		221.8	-1.4667	-0.0278503	-1.43885	-3251.8
									221.7	-3.18505	0.353931	-3.53898	-7998.1		221.7	-1.45445	-0.0382202	-1.41623	-3200.68
									221.6	-3.23157	0.359352	-3.59092	-8115.48		221.6	-1.4497	-0.070079	-1.37962	-3117.94
									221.5	-3.27275	0.365424	-3.63817	-8222.27		221.5	-1.44167	-0.128505	-1.31316	-2967.75
									221.4	-3.3143	0.358058	-3.67236	-8299.53		221.4	-1.43793	-0.110933	-1.327	-2999.01
									221.3	-3.40292	0.321236	-3.72416	-8416.59		221.3	-1.49358	-0.12061	-1.37297	-3102.91
									221.2	-3.45907	0.310559	-3.76963	-8519.36		221.2	-1.57239	-0.122411	-1.44998	-3276.95
									221.1	-3.47554	0.331993	-3.80753	-8605.02		221.1	-1.62701	-0.164079	-1.46293	-3306.22
									221	-3.53708	0.38033	-3.91741	-8853.35		221	-1.69782	-0.202304	-1.49552	-3379.87
									220.9	-3.55094	0.390912	-3.94185	-8908.59		220.9	-1.74649	-0.181572	-1.56492	-3536.71
									220.8	-3.58412	0.376382	-3.9605	-8950.73		220.8	-1.76326	-0.129738	-1.63352	-3691.76
									220.7	-3.65768	0.325935	-3.98362	-9002.97		220.7	-1.74649	-0.0860245	-1.66047	-3752.65
									220.6	-3.66946	0.299174	-3.96863	-8969.11		220.6	-1.79716	-0.101118	-1.69604	-3833.05
									220.5	-3.59376	0.283798	-3.87756	-8763.28		220.5	-1.79387	-0.12587	-1.668	-3769.68
									220.4	-3.51146	0.287992	-3.79945	-8586.76		220.4	-1.8003	-0.0730774	-1.72722	-3903.52
									220.3	-3.4864	0.335953	-3.82235	-8638.52		220.3	-1.81113	-0.0286591	-1.78247	-4028.38
									220.2	-3.483	0.325656	-3.80866	-8607.56		220.2	-1.81588	0.0172256	-1.83311	-4142.82
									220.1	-3.45189	0.307738	-3.75963	-8496.76		220.1	-1.76922	0.0709335	-1.84015	-4158.75
									220	-3.43681	0.273049	-3.70986	-8384.28		220	-1.80759	0.0823288	-1.88992	-4271.22
									219.9	-3.38184	0.297721	-3.67956	-8315.81		219.9	-1.8509	0.0542511	-1.90515	-4305.64
									219.8	-3.35547	0.34603	-3.7015	-8365.39		219.8	-1.82964	0.0457138	-1.87535	-4238.3
									219.7	-3.35863	0.376655	-3.73529	-8441.74		219.7	-1.81249	0.056131	-1.86862	-4223.08
									219.6	-3.40741	0.403636	-3.81105	-8612.96		219.6	-1.77437	0.00938568	-1.78376	-4031.29
									219.5	-3.32247	0.35094	-3.67341	-8301.91		219.5	-1.78304	0.00102997	-1.78407	-4032
									219.4	-3.3212	0.299345	-3.62055	-8182.43		219.4	-1.74562	-0.0173981	-1.72822	-3905.78
									219.3	-3.28004	0.27398	-3.55402	-8032.09		219.3	-1.76356	-0.1112	-1.65236	-3734.33
									219.2	-3.2313	0.293212	-3.52451	-7965.4		219.2	-1.76674	-0.13799	-1.62875	-3680.97
									219.1	-3.2184	0.307136	-3.52554	-7967.71		219.1	-1.74144	-0.1466	-1.59484	-3604.34
									219	-3.23918	0.281421	-3.5206	-7956.56		219	-1.73778	-0.163771	-1.57401	-3557.26
									218.9	-3.25623	0.234223	-3.49045	-7888.42		218.9	-1.72109	-0.134558	-1.58653	-3585.56
									218.8	-3.28933	0.189601	-3.47893	-7862.38		218.8	-1.70257	-0.112238	-1.59033	-3594.15
									218.7	-3.42116	0.192348	-3.61351	-8166.53		218.7	-1.70384	-0.152658	-1.55118	-3505.67
									218.6	-3.54855	0.187113	-3.73566	-8442.6		218.6	-1.73769	-0.132071	-1.60562	-3628.7
									218.5	-3.6212	0.168537	-3.78974	-8564.81		218.5	-1.78582	-0.116341	-1.66948	-3773.02
									218.4	-3.70757	0.162146	-3.86972	-8745.56		218.4	-1.84072	-0.105058	-1.73566	-3922.6
									218.3	-3.82624	0.186007	-4.01225	-9067.68		218.3	-1.85391	-0.104263	-1.74965	-3954.2
									218.2	-3.87413	0.210227	-4.08436	-9230.65		218.2	-1.8711	-0.114828	-1.75627	-3969.17
									218.1	-3.84858	0.209594	-4.05817	-9171.47		218.1	-1.9046	-0.132553	-1.77205	-4004.83
									218	-3.83147	0.24874	-4.08021	-9221.27		218	-1.95192	-0.168605	-1.78331	-4030.29
									217.9	-3.79368	0.238826	-4.03251	-9113.46		217.9	-1.97723	-0.113029	-1.8642	-4213.09
									217.8	-3.72824	0.226481	-3.95472	-8937.67		217.8	-1.98436	-0.0955032	-1.88886	-4268.82
									217.7	-3.66658	0.217158	-3.88374	-8777.25		217.7	-2.0003	-0.0607941	-1.93951	-4383.28
									217.6	-3.65638	0.200986	-3.85737	-8717.65		217.6	-2.00936	-0.0158585	-1.9935	-4505.31
									217.5	-3.63229	0.179612	-3.8119	-8614.9		217.5	-1.99875	-0.0412872	-1.95746	-4423.87
									217.4	-3.55365	0.178431	-3.73208	-8434.5		217.4	-2.00169	-1.98372e-05	-2.00167	-4523.77
									217.3	-3.55672	0.184361	-3.74108	-8454.84		217.3	-2.04908	0.0384338	-2.08751	-4717.78
									217.2	-3.62234	0.192695	-3.81504	-8621.98		217.2	-2.04597	0.077626	-2.1236	-4799.33
									217.1	-3.6679	0.203839	-3.87174	-8750.13		217.1	-2.0334	0.065657	-2.09906	-4743.87
									217	-3.72579	0.235118	-3.96091	-8951.65		217	-2.02895	0.0223419	-2.05129	-4635.92
									216.9	-3.79952	0.241192	-4.04071	-9132.01		216.9	-2.00559	-4.57779e-05	-2.00554	-4532.53
									216.8	-3.83055	0.240401	-4.07095	-9200.35		216.8	-1.98306	-0.0280609	-1.955	-4418.3
									216.7	-3.82063	0.228896	-4.04953	-9151.93		216.7	-1.98865	0.00688782	-1.99554	-4509.92
									216.6	-3.9176	0.191253	-4.10885	-9286.01		216.6	-2.0079	-0.027565	-1.98033	-4475.56
									216.5	-3.95845	0.174994	-4.13344	-9341.58		216.5	-2.01319	-0.0831345	-1.93006	-4361.93
									216.4	-3.93674	0.150544	-4.08728	-9237.26		216.4	-2.05805	-0.126324	-1.93173	-4365.7
									216.3	-3.95812	0.14685	-4.10497	-9277.23		216.3	-2.09231	-0.139931	-1.95238	-4412.38
									216.2	-3.9376	0.16326	-4.10086	-9267.94		216.2	-2.1116	-0.172672	-1.93893	-4381.98
									216.1	-3.90662	0.181725	-4.08835	-9239.66		216.1	-2.1405	-0.188914	-1.95159	-4410.58
									216	-3.87357	0.251437	-4.12501	-9322.52		216	-2.18771	-0.204605	-1.98311	-4481.82
									215.9	-3.90143	0.325636	-4.22707	-9553.17		215.9	-2.2343	-0.268626	-1.96567	-4442.42
									215.8	-3.90799	0.409554	-4.31754	-9757.65		215.8	-2.26728	-0.302948	-1.96433	-4439.39
									215.7	-3.9253	0.438456	-4.36376	-9862.09		215.7	-2.25347	-0.33035	-1.92312	-4346.25
									215.6	-3.94571	0.440495	-4.38621	-9912.82		215.6	-2.22492	-0.356496	-1.86842	-4222.64
									215.5	-3.93159	0.435501	-4.36709	-9869.63		215.5	-2.19859	-0.337981	-1.86061	-4204.98
									215.4	-3.96526	0.372421	-4.33768	-9803.16		215.4	-2.17394	-0.3067	-1.86724	-4219.96
									215.3	-4.0406	0.346343	-4.38694	-9914.49		215.3	-2.19557	-0.286511	-1.90906	-4314.47
									215.2	-4.14683	0.356033	-4.50286	-10176.5		215.2	-2.19982	-0.322223	-1.8776	-4243.37
									215.1	-4.17071	0.323481	-4.49419	-10156.9		215.1	-2.15305	-0.308974	-1.84408	-4167.61
									215	-4.16166	0.2548	-4.41646	-9981.2		215	-2.098	-0.280916	-1.81708	-4106.61
									214.9	-4.10144	0.224538	-4.32598	-9776.71		214.9	-2.07003	-0.273917	-1.79611	-4059.22
									214.8	-4.14277	0.23138	-4.37415	-9885.58		214.8	-2.02312	-0.240324	-1.7828	-4029.12
									214.7	-4.14752	0.227423	-4.37494	-9887.37		214.7	-1.97958	-0.203543	-1.77604	-4013.84
									214.6	-4.07852	0.239557	-4.31808	-9758.85		214.6	-1.9809	-0.204803	-1.7761	-4013.98
									214.5	-3.97499	0.307207	-4.2822	-9677.77		214.5	-1.97412	-0.19254	-1.78158	-4026.37
									214.4	-3.8523	0.278248	-4.13055	-9335.04		214.4	-1.97014	-0.201106	-1.76903	-3998.02
									214.3	-3.80091	0.272529	-4.07344	-9205.97		214.3	-1.9689	-0.160007	-1.80889	-4088.1
									214.2	-3.7408	0.305091	-4.04589	-9143.71		214.2	-2.00417	-0.124783	-1.87939	-4247.41
									214.1	-3.70882	0.36843	-4.07725	-9214.58		214.1	-2.05702	-0.100243	-1.95678	-4422.32
									214	-3.69187	0.404192	-4.09606	-9257.1		214	-2.1606	-0.0812576	-2.07934	-4699.31
									213.9	-3.69201	0.438792	-4.1308	-9335.61		213.9	-2.27949	-0.131982	-2.14751	-4853.37
									213.8	-3.76481	0.489981	-4.25479	-9615.83		213.8	-2.35138	-0.157747	-2.19363	-4957.61
									213.7	-3.82572	0.495527	-4.32125	-9766.02		213.7	-2.38482	-0.222322	-2.1625	-4887.25
									213.6	-3.89776	0.486945	-4.38471	-9909.43		213.6	-2.43328	-0.28221	-2.15107	-4861.42
									213.5	-3.94552	0.449094	-4.39461	-9931.83		213.5	-2.47844	-0.315414	-2.16303	-4888.44
									213.4	-4.00382	0.422063	-4.42588	-10002.5		213.4	-2.51733	-0.353679	-2.16365	-4889.85
									213.3	-3.99706	0.342664	-4.33972	-9807.78		213.3	-2.49204	-0.365706	-2.12633	-4805.51
									213.2	-4.02755	0.299513	-4.32706	-9779.16		213.2	-2.46428	-0.373749	-2.09053	-4724.6
									213.1	-4.00117	0.279832	-4.281	-9675.06		213.1	-2.37989	-0.341241	-2.03865	-4607.35
									213	-4.04211	0.265295	-4.30741	-9734.74		213	-2.35102	-0.382141	-1.96888	-4449.67
									212.9	-4.06284	0.258178	-4.32102	-9765.5		212.9	-2.35524	-0.34547	-2.00977	-4542.08
									212.8	-4.04387	0.239079	-4.28295	-9679.46		212.8	-2.31931	-0.291328	-2.02798	-4583.24
									212.7	-4.00893	0.254784	-4.26371	-9635.99		212.7	-2.27326	-0.244139	-2.02912	-4585.81
									212.6	-4.00557	0.298957	-4.30453	-9728.23		212.6	-2.21912	-0.278262	-1.94086	-4386.34
									212.5	-4.07615	0.296954	-4.3731	-9883.21		212.5	-2.22333	-0.255954	-1.96738	-4446.27
									212.4	-4.13832	0.307604	-4.44592	-10047.8		212.4	-2.22369	-0.175171	-2.04852	-4629.65
									212.3	-4.22048	0.270591	-4.49107	-10149.8		212.3	-2.20951	-0.133191	-2.07632	-4692.48
									212.2	-4.22755	0.285347	-4.5129	-10199.1		212.2	-2.21463	-0.0862213	-2.12841	-4810.2
									212.1	-4.19992	0.275953	-4.47587	-10115.5		212.1	-2.19335	-0.0548157	-2.13853	-4833.09
									212	-4.19249	0.273001	-4.46549	-10092		212	-2.18795	-0.0676483	-2.1203	-4791.88
									211.9	-4.17662	0.297003	-4.47362	-10110.4		211.9	-2.16714	-0.0508469	-2.11629	-4782.82
									211.8	-4.18516	0.29215	-4.47731	-10118.7		211.8	-2.1692	-0.0294937	-2.13971	-4835.74
									211.7	-4.07584	0.263625	-4.33947	-9807.19		211.7	-2.21447	-0.0682678	-2.1462	-4850.42
									211.6	-3.95513	0.265461	-4.22059	-9538.54		211.6	-2.18221	-0.156645	-2.02556	-4577.78
									211.5	-3.83242	0.270143	-4.10256	-9271.79		211.5	-2.16941	-0.203224	-1.96619	-4443.58
									211.4	-3.76734	0.262734	-4.03007	-9107.97		211.4	-2.15007	-0.258194	-1.89188	-4275.64
									211.3	-3.73277	0.268829	-4.0016	-9043.61		211.3	-2.16167	-0.301628	-1.86004	-4203.69
									211.2	-3.77396	0.305929	-4.07989	-9220.55		211.2	-2.15964	-0.29272	-1.86692	-4219.24
									211.1	-3.85079	0.312628	-4.16342	-9409.32		211.1	-2.16923	-0.309251	-1.85998	-4203.55
									211	-3.8623	0.342933	-4.20523	-9503.83		211	-2.16342	-0.362888	-1.80053	-4069.2
									210.9	-3.93851	0.377758	-4.31627	-9754.77		210.9	-2.14745	-0.362991	-1.78446	-4032.88
									210.8	-4.03045	0.39631	-4.42676	-10004.5		210.8	-2.1579	-0.336896	-1.821	-4115.47
									210.7	-4.16124	0.376041	-4.53728	-10254.3		210.7	-2.22184	-0.396288	-1.82555	-4125.75
									210.6	-4.21766	0.417042	-4.6347	-10474.4		210.6	-2.25696	-0.337897	-1.91906	-4337.08
									210.5	-4.19087	0.429144	-4.62001	-10441.2		210.5	-2.27957	-0.296185	-1.98339	-4482.45
									210.4	-4.17128	0.446802	-4.61808	-10436.9		210.4	-2.30816	-0.330597	-1.97756	-4469.29
									210.3	-4.1485	0.436037	-4.58454	-10361.1		210.3	-2.34641	-0.310748	-2.03566	-4600.6
									210.2	-4.12136	0.437338	-4.5587	-10302.7		210.2	-2.35074	-0.264729	-2.08601	-4714.38
									210.1	-4.18985	0.416687	-4.60654	-10410.8		210.1	-2.3179	-0.221954	-2.09595	-4736.84
									210	-4.22797	0.399588	-4.62756	-10458.3		210	-2.31298	-0.204922	-2.10806	-4764.21
									209.9	-4.22506	0.402238	-4.6273	-10457.7		209.9	-2.33915	-0.137564	-2.20159	-4975.58
									209.8	-4.17537	0.390595	-4.56597	-10319.1		209.8	-2.40205	-0.121028	-2.28102	-5155.11
									209.7	-4.14893	0.370953	-4.51988	-10214.9		209.7	-2.40433	-0.153621	-2.25071	-5086.6
									209.6	-4.10394	0.312954	-4.41689	-9982.18		209.6	-2.38409	-0.143959	-2.24013	-5062.7
									209.5	-4.03204	0.301277	-4.33332	-9793.3		209.5	-2.32417	-0.0775452	-2.24662	-5077.37
									209.4	-3.9361	0.29011	-4.22621	-9551.23		209.4	-2.37337	-0.092749	-2.28062	-5154.2
									209.3	-3.85657	0.290029	-4.1466	-9371.31		209.3	-2.45481	-0.130585	-2.32423	-5252.75
									209.2	-3.81727	0.322154	-4.13942	-9355.1		209.2	-2.5065	-0.116512	-2.38999	-5401.37
									209.1	-3.80325	0.379994	-4.18324	-9454.13		209.1	-2.44797	-0.14304	-2.30493	-5209.14
									209	-3.76854	0.385221	-4.15376	-9387.5		209	-2.32425	-0.177483	-2.14677	-4851.69
									208.9	-3.76606	0.389891	-4.15595	-9392.45		208.9	-2.25592	-0.179222	-2.0767	-4693.34
									208.8	-3.77961	0.387977	-4.16759	-9418.75		208.8	-2.25745	-0.161302	-2.09615	-4737.29
									208.7	-3.84375	0.349215	-4.19297	-9476.1		208.7	-2.35976	-0.166397	-2.19336	-4957
									208.6	-3.92186	0.317966	-4.23983	-9582.01		208.6	-2.45266	-0.1295	-2.32316	-5250.34
									208.5	-3.91573	0.283134	-4.19886	-9489.43		208.5	-2.50706	-0.0533539	-2.45371	-5545.38
									208.4	-3.89052	0.214863	-4.10538	-9278.17		208.4	-2.47656	0.0304993	-2.50706	-5665.95
									208.3	-3.83888	0.16507	-4.00395	-9048.93		208.3	-2.46063	0.063739	-2.52437	-5705.07
									208.2	-3.83361	0.171598	-4.00521	-9051.77		208.2	-2.53715	0.0339279	-2.57108	-5810.64
									208.1	-3.84804	0.149785	-3.99783	-9035.08		208.1	-2.6164	0.0993347	-2.71573	-6137.56
									208	-3.89651	0.13031	-4.02682	-9100.61		208	-2.62236	0.0749832	-2.69734	-6096
									207.9	-3.91916	0.15883	-4.07799	-9216.26		207.9	-2.63163	0.0496597	-2.68129	-6059.71
									207.8	-3.93807	0.222993	-4.16106	-9404		207.8	-2.56935	0.017421	-2.58677	-5846.1
									207.7	-3.9781	0.2846	-4.2627	-9633.7		207.7	-2.47857	-0.0301178	-2.44845	-5533.5
									207.6	-4.02607	0.373966	-4.40004	-9944.08		207.6	-2.37372	-0.160875	-2.21285	-5001.03
									207.5	-4.0457	0.406672	-4.45237	-10062.4		207.5	-2.36484	-0.252031	-2.11281	-4774.95
									207.4	-4.01441	0.39666	-4.41107	-9969.02		207.4	-2.38551	-0.29236	-2.09315	-4730.52
									207.3	-4.04296	0.403483	-4.44644	-10049		207.3	-2.40717	-0.361078	-2.04609	-4624.17
									207.2	-4.00934	0.436652	-4.44599	-10047.9		207.2	-2.45057	-0.373659	-2.07691	-4693.82
									207.1	-3.94613	0.449602	-4.39573	-9934.35		207.1	-2.47232	-0.342587	-2.12973	-4813.2
									207	-3.87952	0.479836	-4.35936	-9852.14		207	-2.47908	-0.338042	-2.14104	-4838.75
									206.9	-3.81166	0.462264	-4.27392	-9659.07		206.9	-2.47631	-0.351712	-2.1246	-4801.59
									206.8	-3.79272	0.420558	-4.21328	-9522.01		206.8	-2.55097	-0.313959	-2.23701	-5055.64
									206.7	-3.76189	0.373976	-4.13587	-9347.06		206.7	-2.62343	-0.261281	-2.36215	-5338.46
									206.6	-3.70009	0.363824	-4.06391	-9184.45		206.6	-2.61277	-0.181927	-2.43084	-5493.71
									206.5	-3.59402	0.359434	-3.95345	-8934.81		206.5	-2.56754	-0.105768	-2.46177	-5563.6
									206.4	-3.4968	0.371366	-3.86817	-8742.06		206.4	-2.50072	-0.12122	-2.3795	-5377.67
									206.3	-3.44811	0.387211	-3.83532	-8667.83		206.3	-2.41075	-0.142789	-2.26796	-5125.59
									206.2	-3.43905	0.346799	-3.78585	-8556.02		206.2	-2.32267	-0.192006	-2.13066	-4815.3
									206.1	-3.39787	0.286141	-3.68401	-8325.86		206.1	-2.28382	-0.232385	-2.05144	-4636.24
									206	-3.39662	0.272092	-3.66871	-8291.29		206	-2.24347	-0.215999	-2.02747	-4582.08
									205.9	-3.29811	0.304894	-3.603	-8142.79		205.9	-2.26784	-0.183743	-2.0841	-4710.06
									205.8	-3.23921	0.310184	-3.54939	-8021.63		205.8	-2.28339	-0.171095	-2.11229	-4773.79
									205.7	-3.23293	0.321366	-3.5543	-8032.71		205.7	-2.29909	-0.192015	-2.10708	-4761.99
									205.6	-3.25534	0.309577	-3.56492	-8056.71		205.6	-2.30454	-0.191252	-2.11329	-4776.03
									205.5	-3.2965	0.265761	-3.56226	-8050.71		205.5	-2.32109	-0.120436	-2.20065	-4973.48
									205.4	-3.28757	0.269613	-3.55718	-8039.23		205.4	-2.38915	-0.0961304	-2.29302	-5182.22
									205.3	-3.19701	0.30796	-3.50497	-7921.23		205.3	-2.43268	-0.0601608	-2.37252	-5361.89
									205.2	-3.07503	0.318312	-3.39334	-7668.95		205.2	-2.47126	-0.0142181	-2.45704	-5552.91
									205.1	-2.94997	0.307865	-3.25784	-7362.71		205.1	-2.4471	-0.0247421	-2.42236	-5474.53
									205	-2.86746	0.324927	-3.19239	-7214.79		205	-2.37518	-0.110963	-2.26422	-5117.13
									204.9	-2.76764	0.26831	-3.03595	-6861.25		204.9	-2.35443	-0.135535	-2.21889	-5014.7
									204.8	-2.71633	0.211528	-2.92786	-6616.96		204.8	-2.33059	-0.143655	-2.18694	-4942.47
									204.7	-2.6239	0.205842	-2.82974	-6395.22		204.7	-2.31788	-0.126335	-2.19155	-4952.89
									204.6	-2.56303	0.196133	-2.75916	-6235.71		204.6	-2.28332	-0.152789	-2.13053	-4815
									204.5	-2.54321	0.143998	-2.68721	-6073.09		204.5	-2.20625	-0.126097	-2.08015	-4701.15
									204.4	-2.57107	0.0693451	-2.64042	-5967.34		204.4	-2.13287	-0.129594	-2.00328	-4527.4
									204.3	-2.65684	0.0343302	-2.69117	-6082.04		204.3	-2.08358	-0.191029	-1.89255	-4277.17
									204.2	-2.58316	0.0327637	-2.61592	-5911.99		204.2	-2.03328	-0.156378	-1.8769	-4241.8
									204.1	-2.60578	0.0448741	-2.65065	-5990.48		204.1	-2.03635	-0.124878	-1.91147	-4319.93
									204	-2.57646	0.0842743	-2.66073	-6013.26		204	-2.00627	-0.173676	-1.83259	-4141.66
									203.9	-2.55414	0.10723	-2.66137	-6014.7		203.9	-1.9239	-0.224237	-1.69966	-3841.24
									203.8	-2.4795	0.109806	-2.58931	-5851.83		203.8	-1.85961	-0.288864	-1.57075	-3549.89
									203.7	-2.40652	0.0871134	-2.49363	-5635.61		203.7	-1.80575	-0.351749	-1.454	-3286.04
									203.6	-2.30249	0.156806	-2.4593	-5558.01		203.6	-1.80105	-0.396191	-1.40486	-3174.98
									203.5	-2.23719	0.201864	-2.43905	-5512.26		203.5	-1.7604	-0.351305	-1.40909	-3184.55
									203.4	-2.27494	0.211488	-2.48643	-5619.33		203.4	-1.71125	-0.384554	-1.3267	-2998.33
									203.3	-2.3072	0.247621	-2.55482	-5773.9		203.3	-1.68529	-0.468852	-1.21644	-2749.15
									203.2	-2.34199	0.258883	-2.60087	-5877.97		203.2	-1.69844	-0.480807	-1.21763	-2751.85
									203.1	-2.27145	0.266207	-2.53766	-5735.1		203.1	-1.75461	-0.522311	-1.2323	-2785
									203	-2.17436	0.287837	-2.4622	-5564.57		203	-1.77881	-0.503284	-1.27553	-2882.69
									202.9	-2.18354	0.313263	-2.4968	-5642.77		202.9	-1.81518	-0.490408	-1.32477	-2993.98
									202.8	-2.2014	0.260044	-2.46144	-5562.86		202.8	-1.83143	-0.433517	-1.39791	-3159.28
									202.7	-2.17794	0.220898	-2.39884	-5421.37		202.7	-1.79498	-0.42753	-1.36745	-3090.44
									202.6	-2.12158	0.162173	-2.28375	-5161.28		202.6	-1.74211	-0.381306	-1.3608	-3075.42
									202.5	-2.08871	0.0817362	-2.17045	-4905.21		202.5	-1.73835	-0.261588	-1.47676	-3337.48
									202.4	-2.03289	0.0560354	-2.08893	-4720.97		202.4	-1.70203	-0.196048	-1.50598	-3403.52
									202.3	-1.97619	0.0601329	-2.03632	-4602.09		202.3	-1.65695	-0.145364	-1.51159	-3416.18
									202.2	-1.93829	0.0329468	-1.97124	-4455		202.2	-1.63845	-0.113426	-1.52502	-3446.55
									202.1	-1.83841	0.0155568	-1.85397	-4189.97		202.1	-1.63067	-0.10155	-1.52912	-3455.81
									202	-1.7684	0.0579386	-1.82634	-4127.53		202	-1.5972	-0.193419	-1.40378	-3172.55
									201.9	-1.64874	0.0918793	-1.74062	-3933.8		201.9	-1.62808	-0.249095	-1.37898	-3116.51
									201.8	-1.57695	0.153556	-1.73051	-3910.94		201.8	-1.71852	-0.304326	-1.41419	-3196.08
									201.7	-1.46653	0.16739	-1.63392	-3692.66		201.7	-1.7305	-0.372137	-1.35836	-3069.9
									201.6	-1.3181	0.148445	-1.46655	-3314.39		201.6	-1.70331	-0.439929	-1.26338	-2855.24
									201.5	-1.18243	0.123698	-1.30613	-2951.85		201.5	-1.57255	-0.492384	-1.08017	-2441.18
									201.4	-1.15092	0.0938355	-1.24476	-2813.15		201.4	-1.46561	-0.525391	-0.940219	-2124.89
									201.3	-1.11978	0.0406169	-1.1604	-2622.5		201.3	-1.37954	-0.545779	-0.833761	-1884.3
									201.2	-1.05016	-0.0425822	-1.00758	-2277.13		201.2	-1.3131	-0.500256	-0.812844	-1837.03
									201.1	-1.00082	-0.117342	-0.883478	-1996.66		201.1	-1.2008	-0.467894	-0.732906	-1656.37
									201	-0.920482	-0.231584	-0.688898	-1556.91		201	-1.08412	-0.485387	-0.598733	-1353.14
									200.9	-0.850481	-0.205225	-0.645256	-1458.28		200.9	-1.02875	-0.507504	-0.521246	-1178.02
									200.8	-0.898889	-0.162421	-0.736468	-1664.42		200.8	-0.980483	-0.559029	-0.421454	-952.486
									200.7	-0.921051	-0.194245	-0.726806	-1642.58		200.7	-0.963117	-0.581821	-0.381296	-861.729
									200.6	-0.886789	-0.203786	-0.683003	-1543.59		200.6	-0.968911	-0.593929	-0.374982	-847.459
									200.5	-0.757619	-0.192079	-0.56554	-1278.12		200.5	-1.01113	-0.634843	-0.376287	-850.409
									200.4	-0.718922	-0.156019	-0.562903	-1272.16		200.4	-1.02676	-0.663882	-0.362878	-820.104
									200.3	-0.64669	-0.130081	-0.516609	-1167.54		200.3	-1.04519	-0.665919	-0.379271	-857.152
									200.2	-0.647667	-0.099939	-0.547728	-1237.87		200.2	-1.03404	-0.667281	-0.366759	-828.875
									200.1	-0.740245	-0.0846588	-0.655586	-1481.62		200.1	-1.0101	-0.578087	-0.432013	-976.349
									200	-0.696051	-0.113496	-0.582555	-1316.57		200	-1.03022	-0.511731	-0.518489	-1171.79
									199.9	-0.719334	-0.0932902	-0.626044	-1414.86		199.9	-0.992984	-0.438799	-0.554185	-1252.46
									199.8	-0.661162	-0.0790527	-0.582109	-1315.57		199.8	-1.01765	-0.457957	-0.559693	-1264.91
									199.7	-0.523749	-0.0285899	-0.495159	-1119.06		199.7	-0.978875	-0.485298	-0.493577	-1115.48
									199.6	-0.41609	-2.33982e-05	-0.416067	-940.311		199.6	-0.915188	-0.520432	-0.394756	-892.149
									199.5	-0.355215	0.0262716	-0.381487	-862.16		199.5	-0.870809	-0.601431	-0.269378	-608.794
									199.4	-0.207954	0.0732066	-0.281161	-635.423		199.4	-0.793681	-0.636269	-0.157412	-355.751
									199.3	-0.0245331	0.0518931	-0.0764262	-172.723		199.3	-0.75417	-0.724648	-0.029522	-66.7197
									199.2	0.150232	0.0368785	0.113353	256.179		199.2	-0.715833	-0.790059	0.074226	167.751
									199.1	0.348616	-0.0245015	0.373117	843.246		199.1	-0.666526	-0.82744	0.160914	363.666
									199	0.531328	-0.0511953	0.582523	1316.5		199	-0.612931	-0.818381	0.20545	464.317
									198.9	0.504314	-0.132101	0.636415	1438.3		198.9	-0.580477	-0.875813	0.295336	667.459
									198.8	0.504628	-0.210657	0.715285	1616.54		198.8	-0.475909	-0.895528	0.419619	948.339
									198.7	0.577968	-0.233529	0.811497	1833.98		198.7	-0.427177	-0.853555	0.426378	963.614
									198.6	0.58015	-0.315251	0.895401	2023.61		198.6	-0.447685	-0.836801	0.389116	879.402
									198.5	0.666009	-0.343345	1.00935	2281.14		198.5	-0.509661	-0.862389	0.352728	797.165
									198.4	0.671303	-0.371704	1.04301	2357.2		198.4	-0.526063	-0.912929	0.386866	874.317
									198.3	0.7194	-0.443423	1.16282	2627.98		198.3	-0.44395	-0.933022	0.489072	1105.3
									198.2	0.81752	-0.464895	1.28242	2898.26		198.2	-0.431265	-0.949144	0.517879	1170.41
									198.1	0.902022	-0.496906	1.39893	3161.58		198.1	-0.43297	-0.90845	0.47548	1074.58
									198	0.955605	-0.484115	1.43972	3253.77		198	-0.531945	-0.906827	0.374882	847.233
									197.9	0.994284	-0.531109	1.52539	3447.39		197.9	-0.61184	-0.943527	0.331687	749.613
									197.8	1.08244	-0.517718	1.60016	3616.36		197.8	-0.639865	-0.975275	0.33541	758.027
									197.7	1.11427	-0.504709	1.61898	3658.89		197.7	-0.554319	-0.952486	0.398167	899.857
									197.6	1.07064	-0.515505	1.58615	3584.69		197.6	-0.524457	-0.891956	0.367499	830.548
									197.5	1.02135	-0.48449	1.50584	3403.2		197.5	-0.524105	-0.871194	0.347089	784.421
									197.4	0.945224	-0.477723	1.42295	3215.86		197.4	-0.578163	-0.927528	0.349365	789.565
									197.3	0.849524	-0.495284	1.34481	3039.27		197.3	-0.618829	-0.978874	0.360045	813.702
									197.2	0.757668	-0.522745	1.28041	2893.73		197.2	-0.574009	-0.998602	0.424593	959.58
									197.1	0.765361	-0.548965	1.31433	2970.38		197.1	-0.531839	-1.00151	0.469671	1061.46
									197	0.71161	-0.569442	1.28105	2895.18		197	-0.451512	-1.04345	0.591938	1337.78
									196.9	0.586587	-0.611801	1.19839	2708.36		196.9	-0.41561	-1.05603	0.64042	1447.35
									196.8	0.629629	-0.639019	1.26865	2867.14		196.8	-0.38041	-1.1011	0.72069	1628.76
									196.7	0.797876	-0.690906	1.48878	3364.65		196.7	-0.286377	-1.10759	0.821213	1855.94
									196.6	0.873926	-0.757346	1.63127	3686.67		196.6	-0.297294	-1.03655	0.739256	1670.72
									196.5	0.837393	-0.753496	1.59089	3595.41		196.5	-0.245257	-0.996541	0.751284	1697.9
									196.4	0.839171	-0.714207	1.55338	3510.63		196.4	-0.232311	-0.932935	0.700624	1583.41
									196.3	0.88972	-0.666445	1.55617	3516.93		196.3	-0.208352	-0.878775	0.670423	1515.16
									196.2	0.814377	-0.643082	1.45746	3293.86		196.2	-0.17405	-0.912314	0.738264	1668.48
									196.1	0.84808	-0.640282	1.48836	3363.7		196.1	-0.128461	-0.951065	0.822604	1859.09
									196	0.830702	-0.677781	1.50848	3409.17		196	-0.0712016	-1.0192	0.947998	2142.48
									195.9	0.860104	-0.701315	1.56142	3528.81		195.9	-0.108569	-1.06172	0.953151	2154.12
									195.8	1.00015	-0.634956	1.63511	3695.34		195.8	-0.143089	-1.1869	1.04381	2359.01
									195.7	1.12786	-0.619651	1.74751	3949.37		195.7	-0.148447	-1.30518	1.15673	2614.22
									195.6	1.26269	-0.621876	1.88457	4259.12		195.6	-0.176579	-1.47913	1.30255	2943.77
									195.5	1.36631	-0.689257	2.05557	4645.58		195.5	-0.229083	-1.61276	1.38368	3127.11
									195.4	1.33396	-0.799645	2.1336	4821.95		195.4	-0.279076	-1.60979	1.33071	3007.41
									195.3	1.33049	-0.855635	2.18613	4940.64		195.3	-0.297136	-1.59629	1.29915	2936.09
									195.2	1.39868	-0.856959	2.25564	5097.74		195.2	-0.342116	-1.55606	1.21394	2743.51
									195.1	1.4918	-0.94034	2.43214	5496.64		195.1	-0.384224	-1.59117	1.20695	2727.7
									195	1.41845	-1.04758	2.46603	5573.23		195	-0.271632	-1.63846	1.36683	3089.03
									194.9	1.36626	-1.15379	2.52005	5695.31		194.9	-0.252648	-1.6183	1.36565	3086.37
									194.8	1.40773	-1.26735	2.67508	6045.68		194.8	-0.22552	-1.57664	1.35112	3053.53
									194.7	1.39431	-1.33821	2.73252	6175.5		194.7	-0.146797	-1.58034	1.43354	3239.81
									194.6	1.53312	-1.32667	2.85979	6463.13		194.6	-0.0906087	-1.59976	1.50915	3410.68
									194.5	1.72649	-1.33795	3.06444	6925.63		194.5	-0.091629	-1.61637	1.52474	3445.91
									194.4	1.87072	-1.39256	3.26328	7375.01		194.4	-0.102155	-1.6985	1.59634	3607.74
									194.3	1.76533	-1.45557	3.2209	7279.23		194.3	0.0146667	-1.81938	1.83405	4144.95
									194.2	1.74841	-1.48338	3.23179	7303.85		194.2	0.0171844	-1.88291	1.90009	4294.21
									194.1	1.77746	-1.50163	3.27909	7410.74		194.1	-0.0298635	-1.94519	1.91533	4328.64
									194	1.74639	-1.52994	3.27633	7404.51		194	-0.119683	-1.97534	1.85566	4193.78
									193.9	1.78272	-1.5743	3.35702	7586.87		193.9	-0.174408	-2.01147	1.83706	4151.76
									193.8	1.70265	-1.62949	3.33214	7530.64		193.8	-0.298664	-2.07949	1.78083	4024.67
									193.7	1.64234	-1.68226	3.3246	7513.6		193.7	-0.441771	-2.14763	1.70586	3855.24
									193.6	1.55427	-1.70908	3.26335	7375.17		193.6	-0.483255	-2.18984	1.70658	3856.88
									193.5	1.5849	-1.69487	3.27977	7412.28		193.5	-0.669039	-2.18855	1.51951	3434.09
									193.4	1.59366	-1.66858	3.26224	7372.66		193.4	-0.831777	-2.17676	1.34498	3039.66
									193.3	1.42666	-1.69169	3.11835	7047.47		193.3	-0.938454	-2.17387	1.23542	2792.04
									193.2	1.2668	-1.61627	2.88307	6515.74		193.2	-0.978054	-2.2322	1.25415	2834.37
									193.1	1.06887	-1.57976	2.64863	5985.9		193.1	-0.987982	-2.28699	1.29901	2935.76
									193	0.906619	-1.54442	2.45104	5539.35		193	-0.925472	-2.35402	1.42855	3228.52
									192.9	0.854683	-1.55354	2.40822	5442.58		192.9	-0.783625	-2.40822	1.6246	3671.58
									192.8	0.823422	-1.61095	2.43437	5501.68		192.8	-0.824452	-2.43381	1.60936	3637.15
									192.7	0.726855	-1.6419	2.36876	5353.39		192.7	-0.783714	-2.42015	1.63644	3698.35
									192.6	0.78333	-1.67069	2.45402	5546.09		192.6	-0.681958	-2.39197	1.71001	3864.63
									192.5	0.827457	-1.63881	2.46627	5573.76		192.5	-0.645165	-2.46457	1.81941	4111.86
									192.4	0.901549	-1.65083	2.55238	5768.38		192.4	-0.6874	-2.49617	1.80877	4087.82
									192.3	1.06284	-1.77075	2.83359	6403.91		192.3	-0.690032	-2.52701	1.83698	4151.57
									192.2	1.11042	-1.85731	2.96773	6707.07		192.2	-0.744383	-2.44301	1.69863	3838.9
									192.1	1.18946	-1.89111	3.08057	6962.09		192.1	-0.736197	-2.37406	1.63786	3701.57
									192	1.24023	-1.91916	3.15939	7140.22		192	-0.736494	-2.39438	1.65789	3746.82
									191.9	1.1443	-1.96072	3.10502	7017.35		191.9	-0.828745	-2.4415	1.61275	3644.83
									191.8	1.02262	-1.96874	2.99136	6760.47		191.8	-0.952761	-2.49188	1.53912	3478.41
									191.7	1.00739	-2.04388	3.05127	6895.87		191.7	-1.0638	-2.51311	1.44931	3275.44
									191.6	1.10569	-2.13675	3.24244	7327.91		191.6	-1.07651	-2.4877	1.41119	3189.29
									191.5	0.972931	-2.16512	3.13805	7092		191.5	-1.0866	-2.42772	1.34112	3030.93
									191.4	1.04532	-2.20104	3.24636	7336.77		191.4	-1.11068	-2.47476	1.36408	3082.82
									191.3	1.02702	-2.23131	3.25833	7363.83		191.3	-1.31776	-2.54382	1.22606	2770.9
									191.2	0.932065	-2.24516	3.17722	7180.53		191.2	-1.55065	-2.62401	1.07336	2425.79
									191.1	1.07687	-2.2423	3.31917	7501.32		191.1	-1.63633	-2.74073	1.1044	2495.94
									191	1.14349	-2.27946	3.42295	7735.87		191	-1.52711	-2.78638	1.25927	2845.95
									190.9	1.12167	-2.34203	3.4637	7827.96		190.9	-1.43507	-2.84407	1.409	3184.34
									190.8	1.0292	-2.41806	3.44726	7790.81		190.8	-1.38937	-2.90121	1.51184	3416.76
									190.7	1.08483	-2.53756	3.62239	8186.6		190.7	-1.29299	-2.99789	1.7049	3853.07
									190.6	0.867972	-2.53212	3.40009	7684.21		190.6	-1.29962	-3.07684	1.77722	4016.52
									190.5	0.651277	-2.54554	3.19682	7224.81		190.5	-1.24088	-3.10138	1.8605	4204.73
									190.4	0.382069	-2.60859	2.99066	6758.89		190.4	-0.957728	-3.10022	2.14249	4842.03
									190.3	0.243597	-2.62537	2.86897	6483.87		190.3	-0.856425	-3.02776	2.17134	4907.22
									190.2	0.245486	-2.60991	2.8554	6453.19		190.2	-0.799839	-3.012	2.21216	4999.48
									190.1	0.175853	-2.57104	2.74689	6207.98		190.1	-0.837004	-2.99957	2.16257	4887.4
									190	0.128816	-2.51737	2.64619	5980.38		190	-0.827013	-3.02214	2.19513	4960.99

## Sheet: Figure 5
	WT : SUB1	WT : PM V	delA : SUB1	delA : PM V	delB : SUB1	delB : PM V	delPD : SUB1	delPD : PM V
	0.64	0.27	0.23	0.77	0.51	0.19	0.19	0.81							Repeat 1			Repeat 2			Repeat 3
	0.75	0.24	0.31	0.67	0.78	0.24	0.2	0.76						PM Xapt + dPD + aTc			PM Xapt + dPD + aTc			PM Xapt + dPD + aTc
	0.69	0.39	0.41	0.81	0.79	0.33	0.36	0.77					hr	sample 1	sample 2	sample 3	sample 1	sample 2	sample 3	sample 1	sample 2	sample 3	average	stdev
	0.77	0.37	0.2	0.79	0.71	0.4	0.2	0.75					0	1	1.2	1.1	1.2	1.3	1.1	1.4	1.2	1.3	1.2	0.122474
	0.77	0.28	0.22	0.75	0.76	0.45	0.18	0.76					24	1.5	1.6	1.4	1.4	1.4	1.4	1.3	1.6	1.2	1.42222	0.130171
	0.6	0.41	0.26	0.77	0.46	0.4	0.28	0.78					48	2.7	2.4	2.4	2.5	2.5	2.1	2.6	2.7	2.9	2.53333	0.229129
	0.72	0.3	0.27	0.76	0.57	0.41	0.25	0.79					96	5.1	5.1	5.3	5.3	5.2	5.1	6.1	6.3	6	5.5	0.48734
	0.72	0.49	0.21	0.71	0.66	0.46	0.19	0.76
	0.74	0.36	0.16	0.78	0.69	0.18	0.18	0.76						PM Xapt + dPD - aTc			PM Xapt + dPD - aTc			PM Xapt + dPD - aTc
	0.76	0.41	0.17	0.77	0.75	0.51	0.22	0.75					hr	sample 1	sample 2	sample 3	sample 1	sample 2	sample 3	sample 1	sample 2	sample 3
	SUB1:PM V (WT)		SUB1: PM V (delA)	delB	SUB1: PM V (delB)		SUB1: PM V (delPD)						0	1.1	1.1	1.1	1.2	0.9	1	1.1	1	#REF!
p value:	1.61493e-09		1.88164e-11		1.23902e-05		1.24969e-11						24	1.4	1.5	1.3	1.4	1.4	1.4	1.2	1.4	1.3	1.36667	0.0866025
													48	1	1.2	1.1	1	0.9	1.1	1.3	1.1	1.2	1.1	0.122474
													96	1.7	1.6	1.5	1.7	1.7	1.7	1.5	1.7	1.6	1.63333	0.0866025
														PM Xapt + dA + aTc			PM Xapt + dA + aTc			PM Xapt + dA + aTc
													hr	sample 1	sample 2	sample 3	sample 1	sample 2	sample 3	sample 1	sample 2	sample 3
													0	1.1	1.3	1.2	1.3	1.5	1.4	1.1	1.3	1.2	1.26667	0.132288	ttest (p values)
													24	1.3	1.3	1.3	1.5	1.6	1.4	1.1	1.2	1.3	1.33333	0.15
													48	2.7	2.5	2.6	2.7	2.5	2.6	2.3	2.4	2.2	2.5	0.173205	0.005	delA 48 hrs(+atc): delA 48 hrs(-atc)
													96	5.1	5	5.2	5.7	5.3	5.5	5.3	5.3	5.3	5.3	0.206155	2e-05	delA 96 hrs(+atc): delA 48 hrs(-atc)
														PM Xapt + dA - aTc			PM Xapt + dA - aTc			PM Xapt + dA - aTc
													hr	sample 1	sample 2	sample 3	sample 1	sample 2	sample 3	sample 1	sample 2	sample 3
													0	1.1	1.1	1.1	1.3	1.4	1.2	1	1	1	1.13333	0.141421
													24	1.1	1.2	1.3	1.5	1.3	1.4	1.1	1.2	1.3	1.26667	0.132288
													48	1.6	1.4	1.5	1.6	1.4	1.5	1.4	1.4	1.4	1.46667	0.0866025
													96	1.5	1.3	1.3	1.7	1.4	1.4	1.1	1.3	1.2	1.35556	0.174005
														PM Xapt + dB + aTc			PM Xapt + dB + aTc			PM Xapt + dB + aTc
													hr	sample 1	sample 2	sample 3	sample 1	sample 2	sample 3	sample 1	sample 2	sample 3
													0	1.1	1.2	1	1.3	1.3	1.3	1.1	1	1.2	1.16667	0.122474
													24	1.2	1	1.1	1.3	1.5	1.4	1.3	1.3	1.3	1.26667	0.15
													48	2.7	2.5	2.6	2.9	2.7	2.8	2.7	2.6	2.8	2.7	0.122474
													96	5.6	5.8	5.7	6	5.9	5.8	5.7	5.9	5.8	5.8	0.122474
														PM Xapt + dB- aTc			PM Xapt + dB- aTc			PM Xapt + dB- aTc
													hr	sample 1	sample 2	sample 3	sample 1	sample 2	sample 3	sample 1	sample 2	sample 3
													0	1.1	1.1	1.4	1.3	1.1	1.2	1.2	1.2	1.2	1.2	0.1
													24	1.3	1.1	1.2	1.4	1.4	1.4	1.1	1.1	1.1	1.23333	0.141421
													48	2.9	3	2.8	2.8	3	2.9	2.6	2.6	2.6	2.8	0.165831
													96	5.5	5.7	5.6	5.5	5.5	5.5	5.8	5.4	5.9	5.6	0.165831

## Sheet: Figure 8
	Pearson's colocalization index					Pearson's colocalization index
	With PM X					With SUB1
	AMA1	EBA-175	RAP1	RON4		AMA1	EBA-175	RAP1	RON4
	0.5277	0.4432	0.247	0.279		0.4113	0.4067	0.259	0.273
	0.51	0.42653	0.216	0.2515		0.39	0.387	0.243	0.265
	0.45	0.4	0.24	0.29		0.3533	0.34	0.23	0.25

## Sheet: Supplementary table 1
					Calculated secondary structure elements
					pH	% of alpha helices
						sample 1	sample 2	average	stdev
					7.5	10.47	11.3	10.885	0.586899
					5.5	3.12	4.3	3.71	0.834386
					pH	% of beta strands
						sample 1	sample 2	average	stdev
					7.5	29.04	30.2	29.62	0.820244
					5.5	31.66	30.1	30.88	1.10309

## Sheet: Supplementary Figure 3
	Parasitemia (%)
	hrs.	PM Xapt + aTc			PM Xapt - aTc			PM Xapt::PM X_D266G + aTc			PM Xapt::PM X_D266G - aTc			PM Xapt::PM X_WT + aTc			PM Xapt::PM X_WT - aTc
	0	1.3	1.3	1.4	1.2	1.2	1.3	1.3	1.4	1.3	1.2	1.3	1.3	1.3	1.5	1.4	1.4	1.4	1.3
	24	1.5	1.4	1.4	1.5	1.4	1.4	1.2	1.1	1.2	1.5	1.4	1.6	1.5	1.3	1.4	1.5	1.4	1.4
	48	4.7	4.8	4.8	1.1	1.2	1.3	4.7	4.5	4.4	2.1	1.7	1.6	4.7	4.5	4.5	4.5	4.4	4.5
	96	7	6.8	6.8	1.1	1	1	7.1	7.2	7	1.5	1.4	1.7	6.3	6.8	6.4	6.3	6.1	6.3

## Sheet: Supplementary Figure 5
	Record	Type	Sample Name	T	Z-Ave	PdI	Scattering Angle	Derived Count Rate	Derived Count Rate	Intensity Mean	Volume Mean	Number Mean	PdI Width	Mean Count Rate
				°C	d.nm		°	kcps	kcps	d.nm	d.nm	d.nm	d.nm	kcps
	sample 1	Size	PM X_frac1	25.1	468.8	0.519	173	284.1	284.1	263.1	7.358	6.377	337.6	79.8
	sample 2	Size	PM X_frac1	25.1	443.6	0.565	173	976.7	976.7	684.8	11.02	6.539	333.3	274.5
	sample 1	Size	PM X_frac2	24.9	84.97	0.952	173	1549.6	1549.6	1845	22.97	6.278	82.92	172
	sample 2	Size	PM X_frac2	25.1	69.81	0.791	173	447.4	447.4	1288	17.78	6.164	62.1	125.7
	sample 1	Size	PM X_frac3	24.9	1692	0.301	173	4804.8	4804.8	2225	67	6	928.7	211.4
	sample 2	Size	PM X_frac3	25.1	639.4	1	173	772.5	772.5	1637	42.35	6.55	639.4	217.1

## Sheet: Supplementary Figure 6
		WT (pH 5.5)	WT (pH 6.5)	WT (pH 7.5)	WT (pH 5.5 + CW-117))	Quadmut (pH 5.5)	Quadmut (pH 6.5)	Quadmut (pH 7.5)	Quadmut (pH 5.5 + CW-117)
	RFU 1	3562	2484	5	10	2764	975	6	10
Replicate 1	RFU 2	3520	2332	7	15	2655	906	4	11
	RFU 3	3500	2182	10	58	2686	852	7	12
	RFU 1	4043	1423	104	89	2827	670	102	240
Replicate 2	RFU 2	4194	1309	331	101	2718	560	25	126
	RFU 3	3708	972	254	178	2713	505	17	148

## Sheet: Supplementary Figure 8
		WT	WT + CWHM-117	delA	delA + CWHM-117	delB	delB + CWHM-117
	RFU 1	3556	50	168	91	3267.9	266
Replicate 1	RFU 2	3729.5	79	190	146	3351.1	250
	RFU 3	3792.75	64.5	182	133.5	3459.5	202.5
	RFU 1	3709.9	100	224	144	3109	189
Replicate 2	RFU 2	3715.8	69	206	115	3389	155
	RFU 3	3562.85	81.5	245	120.5	3549	164.5
